# Supplementary material for: The intronic branch point sequence is under strong evolutionary constraint in the bovine and human genome
Source: Commun Biol. 2021 Oct 21;4:1206. doi: 10.1038/s42003-021-02725-7 (PMC8531310; doi:10.1038/s42003-021-02725-7)
Supplement: Supplementary file 4 — Supplementary Data 1 [file 42003_2021_2725_MOESM4_ESM.xlsx]

## Sheet: Sheet1
Gene	Strand	Transcript	Intron	Chromosome	Intron_start	Intron_end	5ss	3ss	BPS	Distance_from_3ss	score	variability_of_pos1	variability_of_pos2	variability_of_pos3	variability_of_pos4	variability_of_pos5	variability_of_pos6	variability_of_pos7
ENSBTAG00000000005	+	ENSBTAT00000000005	1	17	65389904	65416281	GT	AG	TGTTAAA	25	5.67824	0	0	0	0	0	0	0
ENSBTAG00000000005	+	ENSBTAT00000000005	2	17	65416359	65442648	GT	AG	CCCTGAA	24	6.98286	0	0	0	0	0	0	0
ENSBTAG00000000005	+	ENSBTAT00000000005	3	17	65442723	65454224	GT	AG	ACCTAAC	25	5.79134	0	0	0	0	0	0	0
ENSBTAG00000000005	+	ENSBTAT00000000005	4	17	65454327	65456260	GT	AG	AAAGAAA	31	3.49314	0	0	0	0	0	0	0
ENSBTAG00000000005	+	ENSBTAT00000000005	5	17	65456336	65462771	GT	AG	TACTGAT	34	5.56776	0	0	0	0	0	0	0
ENSBTAG00000000005	+	ENSBTAT00000000005	6	17	65462834	65465536	GT	AG	ATTTAAC	32	3.57111	0	0	0	0	0	0	0
ENSBTAG00000000005	+	ENSBTAT00000000005	7	17	65465589	65467427	GT	AG	GTTTTAC	30	5.51889	0	0	0	0	0	0	0
ENSBTAG00000000005	+	ENSBTAT00000000005	8	17	65467520	65468192	GT	AG	TCTTCAG	20	4.5825	0	0	0	0	0	0	0
ENSBTAG00000000005	+	ENSBTAT00000000005	9	17	65468293	65474364	GT	AG	TTCTTAT	47	7.78534	0	0	0	0	0	0	0
ENSBTAG00000000005	+	ENSBTAT00000000005	10	17	65474444	65477835	GT	AG	GAGTTAC	23	5.28913	0	0	0	0	0	0	0
ENSBTAG00000000005	+	ENSBTAT00000000005	11	17	65477967	65480157	GT	AG	GACTCAC	28	4.97488	0	0	0	0	0	0	0
ENSBTAG00000000005	+	ENSBTAT00000000005	12	17	65480253	65485630	GT	AG	TGCTGAC	26	6.7082	0	0	0	0	0	0	0
ENSBTAG00000000005	+	ENSBTAT00000000005	13	17	65485739	65492037	GT	AG	TAGTAAT	24	5.3077	0	0	0	0	0	0	0
ENSBTAG00000000005	+	ENSBTAT00000000005	14	17	65492105	65492536	GT	AG	TTTTGAA	29	5.38516	0	0	0	0	0	0	0
ENSBTAG00000000005	+	ENSBTAT00000000005	15	17	65492638	65493317	GT	AG	GACTTAC	30	5.66613	0	0	0	0	0	0	0
ENSBTAG00000000005	+	ENSBTAT00000000005	16	17	65493385	65494123	GT	AG	TGGTAAC	29	6.99938	0	0	0	0	0	0	0
ENSBTAG00000000005	+	ENSBTAT00000000005	17	17	65494220	65497621	GT	AG	AAATCAT	30	6.49687	0	0	0	0	0	0	0
ENSBTAG00000000005	+	ENSBTAT00000000005	18	17	65497785	65500514	GT	AG	CGCTGAA	27	6.83915	0	0	0	0	0	0	0
ENSBTAG00000000005	+	ENSBTAT00000000005	19	17	65500652	65502962	GT	AG	AAGTGAC	28	5.23415	0	0	0	0	0	0	0
ENSBTAG00000000005	+	ENSBTAT00000000005	20	17	65503077	65504494	GT	AG	TCCCAAC	29	6.54526	0	0	0	0	0	0	0
ENSBTAG00000000008	-	ENSBTAT00000000008	1	29	32244515	32231709	GT	AG	TAGTGAC	24	5.38373	0	0	0	0	0	0	0
ENSBTAG00000000008	-	ENSBTAT00000000008	2	29	32231547	32215579	GT	AG	ACATAAT	38	6.84254	0	0	0	0	0	0	0
ENSBTAG00000000009	+	ENSBTAT00000000009	1	18	12339318	12340747	GT	AG	CTTTAAT	32	6.77084	0	0	0	0	0	0	0
ENSBTAG00000000010	+	ENSBTAT00000000010	1	21	34210120	34211407	GT	AG	CTTTAAC	26	4.02149	0	0	0	0	0	0	0
ENSBTAG00000000010	+	ENSBTAT00000000010	2	21	34211621	34213194	GT	AG	GAGTAAA	33	4.69051	0	0	0	0	0	0	0
ENSBTAG00000000010	+	ENSBTAT00000000010	3	21	34213315	34216693	GT	AG	GGGTAAC	20	3.96147	0	0	0	0	0	0	0
ENSBTAG00000000010	+	ENSBTAT00000000010	4	21	34216777	34217540	GT	AG	TGCTCAG	23	4.89898	0	0	0	0	0	0	0
ENSBTAG00000000010	+	ENSBTAT00000000010	5	21	34217626	34218125	GT	AG	TGGCTAG	21	4.69042	0	0	0	0	0	0	0
ENSBTAG00000000010	+	ENSBTAT00000000010	6	21	34218184	34218904	GT	AG	TAGTCAC	30	4.82765	0	0	0	0	0	0	0
ENSBTAG00000000010	+	ENSBTAT00000000010	7	21	34219039	34219294	GT	AG	TCCTGAA	22	7.28011	0	0	0	0	0	0	0
ENSBTAG00000000010	+	ENSBTAT00000000010	8	21	34219345	34219580	GT	AG	CCCTGAT	23	5.96468	0	0	0	0	0	0	0
ENSBTAG00000000010	+	ENSBTAT00000000010	9	21	34219749	34220537	GT	AG	CACTGAC	18	5.56353	0	0	0	0	0	0	0
ENSBTAG00000000010	+	ENSBTAT00000000010	10	21	34220661	34223144	GT	AG	TACTGAC	30	6.61227	0	0	0	0	0	0	0
ENSBTAG00000000010	+	ENSBTAT00000072204	10	21	34220661	34220895	GT	AG	CACTGAC	23	6.92806	0	0	0	0	0	0	0
ENSBTAG00000000010	+	ENSBTAT00000074502	8	21	34219762	34223085	GT	AG	GCTTTCC	27	3.6099	0	0	0	0	0	0	0
ENSBTAG00000000011	-	ENSBTAT00000036775	1	8	7971350	7963299	GT	AG	GCATGAA	51	5.58946	0	0	0	0	0	0	0
ENSBTAG00000000011	-	ENSBTAT00000036775	2	8	7963098	7961202	GT	AG	AATTAAA	28	4.52081	0	0	0	0	0	0	0
ENSBTAG00000000011	-	ENSBTAT00000036775	3	8	7961158	7960513	GT	AG	TCCTCAA	36	6.87223	0	0	0	0	0	0	0
ENSBTAG00000000011	-	ENSBTAT00000036775	4	8	7960441	7958274	GT	AG	GCCTGAT	18	5.68456	0	0	0	0	0	0	0
ENSBTAG00000000011	-	ENSBTAT00000036775	5	8	7958123	7958022	GT	AG	AGGTTAC	20	4.24257	0	0	0	0	0	0	0
ENSBTAG00000000011	-	ENSBTAT00000036775	6	8	7957848	7956935	GT	AG	TTTTAAA	25	3.19122	0	0	0	0	0	0	0
ENSBTAG00000000011	-	ENSBTAT00000036775	7	8	7956843	7955144	GT	AG	CCCTCAG	19	3.87013	0	0	0	0	0	0	0
ENSBTAG00000000011	-	ENSBTAT00000036775	8	8	7954873	7954276	GT	AG	GAATAAC	31	5.17513	0	0	0	0	0	0	0
ENSBTAG00000000012	+	ENSBTAT00000000013	1	20	33708660	33710737	GT	AG	ATTTAAA	17	3.95164	0	0	0	0	0	0	0
ENSBTAG00000000012	+	ENSBTAT00000000013	2	20	33710969	33726802	GT	AG	TACTAAT	21	5.14399	0	0	0	0	0	0	0
ENSBTAG00000000012	+	ENSBTAT00000000013	3	20	33726885	33729112	GT	AG	TACTGAT	26	7.262	0	0	0	0	0	0	0
ENSBTAG00000000012	+	ENSBTAT00000000013	4	20	33729245	33732196	GT	AG	GTCTGAC	18	4.99994	0	0	0	0	0	0	1
ENSBTAG00000000013	+	ENSBTAT00000000016	1	20	33674965	33676168	GT	AG	AGCTAAA	26	5.23252	0	0	0	0	0	0	0
ENSBTAG00000000013	+	ENSBTAT00000000017	1	20	33674965	33685352	GT	AG	CACTAAT	26	7.80963	0	0	0	0	0	0	0
ENSBTAG00000000013	+	ENSBTAT00000000017	2	20	33685495	33687165	GT	AG	AGATAAT	17	4.79583	0	0	0	0	0	0	0
ENSBTAG00000000013	+	ENSBTAT00000000017	3	20	33687260	33691286	GT	AG	CTTTAAG	24	4.76673	0	0	0	0	0	0	0
ENSBTAG00000000013	+	ENSBTAT00000000017	4	20	33691432	33693600	GT	AG	CGGTGAA	18	4.33206	0	0	0	0	0	0	0
ENSBTAG00000000013	+	ENSBTAT00000000017	5	20	33693689	33695821	GT	AG	GTTTAAC	25	4.68675	0	0	0	0	0	0	0
ENSBTAG00000000013	+	ENSBTAT00000000017	6	20	33696047	33697990	GT	AG	TTCTGAC	21	4.47212	0	0	0	0	0	0	0
ENSBTAG00000000013	+	ENSBTAT00000000017	7	20	33698478	33698587	GT	AG	TTTTCAC	29	6.00026	0	0	0	0	0	0	0
ENSBTAG00000000013	+	ENSBTAT00000000017	8	20	33698715	33700240	GT	AG	GAATAAA	25	4.15019	0	0	0	0	0	0	0
ENSBTAG00000000014	-	ENSBTAT00000000014	1	5	74893553	74892741	GT	AG	TGTTGAC	35	11.6555	0	0	0	0	0	0	0
ENSBTAG00000000014	-	ENSBTAT00000000014	2	5	74892477	74890502	GT	AG	CTGTGAT	28	6.40311	0	0	0	0	0	0	0
ENSBTAG00000000014	-	ENSBTAT00000000014	3	5	74890377	74884230	GT	AG	GAGTGAC	29	5.08138	0	0	0	0	0	0	0
ENSBTAG00000000015	-	ENSBTAT00000000015	1	5	74917823	74915868	GT	AG	GGATAAG	30	5.56369	0	0	0	0	0	0	0
ENSBTAG00000000015	-	ENSBTAT00000000015	2	5	74915615	74915481	GT	AG	TCCTGAC	20	6.48807	0	0	0	0	0	0	0
ENSBTAG00000000015	-	ENSBTAT00000000015	3	5	74915213	74914881	GT	AG	CAGTGAT	30	4.80392	0	0	0	0	0	0	0
ENSBTAG00000000015	-	ENSBTAT00000000015	4	5	74914713	74911436	GT	AG	TTTTAAA	35	5.52224	0	0	0	0	0	0	0
ENSBTAG00000000015	-	ENSBTAT00000000015	5	5	74911269	74909890	GT	AG	GTCTCAC	27	4.79582	0	0	0	0	0	0	0
ENSBTAG00000000015	-	ENSBTAT00000000015	6	5	74909647	74908518	GT	AG	CTCTGAA	25	5	0	0	0	0	0	0	0
ENSBTAG00000000015	-	ENSBTAT00000000015	7	5	74908346	74905291	GT	AG	CTCTCAG	27	5.2637	0	0	0	0	0	0	0
ENSBTAG00000000016	-	ENSBTAT00000000018	1	23	27721630	27721544	GT	AG	GTCTGAC	17	5.2354	0	0	0	0	0	0	0
ENSBTAG00000000016	-	ENSBTAT00000000018	2	23	27721437	27721226	GT	AG	CCTTAAG	27	4.27366	0	0	0	0	0	0	0
ENSBTAG00000000019	+	ENSBTAT00000087235	1	9	28722692	28740232	GT	AG	TACTGAT	22	5.82575	0	0	0	0	0	0	0
ENSBTAG00000000019	+	ENSBTAT00000087235	2	9	28740395	28743157	GT	AG	AGATTAG	19	4.47175	0	0	0	0	0	0	0
ENSBTAG00000000019	+	ENSBTAT00000087235	3	9	28743328	28749027	GT	AG	TACTAAT	21	7.84739	0	0	0	0	0	0	0
ENSBTAG00000000019	+	ENSBTAT00000087235	4	9	28749108	28749325	GT	AG	CACTCAT	35	5.65994	0	0	0	0	0	0	0
ENSBTAG00000000019	+	ENSBTAT00000087235	5	9	28749464	28751076	GT	AG	ATCTAAT	26	6.17808	0	0	0	0	0	0	0
ENSBTAG00000000019	+	ENSBTAT00000087235	6	9	28751247	28751347	GT	AG	GAATGAT	35	5.56776	0	0	0	0	0	0	0
ENSBTAG00000000019	+	ENSBTAT00000087235	7	9	28751439	28752919	GT	AG	TTCTAAC	32	8.47272	0	0	0	0	0	0	0
ENSBTAG00000000019	+	ENSBTAT00000087235	8	9	28753065	28753182	GT	AG	GTTTAAA	46	8.36185	0	0	0	0	0	0	0
ENSBTAG00000000019	+	ENSBTAT00000087235	9	9	28753414	28754718	GT	AG	CAATAAT	40	6.78975	0	0	0	0	0	0	0
ENSBTAG00000000020	-	ENSBTAT00000061065	1	19	24273555	24269928	GT	AG	ACCTGAG	27	4.42284	0	0	0	0	0	0	0
ENSBTAG00000000020	-	ENSBTAT00000061065	2	19	24269806	24265103	GT	AG	CTCTAAT	26	5.83095	0	0	0	0	0	0	0
ENSBTAG00000000020	-	ENSBTAT00000061065	3	19	24264997	24264873	GT	AG	ATTTAAA	29	9.15011	0	0	0	0	0	0	0
ENSBTAG00000000020	-	ENSBTAT00000061065	4	19	24264785	24263998	GT	AG	TTGTGAG	25	5.09902	0	0	0	0	0	0	0
ENSBTAG00000000020	-	ENSBTAT00000061065	5	19	24263842	24263056	GT	AG	GCCCCAC	37	6.89995	0	0	0	0	0	0	0
ENSBTAG00000000020	-	ENSBTAT00000061065	6	19	24262878	24260146	GT	AG	AGCTGAG	32	5.64943	0	0	0	0	0	0	0
ENSBTAG00000000020	-	ENSBTAT00000061065	7	19	24260004	24257693	GT	AG	AACCGAG	24	5	0	0	0	0	0	0	0
ENSBTAG00000000020	-	ENSBTAT00000061065	8	19	24257411	24254143	GT	AG	GGCTGAC	26	5	0	0	0	0	0	0	0
ENSBTAG00000000020	-	ENSBTAT00000061065	9	19	24253965	24253040	GT	AG	CTTTGAA	57	7.18058	0	0	0	0	0	0	0
ENSBTAG00000000020	-	ENSBTAT00000061065	10	19	24252880	24252163	GT	AG	TCCTCAC	44	8.06685	0	0	0	0	0	0	0
ENSBTAG00000000020	-	ENSBTAT00000061065	11	19	24252060	24251033	GT	AG	CTTTTCT	19	5.18696	0	0	0	0	0	0	0
ENSBTAG00000000020	-	ENSBTAT00000061065	12	19	24250958	24249084	GT	AG	AAGTAAG	30	3.89923	0	0	0	0	0	0	0
ENSBTAG00000000020	-	ENSBTAT00000061065	13	19	24248917	24247026	GT	AG	ACCTTAC	29	5.57977	0	0	0	0	0	0	0
ENSBTAG00000000020	-	ENSBTAT00000061065	14	19	24246958	24245431	GT	AG	GGCTGCA	28	5.09565	0	0	0	0	0	0	0
ENSBTAG00000000020	-	ENSBTAT00000061065	15	19	24245155	24243955	GT	AG	CACTTAG	20	4.58258	0	0	0	0	0	0	0
ENSBTAG00000000020	-	ENSBTAT00000061065	16	19	24243841	24243293	GT	AG	GAATGAT	16	4.50972	0	0	0	0	0	0	0
ENSBTAG00000000020	-	ENSBTAT00000061065	17	19	24243212	24242977	GT	AG	TTGTAAA	22	4.3589	0	0	0	0	0	0	0
ENSBTAG00000000021	-	ENSBTAT00000000022	1	5	65886746	65886188	GT	AG	GGATCAT	23	7.84795	0	0	0	0	0	0	0
ENSBTAG00000000021	-	ENSBTAT00000000022	2	5	65886088	65881099	GT	AG	TTCTAAT	15	6.43371	0	0	0	0	0	0	0
ENSBTAG00000000021	-	ENSBTAT00000000022	3	5	65881032	65878977	GT	AG	CATTAAT	15	5.7599	0	0	0	0	0	0	0
ENSBTAG00000000021	-	ENSBTAT00000000022	4	5	65878868	65874774	GT	AG	GTCTAAA	27	4.98888	0	0	0	0	0	0	0
ENSBTAG00000000021	-	ENSBTAT00000000022	5	5	65874662	65850703	GT	AG	TAATAAT	28	5.56427	0	0	0	0	0	0	0
ENSBTAG00000000021	-	ENSBTAT00000000022	6	5	65850637	65828419	GT	AG	CATTAAA	43	7.54035	0	0	0	0	0	0	0
ENSBTAG00000000021	-	ENSBTAT00000000022	7	5	65828386	65822068	GT	AG	GGATAAC	31	6.63309	0	0	0	0	0	0	0
ENSBTAG00000000022	-	ENSBTAT00000000024	1	5	65952701	65951481	GT	AG	TCCTAAC	39	7.80396	0	0	0	0	0	0	0
ENSBTAG00000000022	-	ENSBTAT00000000024	2	5	65951264	65942043	GT	AG	TAATAAA	62	8.08197	0	0	0	0	0	0	0
ENSBTAG00000000022	-	ENSBTAT00000000024	3	5	65941917	65939490	GT	AG	GACTAAA	33	6.26811	0	0	0	0	0	0	0
ENSBTAG00000000022	-	ENSBTAT00000000024	4	5	65939416	65937048	GT	AG	TACTAAC	19	6.69576	0	0	0	0	0	0	0
ENSBTAG00000000022	-	ENSBTAT00000000024	5	5	65936952	65911289	GT	AG	ATTTAAC	26	6.96359	0	0	0	0	0	0	0
ENSBTAG00000000022	-	ENSBTAT00000000024	6	5	65911197	65904850	GT	AG	CGTTGAA	23	4.46905	0	0	0	0	0	0	0
ENSBTAG00000000022	-	ENSBTAT00000000024	7	5	65904667	65903945	GT	AG	ACATAAT	30	4.29116	0	0	0	0	0	0	0
ENSBTAG00000000022	-	ENSBTAT00000000024	8	5	65903893	65901635	GT	AG	TACTTAT	25	6.12955	0	0	0	0	0	0	0
ENSBTAG00000000022	-	ENSBTAT00000000024	9	5	65901540	65901019	GT	AG	TTTTGAA	68	5.07232	0	0	0	0	0	0	0
ENSBTAG00000000023	+	ENSBTAT00000000025	1	16	66079741	66114634	GT	AG	TACTAAA	30	6.24417	0	0	0	0	1	0	0
ENSBTAG00000000023	+	ENSBTAT00000000025	2	16	66114724	66117602	GT	AG	ATTTAAT	23	3.89458	0	0	0	0	0	0	0
ENSBTAG00000000023	+	ENSBTAT00000000025	3	16	66117764	66118367	GT	AG	TACTTAC	27	6.05982	0	0	0	0	0	0	0
ENSBTAG00000000023	+	ENSBTAT00000000025	4	16	66118584	66120776	GT	AG	ATTTCAT	37	6.07693	0	0	0	0	0	0	0
ENSBTAG00000000023	+	ENSBTAT00000000025	5	16	66121050	66121852	GT	AG	TTTTAAT	17	4.03291	0	0	0	0	0	0	0
ENSBTAG00000000023	+	ENSBTAT00000000025	6	16	66122025	66122294	GT	AG	TCATAAT	21	5.47157	0	0	0	0	0	0	0
ENSBTAG00000000024	-	ENSBTAT00000061332	1	24	49122795	49109967	GT	AG	CCCTGAA	98	8.32549	0	0	0	0	0	0	0
ENSBTAG00000000024	-	ENSBTAT00000061332	2	24	49109864	49099439	GT	AG	ATTTGAA	25	4.54855	0	0	0	0	0	0	0
ENSBTAG00000000024	-	ENSBTAT00000061332	3	24	49099246	49066757	GT	AG	TATTAAT	24	5.26519	0	0	0	0	0	0	0
ENSBTAG00000000024	-	ENSBTAT00000061332	4	24	49066703	49060914	GT	AG	CTTTAAC	29	4.9783	0	0	0	0	0	0	0
ENSBTAG00000000024	-	ENSBTAT00000061332	5	24	49060819	49059867	GT	AG	CACTGAT	26	7.7049	0	0	0	0	0	0	0
ENSBTAG00000000024	-	ENSBTAT00000061332	6	24	49059732	49049279	GT	AG	TGTTAAA	27	8.5343	0	0	0	0	0	0	0
ENSBTAG00000000024	-	ENSBTAT00000061332	7	24	49049205	49020788	GT	AG	AAATGAT	34	6.65148	0	0	0	0	0	0	0
ENSBTAG00000000024	-	ENSBTAT00000061332	8	24	49020661	49019288	GT	AG	AGTTTAT	30	5.0759	0	0	0	1	0	0	0
ENSBTAG00000000024	-	ENSBTAT00000061332	9	24	49019144	48978409	GT	AG	ATTTCAG	22	4.79583	0	0	0	0	0	0	0
ENSBTAG00000000024	-	ENSBTAT00000061332	10	24	48978225	48973836	GT	AG	TTTTAAG	25	4.94104	0	0	0	0	0	0	0
ENSBTAG00000000024	-	ENSBTAT00000061332	11	24	48973656	48971076	GT	AG	AAGTAAT	34	4.27971	0	0	0	0	0	0	0
ENSBTAG00000000024	-	ENSBTAT00000061332	12	24	48970949	48957665	GT	AG	TACTTAC	26	5.64429	0	0	0	0	0	0	0
ENSBTAG00000000024	-	ENSBTAT00000061332	13	24	48957550	48956572	GT	AG	ACCTGAT	54	7.77741	0	0	0	0	0	0	0
ENSBTAG00000000024	-	ENSBTAT00000061332	14	24	48956476	48852116	GT	AG	TTTTAAT	30	4.61384	0	0	0	0	0	0	0
ENSBTAG00000000024	-	ENSBTAT00000061332	15	24	48852012	48804368	GT	AG	TACTGAC	30	6.55335	0	0	0	0	0	0	0
ENSBTAG00000000024	-	ENSBTAT00000061332	16	24	48804184	48790138	GT	AG	AAATAAC	16	6.43343	0	0	0	0	0	0	0
ENSBTAG00000000024	-	ENSBTAT00000061332	17	24	48790023	48722948	GT	AG	GATTGAT	26	5.36201	0	0	0	0	0	0	0
ENSBTAG00000000024	-	ENSBTAT00000082102	13	24	48956476	48896369	GT	AG	TTTTCAA	48	6.79271	0	0	0	0	0	0	0
ENSBTAG00000000025	-	ENSBTAT00000000027	1	15	53240917	53199008	GT	AG	TGCTAAC	36	7.40319	0	0	0	0	0	0	0
ENSBTAG00000000025	-	ENSBTAT00000000027	2	15	53198948	53185711	GT	AG	TTTTAAC	27	10.2694	0	0	0	0	0	0	0
ENSBTAG00000000025	-	ENSBTAT00000000027	3	15	53185656	53184266	GT	AG	GTATGAG	55	7.28448	0	0	0	0	0	0	0
ENSBTAG00000000025	-	ENSBTAT00000000027	4	15	53184159	53182216	GT	AG	CAATAAC	33	5.01809	0	0	1	1	0	0	0
ENSBTAG00000000025	-	ENSBTAT00000000027	5	15	53182103	53174093	GT	AG	AGGTGAA	26	5.58404	0	0	0	0	0	0	0
ENSBTAG00000000025	-	ENSBTAT00000000027	6	15	53173998	53154643	GT	AG	CAATTAT	24	5.25043	0	0	0	0	0	0	0
ENSBTAG00000000025	-	ENSBTAT00000000027	7	15	53154575	53153580	GT	AG	TGTTTAT	24	6.50711	0	0	0	0	0	0	0
ENSBTAG00000000025	-	ENSBTAT00000082349	3	15	53185656	53184094	GT	AG	GGTTGAC	44	8.05929	0	0	0	0	0	0	0
ENSBTAG00000000026	+	ENSBTAT00000000029	1	21	21647818	21650143	GT	AG	GAGTGAT	25	5.24086	0	0	0	0	0	0	0
ENSBTAG00000000026	+	ENSBTAT00000000029	2	21	21650225	21650588	GT	AG	ACTTAAC	33	6.8521	0	0	0	0	0	0	0
ENSBTAG00000000026	+	ENSBTAT00000000029	3	21	21650651	21652305	GT	AG	TCTTCAC	30	5.2915	0	0	0	0	0	0	0
ENSBTAG00000000026	+	ENSBTAT00000000029	4	21	21652356	21652549	GT	AG	GTCTAAC	45	6.39277	0	0	0	0	0	0	0
ENSBTAG00000000026	+	ENSBTAT00000000029	5	21	21652618	21662571	GT	AG	TACTAAT	22	4.46404	0	0	0	0	0	0	0
ENSBTAG00000000026	+	ENSBTAT00000000029	6	21	21662618	21663669	GT	AG	GGCTGAT	19	5.09902	0	0	0	0	0	0	0
ENSBTAG00000000026	+	ENSBTAT00000000029	7	21	21663765	21664058	GT	AG	GGTTGAT	34	5.385	0	0	0	0	0	0	0
ENSBTAG00000000026	+	ENSBTAT00000000029	8	21	21664164	21664511	GT	AG	GACTGAG	22	3.94785	0	0	0	0	0	0	0
ENSBTAG00000000026	+	ENSBTAT00000000029	9	21	21664609	21664834	GT	AG	CCCTTAC	23	5.65666	0	0	0	0	1	0	0
ENSBTAG00000000026	+	ENSBTAT00000000029	10	21	21664913	21665561	GT	AG	TCCTCAG	25	4.89898	0	0	0	0	0	0	0
ENSBTAG00000000026	+	ENSBTAT00000000029	11	21	21665636	21665925	GT	AG	CAGTCAT	28	5.74456	0	0	0	0	0	0	0
ENSBTAG00000000026	+	ENSBTAT00000000029	12	21	21666013	21666183	GT	AG	GCCTGAC	23	5.56776	0	0	0	0	0	0	0
ENSBTAG00000000026	+	ENSBTAT00000000029	13	21	21666275	21666686	GT	AG	GTGTCAG	25	5.09902	0	0	0	0	0	0	0
ENSBTAG00000000026	+	ENSBTAT00000000029	14	21	21666762	21666992	GT	AG	CAGTAAC	26	5	0	0	0	0	0	0	0
ENSBTAG00000000026	+	ENSBTAT00000000029	15	21	21667058	21667172	GT	AG	CCCTGAC	19	7.27997	0	0	0	0	0	0	0
ENSBTAG00000000026	+	ENSBTAT00000000029	16	21	21667228	21669532	GT	AG	TCCTGAA	24	6.64247	0	0	0	0	0	0	0
ENSBTAG00000000026	+	ENSBTAT00000000029	17	21	21669580	21670178	GT	AG	AGCTGAA	17	4.79583	0	0	0	0	0	0	0
ENSBTAG00000000026	+	ENSBTAT00000000029	18	21	21670312	21670944	GT	AG	AACCCAG	20	4	0	0	0	0	0	0	0
ENSBTAG00000000026	+	ENSBTAT00000000029	19	21	21671019	21671662	GT	AG	GGCCGAG	39	5.0379	0	0	0	0	0	0	0
ENSBTAG00000000026	+	ENSBTAT00000000029	20	21	21671765	21671916	GT	AG	ACTTGAA	24	4.47212	0	0	0	0	0	0	0
ENSBTAG00000000026	+	ENSBTAT00000000029	21	21	21671993	21672107	GT	AG	AGCCGAG	21	4.69042	0	0	0	0	0	0	0
ENSBTAG00000000026	+	ENSBTAT00000000029	22	21	21672225	21672518	GT	AG	GGCTCAA	43	7.18228	0	0	0	0	0	0	0
ENSBTAG00000000027	-	ENSBTAT00000031806	1	18	53530725	53529859	GT	AG	CCGTGAT	26	5.73945	0	0	0	0	0	0	0
ENSBTAG00000000029	-	ENSBTAT00000000032	1	19	45229748	45226564	GT	AG	GAGTGAG	28	3.47122	0	0	0	0	0	0	0
ENSBTAG00000000029	-	ENSBTAT00000000032	2	19	45226329	45225388	GT	AG	CTCTGAA	25	6.70484	0	0	0	0	0	0	0
ENSBTAG00000000029	-	ENSBTAT00000000032	3	19	45225228	45224315	GT	AG	CTTTCAT	30	7.68115	0	0	0	0	0	0	0
ENSBTAG00000000029	-	ENSBTAT00000000032	4	19	45224235	45222640	GT	AG	GAACCAC	20	4.71588	0	0	0	0	0	0	0
ENSBTAG00000000030	-	ENSBTAT00000000033	1	19	45220764	45220381	GT	AG	CTCTTAC	24	4.51633	0	0	0	0	0	0	0
ENSBTAG00000000030	-	ENSBTAT00000000033	2	19	45220200	45217515	GT	AG	TTTTTAG	19	4.47214	0	0	0	0	0	0	0
ENSBTAG00000000030	-	ENSBTAT00000000033	3	19	45217391	45217022	GT	AG	GTATAAT	24	4.81037	0	0	0	0	0	0	0
ENSBTAG00000000030	-	ENSBTAT00000000033	4	19	45216849	45215987	GT	AG	TTTTAAA	26	4.45114	0	0	0	0	0	0	0
ENSBTAG00000000030	-	ENSBTAT00000000033	5	19	45215887	45213129	GT	AG	TTCTGAA	27	5.48831	0	0	0	0	0	0	0
ENSBTAG00000000030	-	ENSBTAT00000000033	6	19	45213042	45210308	GT	AG	GCCTAAC	22	4.47213	0	0	0	0	0	0	0
ENSBTAG00000000031	+	ENSBTAT00000085000	1	17	63410811	63426694	GT	AG	GCCTGAT	23	5.83095	0	0	0	0	0	0	0
ENSBTAG00000000031	+	ENSBTAT00000085000	2	17	63427113	63430203	GT	AG	CTATCAC	22	5.28486	0	0	0	0	0	0	0
ENSBTAG00000000031	+	ENSBTAT00000085000	3	17	63430377	63434944	GT	AG	GGCCGAA	33	7.2111	0	0	0	0	0	0	0
ENSBTAG00000000031	+	ENSBTAT00000085000	4	17	63435098	63435832	GT	AG	CAGTGAC	22	4.58257	0	0	0	0	0	0	0
ENSBTAG00000000031	+	ENSBTAT00000085000	5	17	63435974	63436627	GT	AG	CCCTGAC	29	6.70778	0	0	0	0	0	0	0
ENSBTAG00000000031	+	ENSBTAT00000085000	6	17	63436927	63437748	GT	AG	CCCTGAT	20	7.41582	0	0	0	1	0	0	0
ENSBTAG00000000031	+	ENSBTAT00000085000	7	17	63437929	63439339	GT	AG	GAGTCAG	37	5.85815	0	0	0	0	0	0	0
ENSBTAG00000000031	+	ENSBTAT00000085000	8	17	63439499	63439709	GT	AG	GGGTGAG	27	5.2915	0	0	0	0	0	0	0
ENSBTAG00000000031	+	ENSBTAT00000085000	9	17	63439803	63440060	GT	AG	TGCTGAT	37	9.24051	0	0	0	0	0	0	0
ENSBTAG00000000031	+	ENSBTAT00000085000	10	17	63440135	63441256	GT	AG	GTCTCAT	50	7.68112	0	0	0	0	0	0	0
ENSBTAG00000000031	+	ENSBTAT00000085000	11	17	63441423	63441659	GT	AG	ATCTCAT	33	7.0658	0	0	0	0	0	0	0
ENSBTAG00000000031	+	ENSBTAT00000085000	12	17	63441727	63443526	GT	AG	CCATGAC	25	7.06569	0	0	0	0	0	0	0
ENSBTAG00000000031	+	ENSBTAT00000085000	13	17	63443844	63445118	GT	AG	GGCTCAC	32	6.99882	0	0	0	0	0	0	0
ENSBTAG00000000031	+	ENSBTAT00000085000	14	17	63445247	63445694	GT	AG	CCTTGAC	27	6.55732	0	0	0	0	0	0	0
ENSBTAG00000000031	+	ENSBTAT00000085000	15	17	63445817	63446504	GT	AG	CCCTCAC	28	8.42522	0	0	0	0	0	0	0
ENSBTAG00000000032	-	ENSBTAT00000000036	1	19	37361057	37356955	GT	AG	ATGCCAG	19	4.47214	0	0	0	0	0	0	0
ENSBTAG00000000032	-	ENSBTAT00000000036	2	19	37356786	37355705	GT	AG	TTGTCAC	21	5.55235	0	0	0	0	0	0	0
ENSBTAG00000000032	-	ENSBTAT00000000036	3	19	37355527	37354067	GT	AG	GTGTCAG	28	5.38516	0	0	0	0	0	0	0
ENSBTAG00000000032	-	ENSBTAT00000000036	4	19	37353980	37353785	GT	AG	GCCTGAT	49	10.2976	0	0	0	0	0	0	0
ENSBTAG00000000032	-	ENSBTAT00000000036	5	19	37353688	37353530	GT	AG	TAGCAAA	25	4.92282	0	0	0	0	0	0	0
ENSBTAG00000000032	-	ENSBTAT00000000036	6	19	37353395	37352856	GT	AG	ACTTGCA	23	4.66911	0	0	0	0	0	0	0
ENSBTAG00000000032	-	ENSBTAT00000000036	7	19	37352717	37352414	GT	AG	ATCTCAC	27	6.245	0	0	0	0	0	0	0
ENSBTAG00000000032	-	ENSBTAT00000080881	5	19	37353693	37353619	GC	AG	GATTAAG	24	4.92319	0	0	0	0	0	0	0
ENSBTAG00000000032	-	ENSBTAT00000080881	6	19	37353598	37353530	GT	AG	TAGCAAA	25	4.92282	0	0	0	0	0	0	0
ENSBTAG00000000033	+	ENSBTAT00000000037	1	19	37345166	37346245	GT	AG	CAATGAA	24	5.79446	0	0	0	0	0	0	0
ENSBTAG00000000033	+	ENSBTAT00000000037	2	19	37346345	37348100	GT	AG	ACCTGAC	37	5.85794	0	0	0	0	0	0	0
ENSBTAG00000000033	+	ENSBTAT00000000037	3	19	37348212	37349969	GT	AG	CGCTAAC	83	10.3923	0	0	0	0	0	0	0
ENSBTAG00000000037	-	ENSBTAT00000000040	1	20	14726102	14715703	GT	AG	CGATAAC	28	5.53857	0	0	0	0	0	0	0
ENSBTAG00000000037	-	ENSBTAT00000000040	2	20	14715605	14704097	GT	AG	AAATAAC	36	5.65703	0	0	0	0	0	0	0
ENSBTAG00000000037	-	ENSBTAT00000000040	3	20	14703983	14697755	GT	AG	CACTAAA	25	5.64336	0	0	0	0	0	0	0
ENSBTAG00000000037	-	ENSBTAT00000000040	4	20	14697610	14696181	GT	AG	TAATAAT	33	6.12162	0	0	0	0	0	0	0
ENSBTAG00000000037	-	ENSBTAT00000000040	5	20	14696081	14695455	GT	AG	GAGTAAT	27	5.57106	0	0	0	0	0	0	0
ENSBTAG00000000037	-	ENSBTAT00000000040	6	20	14695350	14693134	GT	AG	ATTTAAC	50	5.84456	0	0	0	0	0	0	0
ENSBTAG00000000037	-	ENSBTAT00000000040	7	20	14693063	14678336	GT	AG	TGTTAAC	63	9.15856	0	0	0	0	0	0	0
ENSBTAG00000000037	-	ENSBTAT00000000040	8	20	14678255	14677281	GT	AG	AGCTAAA	26	5.56678	0	0	0	0	0	0	0
ENSBTAG00000000037	-	ENSBTAT00000000040	9	20	14677246	14673864	GT	AG	CAGTAAA	24	5.38507	0	0	0	0	0	0	0
ENSBTAG00000000037	-	ENSBTAT00000000040	10	20	14673705	14577726	GT	AG	AACTTAT	23	5.7339	0	0	0	0	0	0	0
ENSBTAG00000000037	-	ENSBTAT00000000040	11	20	14577621	14508520	GT	AG	TTCTAAA	22	4.24264	0	0	0	0	0	0	0
ENSBTAG00000000037	-	ENSBTAT00000000040	12	20	14508409	14499000	GT	AG	AGTTTAG	23	4.57683	0	0	0	0	0	0	0
ENSBTAG00000000037	-	ENSBTAT00000000040	13	20	14498895	14466575	GT	AG	CAGTGAA	22	5.14858	0	0	0	0	0	0	0
ENSBTAG00000000039	+	ENSBTAT00000000043	1	19	50976506	50976575	GT	AG	CCCTCAC	22	6.24497	0	0	0	0	0	0	0
ENSBTAG00000000039	+	ENSBTAT00000000043	2	19	50976714	50976798	GC	AG	GGCTCAC	25	8.6016	0	0	0	0	0	0	0
ENSBTAG00000000039	+	ENSBTAT00000000043	3	19	50976904	50978588	GT	AG	CAGTGAT	38	6.34512	0	0	0	0	0	0	0
ENSBTAG00000000039	+	ENSBTAT00000000043	4	19	50978660	50978756	GT	AG	CCCTCAC	26	6.08276	0	0	0	0	0	0	0
ENSBTAG00000000039	+	ENSBTAT00000000043	5	19	50978830	50979891	GT	AG	TGCTGAC	22	4.88413	0	0	0	0	0	0	0
ENSBTAG00000000039	+	ENSBTAT00000000043	6	19	50979991	50980061	GT	AG	CACTCAC	20	5.91587	0	0	0	0	0	0	0
ENSBTAG00000000039	+	ENSBTAT00000000043	7	19	50980299	50980430	GT	AG	TCCTTAT	42	7.21093	0	0	0	0	0	0	0
ENSBTAG00000000039	+	ENSBTAT00000000043	8	19	50980512	50980694	GT	AG	CACTCAC	18	5.10907	0	0	0	0	0	0	0
ENSBTAG00000000039	+	ENSBTAT00000000043	9	19	50980802	50981912	GT	AG	ACCTGAC	22	4.3589	0	0	0	0	0	0	0
ENSBTAG00000000039	+	ENSBTAT00000087477	8	19	50980512	50981838	GT	AG	GGACGCA	18	4.24262	0	0	0	0	0	0	0
ENSBTAG00000000040	+	ENSBTAT00000000044	1	19	50967551	50971280	GT	AG	TCCTGAC	22	5.56775	0	0	0	0	0	0	0
ENSBTAG00000000040	+	ENSBTAT00000000044	2	19	50971345	50971440	GT	AG	CCATGAC	25	7.2673	0	0	0	0	0	0	0
ENSBTAG00000000042	+	ENSBTAT00000000046	1	19	50958063	50958486	GT	AG	GCCTAAG	47	6.9235	0	0	0	0	0	0	0
ENSBTAG00000000042	+	ENSBTAT00000000046	2	19	50958600	50958840	GT	AG	CCTTGAG	25	4.69042	0	0	0	0	0	0	0
ENSBTAG00000000042	+	ENSBTAT00000000046	3	19	50958912	50959670	GT	AG	GGCTGAG	24	5	0	1	0	0	0	0	0
ENSBTAG00000000042	+	ENSBTAT00000000046	4	19	50959851	50960100	GT	AG	GGATACA	21	4.3586	0	0	0	0	0	0	0
ENSBTAG00000000042	+	ENSBTAT00000000046	5	19	50960323	50960632	GT	AG	GCTTAAA	18	4.7628	0	0	0	0	0	0	0
ENSBTAG00000000042	+	ENSBTAT00000000046	6	19	50960726	50960877	GT	AG	CCTTCAG	21	3.60642	0	0	0	0	0	0	0
ENSBTAG00000000042	+	ENSBTAT00000000046	7	19	50961042	50961872	GT	AG	GGACGAA	24	6.48074	0	0	0	0	0	0	0
ENSBTAG00000000046	+	ENSBTAT00000000051	1	11	104263330	104263426	GT	AG	CCGTGAC	24	6.48074	0	1	0	0	0	0	0
ENSBTAG00000000046	+	ENSBTAT00000000051	2	11	104263582	104264789	GT	AG	GGTCTAG	28	5.38516	0	0	0	0	0	0	0
ENSBTAG00000000046	+	ENSBTAT00000000051	3	11	104264894	104265699	GT	AG	AGCTTAC	17	4.79582	0	0	0	0	0	0	0
ENSBTAG00000000046	+	ENSBTAT00000000051	4	11	104265889	104266056	GT	AG	ACCTCAG	27	4.44128	0	0	0	0	0	0	0
ENSBTAG00000000046	+	ENSBTAT00000000051	5	11	104266224	104266774	GT	AG	CGCTGAC	26	7.80749	0	0	0	0	0	0	0
ENSBTAG00000000049	+	ENSBTAT00000074643	9	5	107319087	107319166	GT	AG	TGCTCAC	21	4.24264	0	0	0	0	0	0	0
ENSBTAG00000000049	+	ENSBTAT00000079346	1	5	107294863	107298860	GT	AG	TCCTGAC	34	11.3123	0	0	0	0	0	0	0
ENSBTAG00000000049	+	ENSBTAT00000079346	2	5	107298914	107300647	GT	AG	TTATGAA	26	5.20329	0	0	0	0	0	0	0
ENSBTAG00000000049	+	ENSBTAT00000079346	3	5	107300892	107304875	GT	AG	TTGTCAG	25	5.09902	0	0	0	0	0	0	0
ENSBTAG00000000049	+	ENSBTAT00000079346	4	5	107305019	107310568	GT	AG	TACTTAC	42	8.18083	0	0	0	0	0	0	0
ENSBTAG00000000049	+	ENSBTAT00000079346	5	5	107310666	107311558	GT	AG	TATTTAT	44	6.23542	0	0	0	0	0	0	0
ENSBTAG00000000049	+	ENSBTAT00000079346	6	5	107311632	107313065	GT	AG	AGCTAAG	30	3.96028	0	0	0	0	0	0	0
ENSBTAG00000000049	+	ENSBTAT00000079346	7	5	107313158	107314105	GT	AG	GGACGCC	23	5.59785	0	0	0	0	0	0	0
ENSBTAG00000000049	+	ENSBTAT00000079346	8	5	107314255	107317520	GT	AG	TCTTCAT	28	6.15484	0	0	0	0	0	0	0
ENSBTAG00000000049	+	ENSBTAT00000079346	9	5	107317738	107318960	GT	AG	AATTAAA	37	5.04033	0	0	0	0	0	0	0
ENSBTAG00000000049	+	ENSBTAT00000079346	10	5	107319087	107320659	GT	AG	CCATAAT	27	5.96577	0	0	0	0	0	0	0
ENSBTAG00000000050	+	ENSBTAT00000000055	1	25	41387071	41387528	GT	AG	CAGTTAC	29	5.26804	0	0	0	1	0	0	0
ENSBTAG00000000052	+	ENSBTAT00000000057	1	29	28809955	28824454	GT	AG	CACTAAC	30	6.78222	0	0	0	0	0	0	0
ENSBTAG00000000052	+	ENSBTAT00000000057	2	29	28824595	28843621	GT	AG	GTGTGAG	20	4.58258	0	0	0	0	0	0	0
ENSBTAG00000000052	+	ENSBTAT00000000057	3	29	28843794	28857766	GT	AG	AGCTCAC	21	5.07209	0	0	1	0	0	0	0
ENSBTAG00000000052	+	ENSBTAT00000000057	4	29	28857956	28871265	GT	AG	TAGTGAC	34	6.19498	0	0	0	0	0	0	0
ENSBTAG00000000052	+	ENSBTAT00000000057	5	29	28871396	28871844	GT	AG	CCCCAAA	19	5.42437	0	0	0	0	0	0	0
ENSBTAG00000000052	+	ENSBTAT00000000057	6	29	28871943	28872769	GT	AG	TGCTGAT	30	5.49331	0	0	0	0	0	0	0
ENSBTAG00000000052	+	ENSBTAT00000000057	7	29	28872890	28890325	GT	AG	CCCTCAC	25	4.79583	0	0	0	0	0	0	0
ENSBTAG00000000052	+	ENSBTAT00000000057	8	29	28890403	28891507	GT	AG	GGCTAAC	27	9.84988	0	0	0	0	0	0	0
ENSBTAG00000000052	+	ENSBTAT00000000057	9	29	28891687	28892708	GT	AG	GCCTGAC	24	5.54509	0	0	0	0	0	0	0
ENSBTAG00000000053	-	ENSBTAT00000085924	1	9	15136495	15106554	GT	AG	CCTTAAG	23	3.72482	0	0	0	0	0	0	0
ENSBTAG00000000053	-	ENSBTAT00000085924	2	9	15106429	15038403	GT	AG	TGGTAAA	31	5.56776	0	0	0	0	0	0	0
ENSBTAG00000000053	-	ENSBTAT00000085924	3	9	15038120	14989840	GT	AG	GTTTGAC	24	6.98283	0	0	0	0	0	0	0
ENSBTAG00000000053	-	ENSBTAT00000085924	4	9	14989665	14981360	GT	AG	AAGTAAA	44	4.31836	0	0	0	0	0	0	0
ENSBTAG00000000053	-	ENSBTAT00000085924	5	9	14981180	14939051	GT	AG	ATGTAAT	31	3.95752	0	0	0	0	0	0	0
ENSBTAG00000000053	-	ENSBTAT00000085924	6	9	14936244	14932480	GT	AG	GACTCAC	42	6.9532	0	0	0	0	0	0	0
ENSBTAG00000000053	-	ENSBTAT00000085924	7	9	14932421	14918939	GT	AG	GTCTAAT	33	6.11555	0	0	0	0	0	0	0
ENSBTAG00000000054	-	ENSBTAT00000000060	1	11	103854999	103853983	GT	AG	TTCTGAC	21	3.87148	0	0	0	0	0	0	0
ENSBTAG00000000054	-	ENSBTAT00000000060	2	11	103853841	103852908	GT	AG	CACCGAC	25	6.32448	0	0	0	0	1	0	0
ENSBTAG00000000054	-	ENSBTAT00000000060	3	11	103852854	103851774	GT	AG	CCCTCAC	26	4.58258	0	0	0	0	0	0	0
ENSBTAG00000000054	-	ENSBTAT00000000060	4	11	103851605	103851485	GT	AG	GGCCGAC	31	4.63504	0	0	0	0	0	0	0
ENSBTAG00000000054	-	ENSBTAT00000000060	5	11	103851358	103851001	GT	AG	GAGTGAT	23	5.29008	0	0	0	0	0	0	0
ENSBTAG00000000054	-	ENSBTAT00000000060	6	11	103850921	103850626	GT	AG	GAGTTAC	29	3.842	0	0	0	0	0	0	0
ENSBTAG00000000054	-	ENSBTAT00000000060	7	11	103850543	103849858	GT	AG	GTCCCAC	25	4.89898	0	0	0	0	0	0	0
ENSBTAG00000000054	-	ENSBTAT00000000060	8	11	103849752	103849673	GT	AG	GCATGAC	26	6.17066	0	0	0	0	0	0	0
ENSBTAG00000000054	-	ENSBTAT00000000060	9	11	103849599	103849385	GT	AG	TCCCACA	29	4.53196	0	0	0	0	0	0	0
ENSBTAG00000000054	-	ENSBTAT00000000060	10	11	103849219	103846183	GT	AG	TGGTCAG	27	5.2915	0	0	0	0	0	0	0
ENSBTAG00000000054	-	ENSBTAT00000000060	11	11	103846034	103845876	GT	AG	CGCCAAC	21	4.35851	0	1	0	0	0	0	0
ENSBTAG00000000054	-	ENSBTAT00000000060	12	11	103845768	103845686	GT	AG	TTGTGAC	27	6	0	0	0	0	0	0	0
ENSBTAG00000000054	-	ENSBTAT00000000060	13	11	103845590	103843753	GT	AG	TTCTAAA	29	5.38516	0	0	0	0	0	0	0
ENSBTAG00000000054	-	ENSBTAT00000000060	14	11	103843657	103840221	GT	AG	AAGTAAC	25	5.47333	0	0	0	0	0	0	0
ENSBTAG00000000054	-	ENSBTAT00000000060	15	11	103840140	103839880	GT	AG	CACTGAA	17	3.23267	0	0	0	0	0	0	0
ENSBTAG00000000054	-	ENSBTAT00000000060	16	11	103839492	103838740	GT	AG	ATGCCAG	24	4.79583	0	0	0	0	0	0	0
ENSBTAG00000000054	-	ENSBTAT00000000060	17	11	103838498	103838080	GT	AG	TATTCAC	20	5.91605	0	0	0	0	0	0	0
ENSBTAG00000000054	-	ENSBTAT00000000060	18	11	103838008	103837501	GT	AG	GTGTCAG	24	5	0	0	0	0	0	0	0
ENSBTAG00000000054	-	ENSBTAT00000000060	19	11	103837395	103836795	GT	AG	CTCTGAC	24	5.70711	0	0	0	0	0	0	0
ENSBTAG00000000054	-	ENSBTAT00000000060	20	11	103836766	103836266	GT	AG	GCTTCAG	23	4.89898	0	0	0	0	0	0	0
ENSBTAG00000000054	-	ENSBTAT00000000060	21	11	103834664	103833736	GT	AG	GGGTCAC	26	5.74456	0	0	0	0	0	0	0
ENSBTAG00000000054	-	ENSBTAT00000000060	22	11	103833611	103833262	GT	AG	CCCTGAC	34	7.9395	0	0	0	0	0	0	0
ENSBTAG00000000056	-	ENSBTAT00000000061	1	19	47988946	47988436	GT	AG	TGTTTAC	20	4.3589	0	0	0	0	0	0	0
ENSBTAG00000000056	-	ENSBTAT00000000061	2	19	47988313	47986874	GT	AG	TTCTGAC	24	4.4548	0	0	0	0	0	0	0
ENSBTAG00000000056	-	ENSBTAT00000000061	3	19	47986764	47986662	GT	AG	CGCTCAT	43	7.27199	0	0	0	0	0	0	0
ENSBTAG00000000056	-	ENSBTAT00000000061	4	19	47986537	47984494	GT	AG	TGGTGAC	22	6.7251	0	0	0	0	0	0	0
ENSBTAG00000000056	-	ENSBTAT00000000061	5	19	47984321	47983797	GT	AG	GAGTGAC	27	5.65685	0	0	0	0	0	0	0
ENSBTAG00000000056	-	ENSBTAT00000000061	6	19	47983691	47981920	GT	AG	TCTCCAG	28	5.38516	0	0	0	0	0	0	0
ENSBTAG00000000056	-	ENSBTAT00000000061	7	19	47981677	47981399	GT	AG	GGGTGAT	25	5.74456	0	0	0	0	0	0	0
ENSBTAG00000000056	-	ENSBTAT00000000061	8	19	47981355	47980886	GT	AG	AAGCAAC	29	5.15579	0	0	0	0	0	0	0
ENSBTAG00000000056	-	ENSBTAT00000053961	1	19	48007528	47999332	GT	AG	GACTAAC	26	6.33332	0	0	0	0	0	0	0
ENSBTAG00000000056	-	ENSBTAT00000053961	2	19	47999251	47989050	GT	AG	GACTAAC	22	5.76067	0	0	0	0	0	0	1
ENSBTAG00000000056	-	ENSBTAT00000069237	1	19	48007528	48007450	GT	AG	CCCTGAC	21	6.24445	0	0	0	0	0	0	0
ENSBTAG00000000056	-	ENSBTAT00000079716	1	19	47999251	47996850	GT	AG	TACTAAT	26	5.83095	0	0	0	0	0	0	0
ENSBTAG00000000056	-	ENSBTAT00000080981	3	19	47996791	47994642	GT	AG	CAGTGAT	72	8.44062	0	0	0	0	0	0	0
ENSBTAG00000000057	+	ENSBTAT00000079983	1	3	15415495	15416491	GT	AG	GTCTGAC	25	5.3504	0	0	0	0	0	0	0
ENSBTAG00000000057	+	ENSBTAT00000079983	2	3	15416699	15417339	GT	AG	TACTGAC	18	5.56776	0	0	0	0	0	0	0
ENSBTAG00000000057	+	ENSBTAT00000079983	3	3	15417597	15417702	GT	AG	CCATGAC	23	6.24373	0	0	0	0	0	0	0
ENSBTAG00000000057	+	ENSBTAT00000079983	4	3	15417806	15418630	GT	AG	TCCTCAC	36	6.99971	0	0	0	0	0	0	0
ENSBTAG00000000057	+	ENSBTAT00000079983	5	3	15418658	15418859	GT	AG	TTCTGAG	28	5.38497	0	0	0	0	0	0	0
ENSBTAG00000000057	+	ENSBTAT00000079983	6	3	15418943	15419027	GT	AG	AGCTGAT	27	5.69987	0	0	0	0	0	0	0
ENSBTAG00000000057	+	ENSBTAT00000079983	7	3	15419080	15419212	GT	AG	TGGTGAC	41	6.78049	0	0	0	0	0	0	0
ENSBTAG00000000057	+	ENSBTAT00000079983	8	3	15419362	15419721	GT	AG	ACCTGAC	27	6.34423	0	0	0	0	0	0	0
ENSBTAG00000000057	+	ENSBTAT00000079983	9	3	15419863	15420102	GT	AG	CCCCAAG	15	3.31693	0	0	0	0	0	0	0
ENSBTAG00000000057	+	ENSBTAT00000079983	10	3	15420181	15420554	GT	AG	TCCTGAG	27	5.2915	0	0	0	0	0	0	0
ENSBTAG00000000057	+	ENSBTAT00000079983	11	3	15420708	15420902	GT	AG	CACTAAC	25	5.91576	0	0	0	0	0	1	0
ENSBTAG00000000057	+	ENSBTAT00000079983	12	3	15421014	15421105	GT	AG	CATCCAT	22	5.811	0	0	0	0	0	0	0
ENSBTAG00000000057	+	ENSBTAT00000079983	13	3	15421214	15421489	GT	AG	GCCTGAT	21	5.65683	0	0	0	0	0	0	0
ENSBTAG00000000057	+	ENSBTAT00000079983	14	3	15421650	15421979	GT	AG	TGGTAAC	30	6.08976	0	0	0	0	0	0	0
ENSBTAG00000000057	+	ENSBTAT00000079983	15	3	15422099	15422234	GT	AG	TGGTGAG	22	4.24264	0	0	0	0	0	0	0
ENSBTAG00000000057	+	ENSBTAT00000079983	16	3	15422288	15422571	GT	AG	CTTTAAA	34	5.56638	0	0	0	0	0	0	0
ENSBTAG00000000057	+	ENSBTAT00000079983	17	3	15422766	15422928	GT	AG	CCCTGAG	24	5	0	0	0	0	0	0	0
ENSBTAG00000000057	+	ENSBTAT00000079983	18	3	15423108	15423216	GT	AG	GAACCAG	30	5.5639	0	0	0	0	0	0	0
ENSBTAG00000000057	+	ENSBTAT00000079983	19	3	15423266	15423444	GT	AG	TCCTGAT	29	7.21085	0	0	0	0	0	0	0
ENSBTAG00000000057	+	ENSBTAT00000079983	20	3	15423642	15423885	GT	AG	GGTTGAC	28	8.2668	0	0	0	0	0	0	0
ENSBTAG00000000057	+	ENSBTAT00000079983	21	3	15424059	15424988	GT	AG	CACCAAT	23	5.56608	0	0	0	0	0	0	0
ENSBTAG00000000057	+	ENSBTAT00000079983	22	3	15425129	15425216	GT	AG	TTCTGAC	25	6.08004	0	0	0	0	0	0	0
ENSBTAG00000000060	-	ENSBTAT00000000066	1	14	33804375	33803634	GT	AG	GTTTAAT	17	4.45174	0	0	0	0	0	0	0
ENSBTAG00000000060	-	ENSBTAT00000000066	2	14	33803579	33803479	GT	AG	TCTTCAC	35	6.78233	0	0	0	0	0	0	0
ENSBTAG00000000060	-	ENSBTAT00000000066	3	14	33803320	33802362	GT	AG	TTCTAAA	22	4.69041	0	0	0	0	0	0	0
ENSBTAG00000000060	-	ENSBTAT00000000066	4	14	33802090	33797234	GT	AG	AGCTGAC	31	5.29146	0	0	0	0	0	0	0
ENSBTAG00000000060	-	ENSBTAT00000000066	5	14	33797030	33792309	GT	AG	GTTTCAA	26	6.15001	0	0	0	0	0	0	0
ENSBTAG00000000060	-	ENSBTAT00000000066	6	14	33792206	33786882	GT	AG	AATTAAC	61	8.73743	0	0	0	0	0	0	0
ENSBTAG00000000061	+	ENSBTAT00000000069	1	6	49958887	49959024	GC	AG	GAACGAC	23	3.09805	0	0	0	0	0	0	0
ENSBTAG00000000061	+	ENSBTAT00000000069	2	6	49961269	50182670	GT	AG	TAGTGAC	25	4.47009	0	0	0	0	0	0	0
ENSBTAG00000000061	+	ENSBTAT00000000069	3	6	50182864	50426105	GT	AG	ACCTGAT	30	4.95141	0	0	0	0	0	0	0
ENSBTAG00000000061	+	ENSBTAT00000075153	1	6	49961269	50031167	GT	AG	CTGTAAA	31	5.2915	0	0	0	0	0	0	0
ENSBTAG00000000061	+	ENSBTAT00000075153	3	6	50182888	50211182	GT	AG	TGCTGAT	38	7.05741	0	0	0	0	0	0	0
ENSBTAG00000000062	-	ENSBTAT00000021899	1	10	12010775	12008635	GT	AG	TACTAAG	26	5.1618	0	0	0	0	0	0	0
ENSBTAG00000000062	-	ENSBTAT00000021899	2	10	12008577	12002300	GT	AG	CTCTGAC	23	5.24128	0	0	0	0	0	0	0
ENSBTAG00000000062	-	ENSBTAT00000021899	3	10	12002225	12001513	GT	AG	CCCTGAC	25	4.61768	0	0	0	0	0	0	0
ENSBTAG00000000062	-	ENSBTAT00000021899	4	10	12001321	11995948	GT	AG	TCCTGAC	28	5.98962	0	0	0	0	0	0	0
ENSBTAG00000000064	+	ENSBTAT00000000071	1	29	40236923	40239752	GT	AG	TTGTCAT	22	5.87298	0	0	0	0	0	0	0
ENSBTAG00000000065	+	ENSBTAT00000000072	1	13	48187466	48190063	GT	AG	ATTTAAA	24	3.94378	0	0	0	0	0	0	0
ENSBTAG00000000065	+	ENSBTAT00000000072	2	13	48190202	48194703	GT	AG	TTATGAC	30	6.15079	0	0	0	0	0	0	0
ENSBTAG00000000065	+	ENSBTAT00000000072	3	13	48194834	48204094	GT	AG	AAATAAT	44	3.91704	0	0	0	0	0	0	0
ENSBTAG00000000065	+	ENSBTAT00000000072	4	13	48204181	48205169	GT	AG	GAATAAA	31	3.99575	0	0	0	0	0	0	0
ENSBTAG00000000065	+	ENSBTAT00000000072	5	13	48205239	48206817	GT	AG	TTGTGAC	16	7.33901	0	0	0	0	0	0	0
ENSBTAG00000000065	+	ENSBTAT00000000072	6	13	48206910	48208805	GT	AG	AACTAAA	23	6.19835	0	0	0	0	0	0	0
ENSBTAG00000000066	-	ENSBTAT00000000073	1	13	48233223	48228207	GC	AG	GACCCAG	26	4.52819	0	0	0	0	0	0	0
ENSBTAG00000000066	-	ENSBTAT00000000073	2	13	48227625	48226558	GT	AG	GTGTCCC	15	4.69031	0	0	0	0	0	0	0
ENSBTAG00000000066	-	ENSBTAT00000000073	3	13	48226352	48215762	GT	AG	AGTTAAT	21	4.14879	0	0	0	0	0	0	0
ENSBTAG00000000066	-	ENSBTAT00000000073	4	13	48215623	48214281	GT	AG	AACTGAC	17	4.97897	0	0	0	0	0	0	0
ENSBTAG00000000067	-	ENSBTAT00000000074	1	17	72114381	72114089	GT	AG	AGTTGAC	33	6.24494	1	0	0	0	0	0	0
ENSBTAG00000000067	-	ENSBTAT00000000074	2	17	72113891	72113105	GT	AG	TCCTCAC	19	6.99527	0	0	0	0	0	0	0
ENSBTAG00000000070	+	ENSBTAT00000020163	1	16	75945928	75948087	GT	AG	AGCTTAT	18	4.29933	0	0	0	0	0	0	0
ENSBTAG00000000070	+	ENSBTAT00000020163	2	16	75948289	75950444	GT	AG	AATTTAG	27	4.79583	0	1	0	0	0	0	0
ENSBTAG00000000070	+	ENSBTAT00000020163	3	16	75950631	75952343	GT	AG	AAATGAC	19	6.03428	0	0	0	0	0	0	0
ENSBTAG00000000070	+	ENSBTAT00000020163	4	16	75952521	75952884	GT	AG	AAATAAC	37	6.92811	0	0	0	0	0	0	0
ENSBTAG00000000070	+	ENSBTAT00000020163	5	16	75953062	75956297	GT	AG	GACTAAA	24	7.63694	0	0	0	0	0	0	0
ENSBTAG00000000070	+	ENSBTAT00000020163	6	16	75956478	75956565	GT	AG	AGCTAAA	34	6.32403	0	0	0	0	1	0	0
ENSBTAG00000000070	+	ENSBTAT00000020163	7	16	75956752	75957647	GT	AG	AAGTAAC	14	3.61481	0	0	0	0	0	0	0
ENSBTAG00000000070	+	ENSBTAT00000020163	8	16	75957831	75961642	GT	AG	ATTTAAA	20	3.95176	0	0	0	0	0	0	0
ENSBTAG00000000070	+	ENSBTAT00000020163	9	16	75961844	75962684	GT	AG	CTTTAAT	16	5.30346	0	0	0	0	0	0	0
ENSBTAG00000000070	+	ENSBTAT00000020163	10	16	75962868	75965120	GT	AG	GCATCAA	25	4.56046	0	0	0	0	0	0	0
ENSBTAG00000000070	+	ENSBTAT00000020163	11	16	75965335	75966513	GT	AG	TGCTTAT	45	6.1015	0	0	0	0	0	0	0
ENSBTAG00000000070	+	ENSBTAT00000074881	5	16	75953062	75956565	GT	AG	AGCTAAA	34	6.32403	0	0	0	0	1	0	0
ENSBTAG00000000071	-	ENSBTAT00000046521	1	14	44649683	44647489	GT	AG	TTCTAAC	18	5.38778	0	0	0	0	0	0	0
ENSBTAG00000000071	-	ENSBTAT00000046521	2	14	44647315	44647106	GT	AG	CAATTAT	20	3.52918	0	0	0	0	0	0	0
ENSBTAG00000000071	-	ENSBTAT00000046521	3	14	44647003	44645750	GT	AG	AATTAAT	20	5.79651	0	0	0	0	0	0	0
ENSBTAG00000000072	+	ENSBTAT00000000080	1	16	30802833	30803649	GT	AG	TATTGAA	56	6.89695	0	0	0	0	0	0	0
ENSBTAG00000000072	+	ENSBTAT00000000080	2	16	30803739	30810432	GT	AG	TTCTAAA	26	4.79568	0	0	0	0	0	1	0
ENSBTAG00000000072	+	ENSBTAT00000000080	3	16	30810587	30810920	GT	AG	TGTTAAG	38	4.10661	0	0	0	0	0	0	0
ENSBTAG00000000072	+	ENSBTAT00000000080	4	16	30811070	30813100	GT	AG	ATCTGAC	33	5.35985	0	0	0	0	0	0	0
ENSBTAG00000000072	+	ENSBTAT00000000080	5	16	30813191	30815692	GT	AG	AAATGAA	36	5.72152	0	0	0	0	0	0	0
ENSBTAG00000000072	+	ENSBTAT00000000080	6	16	30815756	30818394	GT	AG	GACTAAT	27	7.55178	0	0	0	0	0	0	0
ENSBTAG00000000072	+	ENSBTAT00000000080	7	16	30818547	30820019	GT	AG	GATTTAC	20	4.78476	0	0	0	0	0	0	0
ENSBTAG00000000073	+	ENSBTAT00000000081	1	6	115370086	115375577	GT	AG	TAGTCAG	29	5.47723	0	1	0	0	0	0	0
ENSBTAG00000000073	+	ENSBTAT00000000081	2	6	115375723	115377661	GT	AG	CCCTGAC	22	6.08232	0	0	0	0	0	0	0
ENSBTAG00000000073	+	ENSBTAT00000000081	3	6	115377787	115378731	GT	AG	CGTTCAC	22	4.24264	0	0	0	0	0	0	0
ENSBTAG00000000073	+	ENSBTAT00000000081	4	6	115378853	115379252	GT	AG	CCCTCAC	26	5	0	0	0	0	0	0	0
ENSBTAG00000000073	+	ENSBTAT00000000081	5	6	115379412	115380191	GT	AG	GAGTCAC	25	4.89898	0	0	0	0	0	0	0
ENSBTAG00000000073	+	ENSBTAT00000000081	6	6	115380275	115381016	GT	AG	GGTTCAG	22	4.79583	0	0	0	0	0	0	0
ENSBTAG00000000073	+	ENSBTAT00000000081	7	6	115381194	115383171	GT	AG	GTGTGAC	23	4.58257	0	0	0	0	0	0	0
ENSBTAG00000000074	-	ENSBTAT00000033431	1	3	84620681	84591882	GT	AG	TAGTTAT	28	4.3255	0	0	0	0	0	0	0
ENSBTAG00000000074	-	ENSBTAT00000033431	2	3	84591349	84396209	GT	AG	CTGTAAT	29	6.29055	0	0	0	0	0	0	0
ENSBTAG00000000074	-	ENSBTAT00000033431	3	3	84396142	84341418	GT	AG	TTATGAC	33	9.97413	0	0	0	0	0	0	0
ENSBTAG00000000074	-	ENSBTAT00000033431	4	3	84341342	84321732	GT	AG	ACCTGAT	38	6.99591	0	0	0	0	0	0	0
ENSBTAG00000000074	-	ENSBTAT00000033431	5	3	84321613	84314759	GT	AG	TTTTAAA	25	6.79945	0	0	0	0	0	0	0
ENSBTAG00000000074	-	ENSBTAT00000033431	6	3	84314630	84289433	GT	AG	TGCTTAT	22	4.09778	0	1	0	0	0	0	0
ENSBTAG00000000074	-	ENSBTAT00000033431	7	3	84289303	84262860	GT	AG	TGTTAAC	25	5.30502	0	0	0	0	0	0	0
ENSBTAG00000000074	-	ENSBTAT00000033431	8	3	84262680	84260276	GT	AG	AGCTAAT	61	8.16926	0	0	0	0	0	0	0
ENSBTAG00000000074	-	ENSBTAT00000033431	9	3	84260109	84239013	GT	AG	TCCTGAA	26	8.83163	0	0	0	0	0	0	0
ENSBTAG00000000074	-	ENSBTAT00000033431	10	3	84238920	84204543	GT	AG	CTCTAAT	26	5.8309	0	0	0	0	0	0	0
ENSBTAG00000000076	+	ENSBTAT00000076934	1	8	60352353	60352685	GT	AG	TCCTTAG	49	7.04531	0	0	0	0	0	0	0
ENSBTAG00000000076	+	ENSBTAT00000078565	1	8	60326360	60344401	GT	AG	TGTTTAT	15	4.09765	0	0	0	0	0	0	0
ENSBTAG00000000076	+	ENSBTAT00000078565	2	8	60344461	60346857	GT	AG	TATTGAA	35	6.84706	0	0	0	0	0	0	0
ENSBTAG00000000076	+	ENSBTAT00000078565	3	8	60346933	60347821	GT	AG	CATTAAA	26	7.32801	0	0	0	0	0	0	0
ENSBTAG00000000076	+	ENSBTAT00000078565	4	8	60347859	60350549	GT	AG	TTATGAC	30	6.74966	0	0	0	0	0	0	0
ENSBTAG00000000076	+	ENSBTAT00000078565	5	8	60350636	60352304	GT	AG	AATTAAT	24	4.5375	0	0	0	0	0	0	0
ENSBTAG00000000076	+	ENSBTAT00000078565	6	8	60352353	60367927	GT	AG	TGTTAAT	30	7.20104	0	0	0	0	0	0	0
ENSBTAG00000000076	+	ENSBTAT00000078565	7	8	60367962	60370018	GT	AG	GGCTGAT	34	6.78103	0	0	0	0	0	0	0
ENSBTAG00000000076	+	ENSBTAT00000078565	8	8	60370217	60373700	GT	AG	AGCTAAT	29	5.36261	0	0	0	0	0	0	0
ENSBTAG00000000076	+	ENSBTAT00000078565	9	8	60373969	60376500	GT	AG	GGCTGAT	35	8.20676	0	0	0	0	0	0	0
ENSBTAG00000000076	+	ENSBTAT00000078565	10	8	60376681	60382074	GT	AG	TCTTGAT	27	6.51828	0	0	0	0	0	0	0
ENSBTAG00000000076	+	ENSBTAT00000078565	11	8	60382288	60386391	GT	AG	TCCTAAA	26	6.52852	0	0	0	0	0	0	0
ENSBTAG00000000076	+	ENSBTAT00000078565	12	8	60386529	60392607	GT	AG	AACTGAT	20	7.26704	0	0	0	0	0	0	0
ENSBTAG00000000076	+	ENSBTAT00000078565	13	8	60392749	60393586	GT	AG	AGCTCAT	16	4.50892	0	0	0	0	0	0	0
ENSBTAG00000000076	+	ENSBTAT00000078565	14	8	60393776	60394833	GT	AG	ACATAAA	29	4.9831	0	0	0	0	0	0	0
ENSBTAG00000000076	+	ENSBTAT00000078565	15	8	60394957	60397044	GT	AG	TGCTGAG	19	4.47214	0	0	0	0	0	0	0
ENSBTAG00000000076	+	ENSBTAT00000078565	16	8	60397217	60403983	GT	AG	CATTGAT	29	6.59132	0	0	0	0	0	0	0
ENSBTAG00000000076	+	ENSBTAT00000078565	17	8	60404177	60405733	GT	AG	AGCTAAG	21	4.22536	0	0	0	0	0	0	0
ENSBTAG00000000076	+	ENSBTAT00000078565	18	8	60405945	60407132	GT	AG	ACACAAA	24	4.69042	0	0	0	0	0	0	0
ENSBTAG00000000076	+	ENSBTAT00000078565	19	8	60407207	60408034	GT	AG	AGGTAAT	23	4.68929	0	0	0	0	0	0	0
ENSBTAG00000000076	+	ENSBTAT00000078565	20	8	60408191	60409009	GT	AG	ATCTGAT	15	3.71517	0	0	0	0	0	0	0
ENSBTAG00000000077	+	ENSBTAT00000000085	1	5	111675801	111680080	GT	AG	AAGTAAC	28	5.73621	0	0	0	0	0	0	0
ENSBTAG00000000077	+	ENSBTAT00000000085	2	5	111680285	111681922	GT	AG	GATTAAT	29	4.99766	0	0	0	0	0	0	0
ENSBTAG00000000077	+	ENSBTAT00000000085	3	5	111681968	111682471	GT	AG	GCCTGAA	33	4.46586	0	0	0	0	0	0	0
ENSBTAG00000000077	+	ENSBTAT00000000085	4	5	111682552	111685334	GT	AG	GTTTGAG	34	5.91608	0	0	0	0	0	0	0
ENSBTAG00000000077	+	ENSBTAT00000000085	5	5	111685507	111685720	GT	AG	TTTCTAT	24	6.5528	0	0	0	0	0	0	0
ENSBTAG00000000077	+	ENSBTAT00000000085	6	5	111685768	111686582	GT	AG	ACTTAAA	23	3.13673	0	0	0	0	0	0	0
ENSBTAG00000000077	+	ENSBTAT00000000085	7	5	111686674	111687025	GT	AG	GGGTGAC	24	6.01264	0	0	0	0	0	0	0
ENSBTAG00000000077	+	ENSBTAT00000000085	8	5	111687096	111687239	GT	AG	CCCTGAG	40	6.40312	0	0	0	0	0	0	0
ENSBTAG00000000077	+	ENSBTAT00000000085	9	5	111687388	111688704	GT	AG	AACTGAA	22	4.49804	0	0	0	0	0	0	0
ENSBTAG00000000077	+	ENSBTAT00000000085	10	5	111688796	111689390	GT	AG	TTGTAAC	36	5.3801	0	0	0	0	0	0	0
ENSBTAG00000000077	+	ENSBTAT00000000085	11	5	111689481	111689884	GT	AG	TAGTGAG	27	4.58238	0	0	0	0	0	0	0
ENSBTAG00000000077	+	ENSBTAT00000000085	12	5	111690062	111692128	GT	AG	TTTTAAC	40	7.56733	0	0	0	0	0	0	0
ENSBTAG00000000078	+	ENSBTAT00000000086	1	8	60430036	60432038	GT	AG	CTCCAAG	17	3.77912	0	0	0	0	0	0	0
ENSBTAG00000000078	+	ENSBTAT00000079154	1	8	60422676	60432015	GT	AG	TCCTCAC	33	4.51532	0	1	0	0	0	0	0
ENSBTAG00000000078	+	ENSBTAT00000079154	2	8	60432125	60432474	GT	AG	CTCTAAG	24	4.58254	0	0	0	0	0	0	0
ENSBTAG00000000078	+	ENSBTAT00000079154	3	8	60432579	60434353	GT	AG	TTGTCAG	21	4.3589	0	0	0	0	0	0	0
ENSBTAG00000000078	+	ENSBTAT00000079154	4	8	60434432	60441013	GT	AG	TGCTAAC	38	6	0	0	0	0	0	0	0
ENSBTAG00000000079	-	ENSBTAT00000000087	1	28	1278984	1266408	GT	AG	CATTCAT	28	5.22717	0	0	0	0	0	0	0
ENSBTAG00000000079	-	ENSBTAT00000000087	2	28	1266141	1264035	GT	AG	GAGTGAC	28	5.72547	0	0	0	0	0	0	0
ENSBTAG00000000080	+	ENSBTAT00000000088	1	18	55125115	55125316	GT	AG	TCCTAAT	28	7.06954	0	0	0	0	0	0	0
ENSBTAG00000000080	+	ENSBTAT00000000088	2	18	55125435	55125584	GT	AG	TCCTAAG	45	5.05796	0	0	0	0	0	0	0
ENSBTAG00000000080	+	ENSBTAT00000000088	3	18	55125748	55127866	GT	AG	TGCTCAC	35	8.59946	0	0	0	0	0	0	0
ENSBTAG00000000080	+	ENSBTAT00000000088	4	18	55128081	55128169	GT	AG	AGGTCAA	24	4.11218	0	0	0	0	0	0	0
ENSBTAG00000000080	+	ENSBTAT00000000088	5	18	55128313	55128479	GT	AG	CTCCGAC	16	5.81402	0	0	0	0	0	0	0
ENSBTAG00000000080	+	ENSBTAT00000000088	6	18	55128678	55129990	GT	AG	CCCTGAC	18	5.37162	0	0	0	0	0	0	0
ENSBTAG00000000080	+	ENSBTAT00000071429	4	18	55128081	55128321	GT	AG	CCCCAAC	21	4.23339	0	0	0	0	0	0	0
ENSBTAG00000000080	+	ENSBTAT00000071429	5	18	55128344	55128400	GT	AG	AAGTGAT	17	4.69028	0	0	0	0	0	0	0
ENSBTAG00000000080	+	ENSBTAT00000071429	6	18	55128418	55128498	GT	AG	CGTCCAG	21	4.69042	0	0	0	0	0	0	0
ENSBTAG00000000081	-	ENSBTAT00000000092	1	10	6924608	6919710	GT	AG	TACTGAC	29	7.27395	0	0	0	0	0	0	0
ENSBTAG00000000081	-	ENSBTAT00000000092	2	10	6919574	6883718	GT	AG	ATATAAT	40	5.96313	0	0	0	0	0	0	0
ENSBTAG00000000081	-	ENSBTAT00000000092	3	10	6883600	6862398	GT	AG	AGTTTAC	14	3.43209	0	0	0	0	0	0	0
ENSBTAG00000000081	-	ENSBTAT00000000092	4	10	6862289	6861912	GT	AG	TGTTAAC	35	5.85888	0	0	0	0	0	0	0
ENSBTAG00000000081	-	ENSBTAT00000000092	5	10	6861772	6854729	GT	AG	GGTTAAT	47	5.15084	0	0	0	0	0	0	0
ENSBTAG00000000081	-	ENSBTAT00000000092	6	10	6854644	6850134	GT	AG	GAATAAT	20	5.0269	0	0	0	0	0	0	0
ENSBTAG00000000081	-	ENSBTAT00000000092	7	10	6849975	6844948	GT	AG	ACATGAT	32	8.22284	0	0	0	0	0	0	1
ENSBTAG00000000081	-	ENSBTAT00000000092	8	10	6844854	6820352	GT	AG	TCTTGAA	40	5.8961	0	0	0	0	0	0	0
ENSBTAG00000000081	-	ENSBTAT00000000092	9	10	6820264	6815028	GT	AG	TTGTAAC	32	7.30006	0	0	0	0	0	0	0
ENSBTAG00000000081	-	ENSBTAT00000000092	10	10	6814934	6814418	GT	AG	TTCTGAT	34	8.28474	0	0	0	0	0	0	0
ENSBTAG00000000081	-	ENSBTAT00000000092	11	10	6814339	6808062	GT	AG	TTCTTAC	23	4.69042	0	0	0	0	0	0	0
ENSBTAG00000000081	-	ENSBTAT00000000092	12	10	6807965	6805733	GT	AG	CCATAAG	37	6.15951	0	0	0	0	0	0	0
ENSBTAG00000000081	-	ENSBTAT00000000092	13	10	6805599	6804785	GT	AG	TACTAAC	20	7.15614	0	0	0	0	0	0	0
ENSBTAG00000000081	-	ENSBTAT00000000092	14	10	6804713	6801785	GT	AG	CTTTCAA	24	4.19707	0	0	0	0	1	0	0
ENSBTAG00000000081	-	ENSBTAT00000000092	15	10	6801655	6800678	GT	AG	TATCTAC	34	7.07853	0	0	0	0	0	0	0
ENSBTAG00000000081	-	ENSBTAT00000000092	16	10	6800547	6799313	GT	AG	CCTTAAC	28	5.18551	0	0	0	0	0	0	0
ENSBTAG00000000081	-	ENSBTAT00000000092	17	10	6799175	6796915	GT	AG	TACTGAA	31	6.19868	0	0	0	0	0	0	0
ENSBTAG00000000082	+	ENSBTAT00000000089	1	18	55137357	55139335	GT	AG	CATTCAT	46	11.7821	0	0	0	0	0	0	0
ENSBTAG00000000084	-	ENSBTAT00000000091	1	20	30069411	30066880	GT	AG	AGATAAA	26	5.19801	0	0	0	0	0	0	0
ENSBTAG00000000084	-	ENSBTAT00000000091	2	20	30066733	30065408	GT	AG	TTATGAC	15	4.4687	0	0	0	0	0	0	0
ENSBTAG00000000084	-	ENSBTAT00000000091	3	20	30065301	30063614	GT	AG	ATCTGAA	23	6.86275	0	0	0	0	0	0	0
ENSBTAG00000000084	-	ENSBTAT00000000091	4	20	30063436	30061062	GT	AG	GCATAAC	15	4.67102	0	0	0	0	0	0	0
ENSBTAG00000000085	-	ENSBTAT00000000094	1	21	33930027	33928892	GT	AG	GAATGAA	39	6.22917	0	0	0	0	0	0	0
ENSBTAG00000000085	-	ENSBTAT00000000094	2	21	33928051	33927277	GT	AG	GGGTGAC	23	5.52818	0	0	0	0	0	0	0
ENSBTAG00000000085	-	ENSBTAT00000000094	3	21	33927155	33926689	GT	AG	TTCTCAT	44	9.01431	0	0	0	0	0	0	0
ENSBTAG00000000085	-	ENSBTAT00000000094	4	21	33926598	33926330	GT	AG	CCCTAAG	28	5.38509	0	0	0	0	0	0	0
ENSBTAG00000000085	-	ENSBTAT00000000094	5	21	33926205	33924633	GT	AG	AACTGAC	23	4.47214	0	0	0	0	0	0	0
ENSBTAG00000000085	-	ENSBTAT00000000094	6	21	33924545	33923828	GT	AG	CCCCAAC	35	5.4622	0	0	0	0	0	0	0
ENSBTAG00000000087	+	ENSBTAT00000000096	1	15	73781588	73851380	GT	AG	AACTAAA	25	6.85524	0	0	0	0	0	0	0
ENSBTAG00000000087	+	ENSBTAT00000000096	2	15	73851428	73854008	GT	AG	TGTTCAG	23	4.89898	0	0	0	0	0	0	0
ENSBTAG00000000087	+	ENSBTAT00000000096	3	15	73854085	73893857	GT	AG	TATTAAT	34	8.74036	0	0	0	0	0	0	0
ENSBTAG00000000087	+	ENSBTAT00000000096	4	15	73893966	73909141	GT	AG	AGCTAAT	20	4.98927	0	0	0	0	0	0	0
ENSBTAG00000000087	+	ENSBTAT00000000096	5	15	73909207	73910076	GT	AG	AAATGAT	19	9.89684	0	0	0	0	0	0	0
ENSBTAG00000000087	+	ENSBTAT00000000096	6	15	73910122	73932761	GT	AG	CAGTCAA	31	5.22159	0	0	0	0	0	0	1
ENSBTAG00000000087	+	ENSBTAT00000000096	7	15	73932797	73940923	GT	AG	TGTTCAC	21	7.03658	0	0	0	0	0	0	0
ENSBTAG00000000087	+	ENSBTAT00000000096	8	15	73941006	73942621	GT	AG	GATTGAT	37	5.08202	0	0	0	0	0	0	0
ENSBTAG00000000087	+	ENSBTAT00000000096	9	15	73942688	73956401	GT	AG	TGCTAAC	40	7.61473	0	0	0	0	0	0	0
ENSBTAG00000000087	+	ENSBTAT00000000096	10	15	73956552	73956813	GT	AG	CCTTAAT	29	6.12189	0	0	0	0	0	0	0
ENSBTAG00000000088	+	ENSBTAT00000000097	1	1	49931551	50090622	GT	AG	ATTTGAA	37	6.89188	0	0	0	0	0	0	0
ENSBTAG00000000088	+	ENSBTAT00000000097	2	1	50090724	50095102	GT	AG	TACTGAA	50	7.75285	0	0	0	0	0	0	0
ENSBTAG00000000088	+	ENSBTAT00000000097	3	1	50095323	50102308	GT	AG	AAATCAC	56	8.02748	0	0	0	0	0	0	0
ENSBTAG00000000088	+	ENSBTAT00000000097	4	1	50102374	50104036	GT	AG	TTGTAAT	22	5.56528	0	0	0	0	0	0	0
ENSBTAG00000000088	+	ENSBTAT00000000097	5	1	50104125	50104586	GT	AG	CCATTAG	21	3.99972	0	0	0	0	0	0	0
ENSBTAG00000000088	+	ENSBTAT00000000097	6	1	50104770	50109728	GT	AG	GGTTAAC	23	6.69959	0	0	0	0	0	0	0
ENSBTAG00000000088	+	ENSBTAT00000000097	7	1	50109857	50111557	GT	AG	ATCTGAT	22	4.67758	0	0	0	0	0	0	0
ENSBTAG00000000088	+	ENSBTAT00000000097	8	1	50111691	50130638	GT	AG	ATTTCAA	23	4.79205	0	0	0	0	0	0	0
ENSBTAG00000000088	+	ENSBTAT00000000097	9	1	50130752	50133377	GT	AG	AATTAAC	17	6.24318	0	0	0	0	0	0	0
ENSBTAG00000000088	+	ENSBTAT00000000097	10	1	50133514	50133618	GT	AG	TTATGAT	40	5.75676	0	0	0	0	0	0	0
ENSBTAG00000000088	+	ENSBTAT00000000097	11	1	50133753	50136760	GC	AG	TTCTAAA	26	5.09872	0	0	0	0	0	0	0
ENSBTAG00000000088	+	ENSBTAT00000000097	12	1	50136894	50138748	GT	AG	AGGTGAC	57	7.75652	0	0	0	0	0	0	0
ENSBTAG00000000088	+	ENSBTAT00000000097	13	1	50138788	50139076	GT	AG	CTGTAAT	29	7.28011	0	0	0	0	0	0	0
ENSBTAG00000000088	+	ENSBTAT00000000097	14	1	50139195	50157955	GT	AG	TGATAAT	23	6.10685	0	0	0	0	0	0	0
ENSBTAG00000000088	+	ENSBTAT00000000097	15	1	50158072	50159623	GT	AG	TGGTAAC	34	6.6758	0	0	0	0	0	0	0
ENSBTAG00000000090	-	ENSBTAT00000000099	23	26	21382389	21382100	AT	AG	TCCTCAG	14	3.87298	0	0	0	0	0	0	0
ENSBTAG00000000090	-	ENSBTAT00000000099	25	26	21381460	21381226	GT	AG	TACTAAC	23	6.12955	0	0	0	0	0	0	0
ENSBTAG00000000090	-	ENSBTAT00000072520	1	26	21411696	21409622	GT	AG	GGCTGAG	30	4.73233	0	0	0	0	0	0	0
ENSBTAG00000000090	-	ENSBTAT00000072520	2	26	21409534	21409184	GT	AG	TGCTCAC	35	9.56804	0	0	0	0	0	0	0
ENSBTAG00000000090	-	ENSBTAT00000072520	3	26	21409059	21402086	GT	AG	CGCTGAT	23	4.3589	0	0	0	0	0	0	0
ENSBTAG00000000090	-	ENSBTAT00000072520	4	26	21401889	21401687	GT	AG	CTCCAAA	21	4.5613	0	0	0	0	0	0	0
ENSBTAG00000000090	-	ENSBTAT00000072520	5	26	21401590	21400608	GT	AG	GGGTGAC	42	6.12705	0	0	0	0	0	0	0
ENSBTAG00000000090	-	ENSBTAT00000072520	6	26	21400463	21400129	GT	AG	GAGTCAG	37	5.49334	0	0	0	0	0	0	0
ENSBTAG00000000090	-	ENSBTAT00000072520	7	26	21399985	21399132	GT	AG	ATGTTAG	25	3.88572	0	0	0	0	0	0	0
ENSBTAG00000000090	-	ENSBTAT00000072520	8	26	21399031	21398914	GT	AG	ACCTAAG	39	5.89999	0	0	0	0	0	0	0
ENSBTAG00000000090	-	ENSBTAT00000072520	9	26	21398751	21398204	GT	AG	CGGTGAT	24	4.58258	0	0	0	0	0	0	0
ENSBTAG00000000090	-	ENSBTAT00000072520	10	26	21398068	21395109	GT	AG	TGTTAAT	35	7.85251	0	0	0	0	0	0	0
ENSBTAG00000000090	-	ENSBTAT00000072520	11	26	21394877	21393901	GT	AG	ATATAAT	30	4.87359	0	0	0	0	0	0	0
ENSBTAG00000000090	-	ENSBTAT00000072520	12	26	21393825	21393564	GT	AG	TATTCAT	18	5.38516	0	0	0	0	0	0	0
ENSBTAG00000000090	-	ENSBTAT00000072520	13	26	21393464	21392024	GT	AG	TAGCCAC	22	4.21307	0	0	0	0	0	0	0
ENSBTAG00000000090	-	ENSBTAT00000072520	14	26	21391923	21391428	GT	AG	GGCTGAT	26	4.58258	0	0	0	0	0	0	0
ENSBTAG00000000090	-	ENSBTAT00000072520	15	26	21391248	21390984	GT	AG	AGCTGAT	30	5.99576	0	0	0	0	0	0	0
ENSBTAG00000000090	-	ENSBTAT00000072520	16	26	21390856	21390497	GT	AG	TTTTAAG	22	4.31334	0	0	0	0	0	0	0
ENSBTAG00000000090	-	ENSBTAT00000072520	17	26	21390350	21389670	GT	AG	GACTGAC	25	5.68948	0	0	0	0	0	0	0
ENSBTAG00000000090	-	ENSBTAT00000072520	18	26	21389495	21389016	GT	AG	ACTTAAC	31	5.25472	0	0	0	0	0	0	0
ENSBTAG00000000090	-	ENSBTAT00000072520	19	26	21388853	21384264	GT	AG	TGCTGAT	22	5.56774	0	0	0	0	0	0	0
ENSBTAG00000000090	-	ENSBTAT00000072520	20	26	21384085	21383445	GT	AG	CTCTGAT	34	7.30766	0	0	0	0	0	0	0
ENSBTAG00000000090	-	ENSBTAT00000072520	21	26	21383135	21382909	GT	AG	CCCTAAA	26	6.71423	0	0	0	0	0	0	0
ENSBTAG00000000090	-	ENSBTAT00000072520	22	26	21382849	21382549	GT	AG	GACTCAT	27	5.8171	0	0	0	0	0	0	1
ENSBTAG00000000090	-	ENSBTAT00000072520	23	26	21382446	21382112	GT	AG	TGCCTAT	30	6.32456	0	0	0	0	0	0	0
ENSBTAG00000000090	-	ENSBTAT00000072520	24	26	21381994	21381533	GT	AG	GAATTAG	23	4.82723	0	0	0	0	0	0	0
ENSBTAG00000000090	-	ENSBTAT00000072520	25	26	21381460	21379036	GT	AG	TGCTAAG	29	5.47722	0	0	0	0	0	0	0
ENSBTAG00000000091	-	ENSBTAT00000000100	1	26	21420344	21420084	GT	AG	TTCTGAC	23	5.98327	0	0	0	0	0	0	0
ENSBTAG00000000091	-	ENSBTAT00000000100	2	26	21419956	21418499	GT	AG	TGTCCAG	22	4.47214	0	0	0	0	0	0	0
ENSBTAG00000000091	-	ENSBTAT00000000100	3	26	21418398	21417798	GT	AG	ATGTGAC	25	4.36084	0	0	0	0	0	0	0
ENSBTAG00000000091	-	ENSBTAT00000000100	4	26	21417641	21415161	GT	AG	TGCTGAC	19	7.2111	0	0	0	0	0	0	0
ENSBTAG00000000092	+	ENSBTAT00000000101	1	26	21422925	21423185	GT	AG	ACTTGAT	15	4.99062	0	0	0	0	0	0	0
ENSBTAG00000000092	+	ENSBTAT00000000101	2	26	21423437	21426148	GT	AG	CACTAAT	27	6.7082	0	0	0	0	0	0	0
ENSBTAG00000000092	+	ENSBTAT00000000101	3	26	21426298	21428795	GT	AG	GAATAAG	21	3.39504	0	0	0	0	0	0	0
ENSBTAG00000000092	+	ENSBTAT00000000101	4	26	21428942	21429731	GT	AG	GACTGAT	27	5.08412	0	0	0	0	0	0	0
ENSBTAG00000000092	+	ENSBTAT00000000101	5	26	21429839	21430251	GT	AG	CAGCAAC	20	4.95605	0	0	0	0	0	0	0
ENSBTAG00000000092	+	ENSBTAT00000000101	6	26	21430316	21430543	GT	AG	TCCTGAG	20	4.58258	0	0	0	0	0	0	0
ENSBTAG00000000092	+	ENSBTAT00000000101	7	26	21430655	21431502	GT	AG	TTCTGAC	25	5.74456	0	0	0	0	0	0	0
ENSBTAG00000000094	+	ENSBTAT00000000104	1	3	99466939	99470521	GT	AG	GTTTAAC	23	5.82526	0	0	0	0	0	0	0
ENSBTAG00000000094	+	ENSBTAT00000000104	2	3	99470631	99474301	GT	AG	GAGCAAT	26	5.07727	0	0	0	0	0	0	0
ENSBTAG00000000094	+	ENSBTAT00000000104	3	3	99474347	99474960	GT	AG	TGTTAAT	26	5.91173	0	0	0	0	0	0	0
ENSBTAG00000000094	+	ENSBTAT00000000104	4	3	99475024	99477933	GT	AG	GGGTCAC	24	4.79583	0	1	0	0	0	0	0
ENSBTAG00000000094	+	ENSBTAT00000000104	5	3	99477985	99479132	GT	AG	TGCTTAT	53	7.05047	0	0	0	0	0	0	0
ENSBTAG00000000094	+	ENSBTAT00000000104	6	3	99479181	99482342	GT	AG	TATTTAT	35	6.57159	0	0	0	0	0	0	0
ENSBTAG00000000094	+	ENSBTAT00000000104	7	3	99482439	99484237	GT	AG	TCTTGAT	20	4.09458	0	0	0	0	1	0	0
ENSBTAG00000000094	+	ENSBTAT00000000104	8	3	99484346	99491032	GT	AG	ACCTCAC	21	5.56776	0	0	0	0	0	0	0
ENSBTAG00000000095	-	ENSBTAT00000008067	1	8	39263211	39258910	GT	AG	GAGTAAA	34	5.56776	0	0	0	0	0	0	0
ENSBTAG00000000095	-	ENSBTAT00000008067	2	8	39258843	39257744	GT	AG	TTCTAAA	24	4.82293	0	0	0	0	0	0	0
ENSBTAG00000000095	-	ENSBTAT00000008067	3	8	39257401	39251743	GT	AG	GGTTAAA	36	4.91023	0	0	0	0	0	0	0
ENSBTAG00000000095	-	ENSBTAT00000008067	4	8	39251457	39249270	GT	AG	GTTTCAC	19	4.92451	0	0	0	0	0	0	0
ENSBTAG00000000095	-	ENSBTAT00000008067	5	8	39249161	39247744	GT	AG	AAATAAC	15	6.26608	0	0	0	0	0	0	0
ENSBTAG00000000095	-	ENSBTAT00000008067	6	8	39247683	39246291	GT	AG	ATCTTAT	24	6.12211	0	0	0	0	0	0	0
ENSBTAG00000000097	+	ENSBTAT00000000106	1	3	99422267	99423878	GT	AG	GGTTGAA	19	7.18707	0	0	0	0	0	0	0
ENSBTAG00000000097	+	ENSBTAT00000000106	2	3	99424028	99429042	GT	AG	TTATGAT	23	4.68351	0	0	0	0	0	0	0
ENSBTAG00000000097	+	ENSBTAT00000000106	3	3	99429189	99439480	GT	AG	TTTTCAC	26	6.25061	0	0	0	0	0	0	0
ENSBTAG00000000097	+	ENSBTAT00000000106	4	3	99439580	99442882	GT	AG	ACGCGAC	24	5.61724	0	0	0	0	0	0	0
ENSBTAG00000000097	+	ENSBTAT00000000106	5	3	99442994	99445111	GT	AG	TACTCAT	33	6.33477	0	0	0	0	0	0	0
ENSBTAG00000000097	+	ENSBTAT00000000106	6	3	99445217	99446252	GT	AG	CCATAAC	22	6.04903	0	0	0	0	0	0	0
ENSBTAG00000000097	+	ENSBTAT00000000106	7	3	99446445	99448504	GT	AG	CTTTAAT	34	6.44088	0	0	0	0	0	0	0
ENSBTAG00000000097	+	ENSBTAT00000000106	8	3	99448592	99450879	GT	AG	CTATGAT	17	5.37036	0	0	0	0	0	0	0
ENSBTAG00000000097	+	ENSBTAT00000000106	9	3	99450992	99451917	GT	AG	TACTAAA	23	5.10817	0	0	0	0	0	0	0
ENSBTAG00000000097	+	ENSBTAT00000000106	10	3	99452044	99455841	GT	AG	TTGTGAT	15	6.08276	0	0	0	0	0	0	0
ENSBTAG00000000098	-	ENSBTAT00000000107	1	3	19834174	19833278	GT	AG	AAGTAAT	24	4.47198	0	0	0	0	0	0	0
ENSBTAG00000000098	-	ENSBTAT00000000107	2	3	19833006	19832137	GT	AG	TTCTAAT	59	8.09294	0	0	0	0	0	0	0
ENSBTAG00000000098	-	ENSBTAT00000000107	3	3	19831984	19819996	GT	AG	CACTCAA	16	4.81092	0	0	0	0	0	0	0
ENSBTAG00000000098	-	ENSBTAT00000000107	4	3	19819960	19819520	GT	AG	ATTTAAA	32	6.75186	0	0	0	0	0	0	0
ENSBTAG00000000098	-	ENSBTAT00000000107	5	3	19819419	19818413	GT	AG	TCTTTAT	24	4.1975	0	0	0	0	0	0	1
ENSBTAG00000000098	-	ENSBTAT00000000107	6	3	19818286	19818107	GT	AG	AACTGAT	43	7.18585	0	0	0	0	0	0	0
ENSBTAG00000000098	-	ENSBTAT00000000107	7	3	19817904	19817225	GT	AG	TAATAAC	36	4.88273	0	0	0	0	0	0	0
ENSBTAG00000000098	-	ENSBTAT00000000107	8	3	19817150	19816231	GT	AG	CTCTCAG	24	4.9748	0	0	0	0	0	0	0
ENSBTAG00000000098	-	ENSBTAT00000000107	9	3	19816039	19815290	GT	AG	CTTTAAC	41	7.54598	0	0	0	0	0	0	0
ENSBTAG00000000098	-	ENSBTAT00000000107	10	3	19815159	19813964	GT	AG	CTCTTAT	33	5.95386	0	0	0	0	0	0	0
ENSBTAG00000000098	-	ENSBTAT00000000107	11	3	19813806	19813724	GT	AG	TTTTCAG	60	6.30434	0	0	0	0	0	0	0
ENSBTAG00000000098	-	ENSBTAT00000000107	12	3	19813564	19812941	GT	AG	TTCTGAT	27	6.69283	0	0	0	0	0	0	0
ENSBTAG00000000098	-	ENSBTAT00000000107	13	3	19812316	19811730	GT	AG	GCTCTAG	28	5.09902	0	0	0	0	0	0	0
ENSBTAG00000000098	-	ENSBTAT00000000107	14	3	19811612	19806930	GT	AG	TAGTGAT	38	5.8988	0	0	0	0	0	0	0
ENSBTAG00000000098	-	ENSBTAT00000000107	15	3	19806759	19806239	GT	AG	TAACCCT	26	4.67579	0	0	0	0	0	0	0
ENSBTAG00000000098	-	ENSBTAT00000000107	16	3	19805609	19804772	GT	AG	CGTTCAC	18	5.15189	0	1	0	0	0	0	0
ENSBTAG00000000098	-	ENSBTAT00000000107	17	3	19804742	19804629	GT	AG	ACCTGAC	29	6.23649	0	0	0	0	0	0	0
ENSBTAG00000000098	-	ENSBTAT00000000107	18	3	19804495	19804008	GT	AG	CATTTAC	37	6.19842	0	0	0	0	0	0	0
ENSBTAG00000000098	-	ENSBTAT00000000107	19	3	19803841	19803494	GT	AG	GCCCCAT	18	4.81781	0	0	0	0	0	0	0
ENSBTAG00000000098	-	ENSBTAT00000000107	20	3	19803281	19803024	GT	AG	AAGTGAA	21	5.09632	0	0	0	0	1	0	0
ENSBTAG00000000098	-	ENSBTAT00000000107	21	3	19802934	19802760	GT	AG	GTTTGAC	30	7.27614	0	0	0	0	0	0	0
ENSBTAG00000000099	+	ENSBTAT00000068359	2	3	19798856	19798996	GC	AG	GGCCAAC	22	5.38787	0	0	0	0	0	0	0
ENSBTAG00000000099	+	ENSBTAT00000068359	3	3	19799008	19799052	GC	AG	ACATAAT	26	5.52054	0	0	0	0	0	0	0
ENSBTAG00000000099	+	ENSBTAT00000074772	1	3	19793211	19798153	GT	AG	CTTTGAT	30	7.96605	0	0	0	0	0	0	0
ENSBTAG00000000099	+	ENSBTAT00000074772	2	3	19798328	19798750	GT	AG	CCCTCAC	19	5.5436	0	0	0	0	0	0	0
ENSBTAG00000000099	+	ENSBTAT00000074772	3	3	19798869	19799048	GT	AG	ACATAAT	22	4.84355	0	0	0	0	0	0	0
ENSBTAG00000000099	+	ENSBTAT00000074772	4	3	19799168	19799374	GT	AG	TAGCCAT	20	4.96514	0	0	0	0	0	0	0
ENSBTAG00000000099	+	ENSBTAT00000074772	5	3	19799433	19799548	GT	AG	CTTTAAC	25	6.47486	0	0	0	0	0	0	0
ENSBTAG00000000099	+	ENSBTAT00000074772	6	3	19799600	19799836	GT	AG	CGTTAAA	22	6.53703	0	0	0	0	0	0	0
ENSBTAG00000000099	+	ENSBTAT00000074772	7	3	19799930	19800104	GT	AG	CAGTCCT	26	3.46046	0	0	0	0	0	0	0
ENSBTAG00000000099	+	ENSBTAT00000074772	8	3	19800234	19800445	GT	AG	TGATGAT	23	4.48487	0	0	0	0	0	0	0
ENSBTAG00000000099	+	ENSBTAT00000074772	9	3	19800553	19800678	GT	AG	TGTTAAC	27	5.09859	0	0	0	0	0	0	0
ENSBTAG00000000099	+	ENSBTAT00000074772	10	3	19800833	19801010	GT	AG	TGGTAAC	22	5.82894	0	0	0	0	0	0	0
ENSBTAG00000000099	+	ENSBTAT00000074772	11	3	19801138	19804767	GT	AG	CATTGAC	21	5.41587	0	0	0	0	0	0	0
ENSBTAG00000000102	-	ENSBTAT00000000111	1	11	36569333	36564609	GT	AG	CATTCAT	38	7.77811	0	0	0	0	0	0	0
ENSBTAG00000000103	-	ENSBTAT00000000112	2	29	49547368	49546626	GT	AG	TGCTCAG	28	5.19615	0	0	0	0	0	0	0
ENSBTAG00000000103	-	ENSBTAT00000072401	1	29	49547722	49547573	GT	AG	ACATGAC	31	5.87771	0	0	0	1	0	0	0
ENSBTAG00000000103	-	ENSBTAT00000072401	2	29	49546760	49546626	GT	AG	TGCTCAG	28	5.19615	0	0	0	0	0	0	0
ENSBTAG00000000103	-	ENSBTAT00000072401	3	29	49546542	49545980	GT	AG	GAGTGAA	29	5.38516	0	0	0	0	0	0	0
ENSBTAG00000000103	-	ENSBTAT00000072401	4	29	49545905	49542959	GT	AG	GGCTGAG	22	4.79583	0	0	0	0	0	0	0
ENSBTAG00000000105	+	ENSBTAT00000000114	1	3	14853373	14853823	GT	AG	GATTAAA	20	7.45722	0	0	0	0	0	0	0
ENSBTAG00000000105	+	ENSBTAT00000000114	2	3	14853969	14854141	GT	AG	ACTTAAC	59	7.46579	0	0	0	0	0	0	0
ENSBTAG00000000105	+	ENSBTAT00000000114	3	3	14854199	14856683	GT	AG	AGTTGAT	28	5.17981	0	0	0	0	0	0	0
ENSBTAG00000000105	+	ENSBTAT00000000114	4	3	14856758	14856974	GT	AG	CACTAAT	21	5.11698	0	0	0	0	0	0	0
ENSBTAG00000000105	+	ENSBTAT00000000114	5	3	14857167	14859816	GT	AG	CTATAAG	27	5.28394	0	0	0	0	0	0	0
ENSBTAG00000000105	+	ENSBTAT00000064030	1	3	14853687	14853823	GT	AG	GATTAAA	20	7.45722	0	0	0	0	0	0	0
ENSBTAG00000000106	+	ENSBTAT00000000115	1	24	4042949	4052083	GT	AG	GGGTGAC	21	6.08276	0	0	0	0	0	0	0
ENSBTAG00000000106	+	ENSBTAT00000000115	2	24	4052756	4055957	GT	AG	TCCTGAT	26	5	0	0	0	0	0	0	0
ENSBTAG00000000106	+	ENSBTAT00000000115	3	24	4056123	4059652	GT	AG	CTGTGAC	21	5.10704	0	0	0	0	0	0	0
ENSBTAG00000000108	+	ENSBTAT00000000119	1	3	14834925	14835403	GT	AG	GCCTAAT	24	6.28794	0	0	0	0	0	0	0
ENSBTAG00000000108	+	ENSBTAT00000000119	2	3	14835621	14838473	GT	AG	TTTTAAT	21	6.15652	0	0	0	0	0	0	0
ENSBTAG00000000108	+	ENSBTAT00000000119	3	3	14838603	14838931	GT	AG	ATCTAAT	20	6.37575	0	0	0	0	0	0	0
ENSBTAG00000000108	+	ENSBTAT00000000119	4	3	14839012	14840453	GT	AG	TTTTAAT	16	5.74893	0	0	0	0	0	0	0
ENSBTAG00000000108	+	ENSBTAT00000000119	5	3	14840507	14840757	GT	AG	CTTTAAT	33	5.47117	0	0	0	0	0	0	1
ENSBTAG00000000108	+	ENSBTAT00000000119	6	3	14840922	14842188	GT	AG	TTTTAAT	26	4.68126	0	0	0	0	0	0	0
ENSBTAG00000000108	+	ENSBTAT00000000119	7	3	14842401	14842953	GT	AG	AATTTAT	22	6.822	0	0	0	0	0	0	0
ENSBTAG00000000108	+	ENSBTAT00000000119	8	3	14843015	14844947	GT	AG	TATTGAT	24	6.0992	0	0	0	0	0	0	0
ENSBTAG00000000108	+	ENSBTAT00000000119	9	3	14845006	14845242	GT	AG	AGCTGAT	28	5.68644	0	0	0	0	0	0	0
ENSBTAG00000000108	+	ENSBTAT00000000119	10	3	14845497	14847188	GT	AG	TTCTCAC	32	6.85491	0	0	0	0	0	0	0
ENSBTAG00000000108	+	ENSBTAT00000000119	11	3	14847363	14848302	GT	AG	TGCTCAT	32	5.56772	0	0	0	0	0	0	0
ENSBTAG00000000108	+	ENSBTAT00000000119	12	3	14848388	14849865	GT	AG	GTCTGAA	25	5.39778	0	0	0	0	0	0	0
ENSBTAG00000000108	+	ENSBTAT00000000119	13	3	14849958	14850851	GT	AG	AACTAAC	107	9.44955	0	0	0	0	0	0	0
ENSBTAG00000000109	-	ENSBTAT00000014522	1	5	110445692	110445477	GC	AG	GCCTGAG	65	8.12404	0	0	0	0	0	0	0
ENSBTAG00000000109	-	ENSBTAT00000079944	1	5	110445103	110432917	GT	AG	GACTGAC	33	8.31612	0	0	0	0	0	0	0
ENSBTAG00000000109	-	ENSBTAT00000079944	2	5	110432690	110431779	GT	AG	CACTGAC	35	7.14136	0	0	0	0	0	0	0
ENSBTAG00000000109	-	ENSBTAT00000079944	3	5	110431530	110428877	GT	AG	CTCTGAC	27	7.27351	0	0	0	0	0	0	0
ENSBTAG00000000109	-	ENSBTAT00000079944	4	5	110428696	110428340	GT	AG	GACTCAC	72	7.00971	0	0	0	0	0	0	0
ENSBTAG00000000111	+	ENSBTAT00000072399	1	11	62289413	62308703	GT	AG	TTTTTAC	15	4.41717	0	0	0	0	0	0	0
ENSBTAG00000000111	+	ENSBTAT00000072399	2	11	62308832	62309675	GT	AG	CAATGAC	16	4.33749	0	0	0	0	0	0	0
ENSBTAG00000000111	+	ENSBTAT00000072399	3	11	62309784	62336241	GT	AG	AAATAAC	52	7.95242	0	0	0	0	0	0	0
ENSBTAG00000000111	+	ENSBTAT00000072399	4	11	62336428	62337800	GT	AG	GAGTGAC	25	4.27458	0	0	0	0	0	0	0
ENSBTAG00000000111	+	ENSBTAT00000072399	5	11	62337935	62338647	GT	AG	TACTGAA	24	4.58258	0	0	0	0	0	0	0
ENSBTAG00000000111	+	ENSBTAT00000072399	6	11	62338946	62340052	GT	AG	CACTCAC	20	5.29024	0	0	0	0	0	0	0
ENSBTAG00000000111	+	ENSBTAT00000072399	7	11	62340251	62340767	GT	AG	TACTAAA	35	6.49376	0	0	0	0	0	0	0
ENSBTAG00000000111	+	ENSBTAT00000072399	8	11	62341011	62343994	GT	AG	CTTTAAT	61	7.34945	0	0	0	0	0	0	0
ENSBTAG00000000111	+	ENSBTAT00000072399	9	11	62344100	62345210	GT	AG	CAATTAC	22	6.28585	0	0	0	0	0	0	0
ENSBTAG00000000111	+	ENSBTAT00000082755	1	11	62308380	62308669	GC	AG	GGTTTAC	24	4.69041	0	0	0	0	0	0	0
ENSBTAG00000000113	+	ENSBTAT00000074754	1	3	14782235	14782873	GT	AG	ACCTCAC	22	5.99944	0	0	0	0	0	0	0
ENSBTAG00000000113	+	ENSBTAT00000074754	2	3	14782914	14784071	GT	AG	CCTTCAC	23	6.16405	0	0	0	0	0	0	0
ENSBTAG00000000113	+	ENSBTAT00000074754	3	3	14784166	14797678	GT	AG	ACCTCAC	29	7.39669	0	0	0	0	0	0	0
ENSBTAG00000000113	+	ENSBTAT00000074754	4	3	14797824	14799929	GT	AG	CCGTCAC	24	9.27059	0	0	0	0	0	0	0
ENSBTAG00000000113	+	ENSBTAT00000074754	5	3	14799998	14800318	GT	AG	GGGTGAC	40	6.245	0	0	0	0	0	0	0
ENSBTAG00000000113	+	ENSBTAT00000074754	6	3	14800383	14801033	GT	AG	GTTTGAG	31	5.65685	0	0	0	0	0	0	0
ENSBTAG00000000113	+	ENSBTAT00000074754	7	3	14801161	14801383	GT	AG	CAGCCAG	18	4.3589	0	0	0	0	0	0	0
ENSBTAG00000000113	+	ENSBTAT00000074754	8	3	14801494	14801642	GT	AG	GTCCGAG	25	5.09902	0	0	0	0	0	0	0
ENSBTAG00000000113	+	ENSBTAT00000074754	9	3	14801790	14802265	GT	AG	GGCCAAG	26	5.13098	0	0	0	0	0	0	0
ENSBTAG00000000113	+	ENSBTAT00000074754	10	3	14802517	14802722	GT	AG	TGCTGAC	27	4.89898	0	0	0	0	0	0	0
ENSBTAG00000000113	+	ENSBTAT00000074754	11	3	14802849	14803159	GT	AG	CCCTGAC	15	4.75515	0	0	0	0	0	1	0
ENSBTAG00000000113	+	ENSBTAT00000074754	12	3	14803278	14803473	GT	AG	CTGTGAA	44	6.25682	0	0	1	0	0	0	0
ENSBTAG00000000113	+	ENSBTAT00000074754	13	3	14803723	14805273	GT	AG	CTCTAAC	35	4.72037	0	0	0	0	0	0	0
ENSBTAG00000000113	+	ENSBTAT00000074754	14	3	14805351	14805816	GT	AG	CTTTAAT	25	5.72487	0	0	0	0	0	0	0
ENSBTAG00000000113	+	ENSBTAT00000074754	15	3	14805987	14807704	GT	AG	GTGTAAC	46	6.54504	0	0	0	0	0	0	0
ENSBTAG00000000113	+	ENSBTAT00000074754	16	3	14807773	14808900	GT	AG	TGCTCAC	19	6.32456	0	0	0	0	0	0	0
ENSBTAG00000000113	+	ENSBTAT00000074754	17	3	14809102	14809465	GT	AG	TCCTCAC	19	6.30618	0	0	0	0	0	0	0
ENSBTAG00000000113	+	ENSBTAT00000074754	18	3	14809586	14809715	GT	AG	GCATCAT	19	5.74435	0	0	0	0	0	0	0
ENSBTAG00000000113	+	ENSBTAT00000074754	19	3	14809784	14809924	GT	AG	TGCTGAT	27	6.9282	0	0	0	0	0	0	0
ENSBTAG00000000113	+	ENSBTAT00000074754	20	3	14809961	14810167	GT	AG	TCCTGAA	39	6.24486	0	0	0	0	0	0	0
ENSBTAG00000000113	+	ENSBTAT00000074754	21	3	14810219	14810420	GT	AG	TTCTGAT	31	6.84293	0	0	0	0	0	0	0
ENSBTAG00000000113	+	ENSBTAT00000074754	22	3	14810868	14811110	GT	AG	TGCTCAT	39	7.3842	0	0	0	0	0	0	0
ENSBTAG00000000113	+	ENSBTAT00000074754	23	3	14811295	14811909	GT	AG	CACTGAC	22	6.17855	0	0	0	0	0	0	0
ENSBTAG00000000115	-	ENSBTAT00000000123	21	11	62356442	62354420	GT	AG	AACTTAG	19	4.47214	0	0	0	0	0	0	0
ENSBTAG00000000115	-	ENSBTAT00000084043	1	11	62448509	62423006	GT	AG	TCTTGAT	25	6.47924	0	0	0	0	0	0	0
ENSBTAG00000000115	-	ENSBTAT00000084043	2	11	62422849	62419507	GT	AG	ACTTTAC	28	4.99878	0	0	0	0	0	0	0
ENSBTAG00000000115	-	ENSBTAT00000084043	3	11	62419264	62416653	GT	AG	CATTGAT	26	4.6652	0	0	1	0	0	0	0
ENSBTAG00000000115	-	ENSBTAT00000084043	4	11	62416573	62414011	GT	AG	AAATCAT	28	5.27566	0	0	0	0	0	0	0
ENSBTAG00000000115	-	ENSBTAT00000084043	5	11	62413975	62411916	GT	AG	ATCTAAT	27	4.86273	0	0	0	0	0	0	0
ENSBTAG00000000115	-	ENSBTAT00000084043	6	11	62411783	62408596	GT	AG	CTCTGAT	23	4.95079	0	0	0	0	0	0	0
ENSBTAG00000000115	-	ENSBTAT00000084043	7	11	62408209	62396121	GT	AG	AGGTAAC	22	5.12983	0	0	0	0	0	0	0
ENSBTAG00000000115	-	ENSBTAT00000084043	8	11	62395993	62395062	GT	AG	TTGTGAC	27	6.8405	0	0	0	0	0	0	0
ENSBTAG00000000115	-	ENSBTAT00000084043	9	11	62394953	62392974	GT	AG	TACTAAA	37	4.87691	0	0	0	0	0	0	0
ENSBTAG00000000115	-	ENSBTAT00000084043	10	11	62392917	62390991	GT	AG	CAGTCAT	28	5.41915	0	0	0	0	0	0	0
ENSBTAG00000000115	-	ENSBTAT00000084043	11	11	62390893	62381716	GT	AG	CAATAAA	24	11.0631	0	0	0	0	0	0	0
ENSBTAG00000000115	-	ENSBTAT00000084043	12	11	62381374	62375468	GT	AG	TCATAAC	35	5.0291	0	0	0	0	0	0	0
ENSBTAG00000000115	-	ENSBTAT00000084043	13	11	62375337	62374760	GT	AG	TACTAAC	33	7.74195	0	0	0	0	0	0	0
ENSBTAG00000000115	-	ENSBTAT00000084043	14	11	62374577	62373382	GT	AG	TATTAAA	30	5.31942	0	0	0	0	0	0	0
ENSBTAG00000000115	-	ENSBTAT00000084043	15	11	62373268	62370246	GT	AG	ATCTTAT	35	5.5517	0	0	0	0	0	0	0
ENSBTAG00000000115	-	ENSBTAT00000084043	16	11	62370181	62367652	GT	AG	GGTTCAT	31	6.76913	0	0	0	0	0	0	0
ENSBTAG00000000115	-	ENSBTAT00000084043	17	11	62367545	62366665	GT	AG	TTTTAAT	38	5.14105	0	0	0	0	0	0	0
ENSBTAG00000000115	-	ENSBTAT00000084043	18	11	62366576	62366010	GT	AG	AGCTAAT	45	7.06721	0	0	0	0	0	0	0
ENSBTAG00000000115	-	ENSBTAT00000084043	19	11	62365887	62365778	GT	AG	CTTTAAT	26	5.99109	0	0	0	0	0	0	0
ENSBTAG00000000115	-	ENSBTAT00000084043	20	11	62365696	62356551	GT	AG	ATATAAT	24	5.27239	0	0	0	0	0	0	0
ENSBTAG00000000115	-	ENSBTAT00000084043	21	11	62356442	62347674	GT	AG	AAATAAT	20	4.82111	0	0	0	1	0	0	0
ENSBTAG00000000120	+	ENSBTAT00000000131	1	19	28896215	28904785	GT	AG	CATTGCC	28	6.32422	0	0	0	0	0	0	0
ENSBTAG00000000120	+	ENSBTAT00000000131	2	19	28904918	28912898	GT	AG	GGCTAAT	30	6.24768	0	0	0	0	0	0	0
ENSBTAG00000000120	+	ENSBTAT00000000131	3	19	28913003	28918120	GT	AG	CTTTAAT	23	6.46556	0	0	0	0	0	0	0
ENSBTAG00000000120	+	ENSBTAT00000000131	4	19	28918214	28920117	GT	AG	CTTTAAG	28	5.136	0	0	0	0	0	0	0
ENSBTAG00000000120	+	ENSBTAT00000000131	5	19	28920254	28922014	GT	AG	AAATGAT	16	5.19431	0	0	0	0	0	0	0
ENSBTAG00000000120	+	ENSBTAT00000000131	6	19	28922151	28924699	GT	AG	CTTTAAG	29	4.60564	0	0	0	0	0	0	0
ENSBTAG00000000120	+	ENSBTAT00000000131	7	19	28924836	28925256	GT	AG	TGTTGAC	60	8.66001	0	0	0	0	0	0	0
ENSBTAG00000000120	+	ENSBTAT00000000131	8	19	28925369	28931118	GT	AG	CGTTGAC	27	6.70146	0	0	0	0	0	0	0
ENSBTAG00000000120	+	ENSBTAT00000000131	9	19	28931223	28932348	GT	AG	TCTCCAT	33	6.7082	0	0	0	0	0	0	0
ENSBTAG00000000120	+	ENSBTAT00000000131	10	19	28932427	28933357	GT	AG	AAGTGAG	36	5.87067	0	0	0	0	0	0	0
ENSBTAG00000000120	+	ENSBTAT00000000131	11	19	28933485	28933575	GT	AG	GGCTCAC	25	7	0	0	0	0	0	0	0
ENSBTAG00000000120	+	ENSBTAT00000000131	12	19	28933928	28936351	GT	AG	AATTAAC	29	7.11286	0	0	0	0	0	0	1
ENSBTAG00000000120	+	ENSBTAT00000000131	13	19	28936511	28938110	GT	AG	AGCCCAC	24	4.68946	0	0	0	0	0	0	0
ENSBTAG00000000120	+	ENSBTAT00000000131	14	19	28938276	28945489	GT	AG	CACTGAT	22	5.56686	0	0	0	0	0	0	1
ENSBTAG00000000123	-	ENSBTAT00000000134	1	3	23763855	23748977	GT	AG	CATTGAG	36	6.08276	0	0	0	0	0	0	0
ENSBTAG00000000123	-	ENSBTAT00000000134	2	3	23748837	23746889	GT	AG	CACCAAC	29	5.2682	0	0	0	0	0	0	0
ENSBTAG00000000123	-	ENSBTAT00000000134	3	3	23746736	23744879	GT	AG	ACCTGAG	22	4.67274	0	0	0	0	0	0	0
ENSBTAG00000000123	-	ENSBTAT00000000134	4	3	23744594	23743171	GT	AG	GGCTAAG	21	4.54671	0	0	0	0	0	0	0
ENSBTAG00000000123	-	ENSBTAT00000000134	5	3	23742960	23738655	GT	AG	CTCTGAG	25	5.09168	0	0	0	0	0	0	0
ENSBTAG00000000123	-	ENSBTAT00000000134	6	3	23738495	23737928	GT	AG	CTTTGAG	30	5.55718	0	0	0	0	0	0	0
ENSBTAG00000000123	-	ENSBTAT00000000134	7	3	23737857	23734115	GT	AG	TTTTAAA	32	5.62624	0	0	0	0	0	0	0
ENSBTAG00000000124	+	ENSBTAT00000000135	1	5	30728969	30731673	GT	AG	GATTGAC	17	4.44676	0	0	0	0	0	0	0
ENSBTAG00000000124	+	ENSBTAT00000000135	2	5	30731936	30732199	GT	AG	TCTTCAG	29	5.47723	0	0	0	0	0	0	0
ENSBTAG00000000125	-	ENSBTAT00000000136	15	17	34481788	34451927	GT	AG	AGACCCT	38	5.65684	0	0	0	0	0	0	0
ENSBTAG00000000125	-	ENSBTAT00000067936	1	17	34746706	34740697	GT	AG	AAATAAT	19	5.84358	0	0	0	0	0	0	0
ENSBTAG00000000125	-	ENSBTAT00000067936	2	17	34740574	34739462	GT	AG	AATTAAT	56	5.73621	0	0	0	0	0	0	0
ENSBTAG00000000125	-	ENSBTAT00000067936	3	17	34739303	34735717	GT	AG	TGCTGAT	26	6.50398	0	0	0	0	0	0	0
ENSBTAG00000000125	-	ENSBTAT00000067936	4	17	34735657	34735028	GT	AG	TGCTGAC	29	8.12016	0	0	0	0	0	0	0
ENSBTAG00000000125	-	ENSBTAT00000067936	5	17	34734385	34733284	GT	AG	TGCTGAA	26	4.69041	0	0	0	0	0	0	0
ENSBTAG00000000125	-	ENSBTAT00000067936	6	17	34733153	34732896	GT	AG	ACGTAAT	15	3.93648	0	0	0	0	0	0	0
ENSBTAG00000000125	-	ENSBTAT00000067936	7	17	34732838	34732063	GT	AG	AATTCAT	21	5.38515	0	0	0	0	0	0	0
ENSBTAG00000000125	-	ENSBTAT00000067936	8	17	34731938	34729421	GT	AG	ATGTAAT	25	5.80067	0	0	0	0	0	0	0
ENSBTAG00000000125	-	ENSBTAT00000067936	9	17	34729164	34708803	GT	AG	AGATAAA	27	5.01986	0	0	0	0	0	0	0
ENSBTAG00000000125	-	ENSBTAT00000067936	10	17	34708647	34675180	GT	AG	TTTTAAA	58	5.20984	0	0	0	0	0	0	0
ENSBTAG00000000125	-	ENSBTAT00000067936	11	17	34674969	34658103	GT	AG	TGCTGAA	24	4.69042	0	0	0	0	0	0	0
ENSBTAG00000000125	-	ENSBTAT00000067936	12	17	34658048	34656327	GT	AG	AGCTAAT	21	4.14171	0	0	0	0	0	0	0
ENSBTAG00000000125	-	ENSBTAT00000067936	13	17	34656246	34643822	GT	AG	AGGTAAA	34	5.07011	0	0	0	0	0	0	0
ENSBTAG00000000125	-	ENSBTAT00000067936	14	17	34643694	34481954	GT	AG	GGTTAAT	29	6.30382	0	0	0	0	0	0	0
ENSBTAG00000000125	-	ENSBTAT00000067936	15	17	34481788	34422841	GT	AG	GTATGAT	72	8.73847	0	0	0	0	0	0	0
ENSBTAG00000000125	-	ENSBTAT00000069234	15	17	34481788	34481110	GT	AG	TCTTTAC	23	3.97904	0	0	0	0	0	0	0
ENSBTAG00000000128	+	ENSBTAT00000000139	1	20	3227097	3227267	GT	AG	CAATGAC	28	6.24364	0	0	0	0	0	0	0
ENSBTAG00000000128	+	ENSBTAT00000000139	2	20	3227305	3242115	GT	AG	GGCTCAC	24	5.84273	0	0	0	0	0	0	0
ENSBTAG00000000128	+	ENSBTAT00000000139	3	20	3242297	3254960	GT	AG	TGGTAAA	35	7.27985	0	0	0	0	0	0	0
ENSBTAG00000000128	+	ENSBTAT00000000139	4	20	3255068	3261939	GT	AG	CTCTCAC	27	7.80507	0	0	0	0	0	0	0
ENSBTAG00000000130	+	ENSBTAT00000000141	1	19	27292619	27292972	GT	AG	GCCTAAC	25	4.72739	0	0	0	0	0	0	0
ENSBTAG00000000130	+	ENSBTAT00000000141	2	19	27293052	27293183	GT	AG	TGCTGAG	20	4.57205	0	0	0	0	0	0	0
ENSBTAG00000000130	+	ENSBTAT00000000141	3	19	27293232	27293374	GT	AG	TCCTCAC	23	5.83086	0	0	0	0	0	0	0
ENSBTAG00000000130	+	ENSBTAT00000000141	4	19	27293494	27293703	GT	AG	TCTTTAG	24	5	0	0	0	0	0	0	0
ENSBTAG00000000130	+	ENSBTAT00000000141	5	19	27293843	27294089	GT	AG	CACTGAG	26	4.49633	0	0	0	0	0	0	0
ENSBTAG00000000131	+	ENSBTAT00000000143	1	19	27297434	27299768	GT	AG	ATGTGAG	41	6.109	0	0	0	0	0	0	0
ENSBTAG00000000131	+	ENSBTAT00000000143	2	19	27300009	27300098	GT	AG	GTCTCAC	25	5.65685	0	0	0	0	0	0	0
ENSBTAG00000000131	+	ENSBTAT00000000143	3	19	27300211	27300591	GT	AG	GCATGAC	22	6.68039	0	0	0	0	0	0	0
ENSBTAG00000000131	+	ENSBTAT00000000143	4	19	27300740	27300867	GT	AG	CCTCCAT	30	3.53573	0	0	0	0	0	0	0
ENSBTAG00000000131	+	ENSBTAT00000000143	5	19	27300916	27301324	GT	AG	TGTTGAT	33	7.21094	0	0	0	0	0	0	0
ENSBTAG00000000131	+	ENSBTAT00000000143	6	19	27301403	27303077	GT	AG	ACCTGAC	22	4.12311	0	0	0	0	0	0	0
ENSBTAG00000000131	+	ENSBTAT00000000143	7	19	27303216	27303399	GT	AG	GGCTCAC	27	5.83095	0	0	0	0	0	0	0
ENSBTAG00000000131	+	ENSBTAT00000000143	8	19	27303484	27303604	GT	AG	GGCTTAC	20	5.2915	0	0	0	0	0	0	0
ENSBTAG00000000131	+	ENSBTAT00000000143	9	19	27303656	27304117	GT	AG	TTCTCAT	23	5.59683	0	0	0	0	0	0	0
ENSBTAG00000000132	+	ENSBTAT00000000144	1	19	27305581	27306963	GT	AG	GATTGAC	41	5.99013	0	0	0	0	0	0	0
ENSBTAG00000000132	+	ENSBTAT00000000144	2	19	27307013	27307428	GT	AG	GCCCCAT	29	6	0	0	0	0	0	0	0
ENSBTAG00000000132	+	ENSBTAT00000000144	3	19	27307562	27308023	GT	AG	ATATCAA	26	5.61815	0	0	0	0	0	0	0
ENSBTAG00000000132	+	ENSBTAT00000000144	4	19	27308164	27309100	GT	AG	AGCTAAT	31	5.09902	0	0	0	0	0	0	0
ENSBTAG00000000132	+	ENSBTAT00000000144	5	19	27309270	27309598	GT	AG	TAATAAC	31	6.61801	0	0	0	0	0	0	0
ENSBTAG00000000132	+	ENSBTAT00000000144	6	19	27309709	27309870	GT	AG	AGCTGAT	17	4.48195	0	0	0	0	0	0	0
ENSBTAG00000000132	+	ENSBTAT00000000144	7	19	27310015	27310096	GT	AG	CCCTGAC	27	4.42438	0	0	0	0	0	0	0
ENSBTAG00000000132	+	ENSBTAT00000000144	8	19	27310235	27310354	GT	AG	CCTTTAC	28	6.43252	0	0	0	0	0	0	0
ENSBTAG00000000132	+	ENSBTAT00000000144	9	19	27310445	27310702	GT	AG	CATTCAC	32	5.1017	0	0	0	0	0	0	0
ENSBTAG00000000132	+	ENSBTAT00000000144	10	19	27310783	27310889	GT	AG	TTCTGAT	34	6.55737	0	0	0	0	0	0	0
ENSBTAG00000000133	+	ENSBTAT00000000146	1	19	27312201	27312278	GT	AG	TGCTAAC	19	4.12311	0	0	0	0	0	0	0
ENSBTAG00000000133	+	ENSBTAT00000000146	2	19	27312740	27312903	GT	AG	TTGTGAC	24	5.80664	0	0	0	0	0	0	0
ENSBTAG00000000133	+	ENSBTAT00000000146	3	19	27313024	27313142	GT	AG	CCCTGAG	23	4.89898	0	0	0	0	0	0	0
ENSBTAG00000000133	+	ENSBTAT00000000146	4	19	27313216	27313327	GT	AG	AGCTAAC	20	5.09902	0	0	0	0	0	0	0
ENSBTAG00000000133	+	ENSBTAT00000000146	5	19	27313499	27313793	GT	AG	ACTTGAC	17	7.61688	0	0	0	0	0	0	0
ENSBTAG00000000134	+	ENSBTAT00000000147	1	19	27315940	27317075	GT	AG	GTCTCAT	25	4.4364	0	0	0	0	0	0	0
ENSBTAG00000000134	+	ENSBTAT00000000147	2	19	27317142	27317329	GT	AG	TCCTCAG	30	4.99574	0	0	0	0	0	0	0
ENSBTAG00000000134	+	ENSBTAT00000000147	3	19	27317463	27317798	GT	AG	CTTCCAG	38	4.70392	0	0	0	0	0	0	0
ENSBTAG00000000134	+	ENSBTAT00000000147	4	19	27317885	27318002	GT	AG	AGTTGAC	28	5.80824	0	0	0	0	0	0	0
ENSBTAG00000000134	+	ENSBTAT00000000147	5	19	27318122	27318280	GT	AG	GTCTCAA	14	4.98445	0	0	0	0	0	0	0
ENSBTAG00000000134	+	ENSBTAT00000000147	6	19	27318392	27318524	GT	AG	AAGTGAC	24	4.47214	0	0	0	0	0	0	0
ENSBTAG00000000137	-	ENSBTAT00000000158	1	6	67325139	67314496	GT	AG	TTCTAAT	32	9.10949	0	0	0	0	0	0	0
ENSBTAG00000000137	-	ENSBTAT00000000158	2	6	67314441	67310807	GT	AG	CTTTGAT	36	7.03587	0	0	0	0	0	0	0
ENSBTAG00000000137	-	ENSBTAT00000000158	3	6	67310666	67309390	GT	AG	TCCTAAT	20	3.99632	0	0	0	0	0	0	0
ENSBTAG00000000137	-	ENSBTAT00000000158	4	6	67309292	67295894	GT	AG	TTATAAC	33	6.36547	0	0	0	0	0	0	0
ENSBTAG00000000137	-	ENSBTAT00000000158	5	6	67295813	67295430	GT	AG	AAATAAT	27	6.44265	0	0	0	0	0	0	0
ENSBTAG00000000137	-	ENSBTAT00000000158	6	6	67295348	67291686	GT	AG	AATTCAT	31	4.21746	0	0	0	0	0	0	0
ENSBTAG00000000137	-	ENSBTAT00000000158	7	6	67291516	67291223	GT	AG	ATCTAAT	23	6.28092	0	0	0	0	0	0	0
ENSBTAG00000000137	-	ENSBTAT00000000158	8	6	67291129	67287713	GT	AG	ATCTAAT	46	6.30533	0	0	0	0	0	0	0
ENSBTAG00000000137	-	ENSBTAT00000000158	9	6	67287613	67286159	GT	AG	TCTTAAT	24	6.94372	0	0	0	0	0	0	0
ENSBTAG00000000137	-	ENSBTAT00000000158	10	6	67286056	67280217	GT	AG	CTCTAAT	40	5.25911	0	0	0	0	0	0	0
ENSBTAG00000000137	-	ENSBTAT00000000158	11	6	67280112	67279919	GT	AG	TGCTAAT	52	5.47415	0	0	0	0	0	0	0
ENSBTAG00000000137	-	ENSBTAT00000000158	12	6	67279809	67276822	GT	AG	TATTGAT	20	5.11987	0	0	0	0	0	0	0
ENSBTAG00000000137	-	ENSBTAT00000000158	13	6	67276734	67274688	GT	AG	TTCTGAC	32	6.70585	0	0	0	0	0	0	0
ENSBTAG00000000137	-	ENSBTAT00000000158	14	6	67274515	67274014	GT	AG	TTATAAC	23	3.81656	0	0	0	0	0	0	0
ENSBTAG00000000137	-	ENSBTAT00000000158	15	6	67273880	67268552	GT	AG	TATTAAG	25	4.84435	0	0	0	0	0	0	0
ENSBTAG00000000137	-	ENSBTAT00000000158	16	6	67268443	67265482	GT	AG	TGCTAAT	21	5.65464	0	0	0	0	0	0	0
ENSBTAG00000000137	-	ENSBTAT00000000158	17	6	67265243	67264396	GT	AG	TACTAAT	54	7.4841	0	0	0	0	0	0	0
ENSBTAG00000000137	-	ENSBTAT00000000158	18	6	67264209	67263942	GT	AG	CTTTAAT	26	4.43098	0	0	0	0	0	0	0
ENSBTAG00000000137	-	ENSBTAT00000000158	19	6	67263854	67261939	GT	AG	CAATAAT	22	6.22897	0	0	0	0	0	0	0
ENSBTAG00000000137	-	ENSBTAT00000000158	20	6	67261669	67256540	GT	AG	TATTTAC	30	7.48093	0	0	0	0	0	0	0
ENSBTAG00000000137	-	ENSBTAT00000000158	21	6	67256343	67255598	GT	AG	ATATAAT	16	5.82627	0	0	0	0	0	0	0
ENSBTAG00000000137	-	ENSBTAT00000000158	22	6	67255472	67253557	GT	AG	TATTAAT	31	4.86645	0	0	0	0	0	0	0
ENSBTAG00000000137	-	ENSBTAT00000000158	23	6	67253498	67251201	GT	AG	TTTTAAT	28	5.08916	0	0	0	0	0	0	0
ENSBTAG00000000137	-	ENSBTAT00000000158	24	6	67251108	67249040	GT	AG	CCTTAAC	26	7.75503	0	0	0	0	0	0	0
ENSBTAG00000000137	-	ENSBTAT00000000158	25	6	67248866	67247470	GT	AG	AAATAAT	28	6.48069	0	0	0	0	0	0	0
ENSBTAG00000000137	-	ENSBTAT00000000158	26	6	67247308	67246761	GT	AG	ATGTAAC	45	6.18629	0	0	0	0	0	0	0
ENSBTAG00000000137	-	ENSBTAT00000000158	27	6	67246649	67245603	GT	AG	AAATAAT	46	7.22897	0	0	0	0	0	0	0
ENSBTAG00000000137	-	ENSBTAT00000000158	28	6	67245447	67245142	GT	AG	CTCTAAA	36	5.90678	0	0	0	0	0	0	0
ENSBTAG00000000137	-	ENSBTAT00000000158	29	6	67245041	67242591	GT	AG	AGCTTAC	25	5.56345	0	0	0	0	0	0	0
ENSBTAG00000000137	-	ENSBTAT00000000158	30	6	67242421	67238334	GT	AG	CAGTTAC	38	5.68332	0	0	0	0	0	0	0
ENSBTAG00000000137	-	ENSBTAT00000000158	31	6	67238073	67237698	GT	AG	TGCTGAA	28	5.2915	0	0	0	0	0	0	0
ENSBTAG00000000137	-	ENSBTAT00000000158	32	6	67237556	67233988	GT	AG	GTGTGAT	46	6.08658	0	0	0	0	0	0	0
ENSBTAG00000000137	-	ENSBTAT00000000158	33	6	67233818	67231889	GT	AG	CATTGAC	24	6.30944	0	0	0	0	0	0	0
ENSBTAG00000000137	-	ENSBTAT00000000158	34	6	67231803	67231311	GT	AG	GACTAAC	22	4.24261	0	0	0	0	0	0	0
ENSBTAG00000000137	-	ENSBTAT00000000158	35	6	67231197	67230210	GT	AG	CAATGAG	20	3.84887	0	0	0	0	0	0	0
ENSBTAG00000000137	-	ENSBTAT00000000158	36	6	67230058	67229393	GT	AG	TAATAAC	19	4.91689	0	0	0	0	0	0	0
ENSBTAG00000000137	-	ENSBTAT00000000158	37	6	67229288	67227737	GT	AG	TACTCAT	44	7.33256	0	0	0	0	0	0	0
ENSBTAG00000000137	-	ENSBTAT00000000158	38	6	67227550	67226273	GT	AG	TATTCAC	20	6.32676	0	0	0	0	0	0	0
ENSBTAG00000000137	-	ENSBTAT00000000158	39	6	67226067	67224579	GT	AG	GAATCAC	21	4.97342	0	0	0	0	0	0	0
ENSBTAG00000000137	-	ENSBTAT00000000158	40	6	67224456	67223419	GT	AG	CACTTAC	23	5.56769	0	0	0	0	0	0	0
ENSBTAG00000000137	-	ENSBTAT00000000158	41	6	67223227	67221867	GT	AG	AATTAAT	25	5.2806	0	0	0	0	0	0	0
ENSBTAG00000000137	-	ENSBTAT00000000158	42	6	67221771	67220644	GT	AG	GATTCAT	28	6.92537	0	0	0	0	0	0	0
ENSBTAG00000000137	-	ENSBTAT00000000158	43	6	67220035	67219724	GT	AG	CAATAAA	40	8.3966	0	0	0	0	0	0	0
ENSBTAG00000000137	-	ENSBTAT00000000158	44	6	67219625	67215685	GT	AG	AAGTAAA	28	4.47938	0	0	0	0	0	0	0
ENSBTAG00000000137	-	ENSBTAT00000000158	45	6	67215513	67213096	GT	AG	ACCTGAT	30	5.54198	0	0	0	0	0	0	0
ENSBTAG00000000137	-	ENSBTAT00000000158	46	6	67212954	67211585	GT	AG	TTTTAAC	32	6.18032	0	0	0	0	0	0	0
ENSBTAG00000000137	-	ENSBTAT00000000158	47	6	67211386	67208926	GT	AG	GAGTCAA	27	4.65606	0	0	0	0	0	0	0
ENSBTAG00000000137	-	ENSBTAT00000000158	48	6	67208763	67208650	GT	AG	CAGTAAT	33	4.45293	0	0	0	0	0	1	0
ENSBTAG00000000137	-	ENSBTAT00000000158	49	6	67208574	67208255	GT	AG	AGCTAAC	40	6.76095	0	0	0	0	0	0	0
ENSBTAG00000000137	-	ENSBTAT00000000158	50	6	67208077	67204665	GT	AG	AAATGAC	17	4.99916	0	0	0	0	0	0	0
ENSBTAG00000000137	-	ENSBTAT00000000158	51	6	67204460	67201831	GT	AG	AAATAAA	31	5.23002	0	0	0	0	0	0	0
ENSBTAG00000000137	-	ENSBTAT00000000158	52	6	67201662	67195700	GT	AG	CTGTAAA	27	5.89423	0	0	0	0	0	0	0
ENSBTAG00000000137	-	ENSBTAT00000000158	53	6	67195448	67192784	GT	AG	AGATAAT	30	4.16216	0	0	0	0	0	0	0
ENSBTAG00000000137	-	ENSBTAT00000000158	54	6	67192575	67191138	GT	AG	ATATGAA	29	4.6844	0	0	0	0	0	0	0
ENSBTAG00000000137	-	ENSBTAT00000000158	55	6	67190987	67190263	GT	AG	TGGTGAC	30	6.40212	0	0	0	0	0	0	0
ENSBTAG00000000137	-	ENSBTAT00000000158	56	6	67190163	67186750	GT	AG	TATTAAA	27	7.70319	0	0	0	0	0	0	0
ENSBTAG00000000137	-	ENSBTAT00000000158	57	6	67186680	67184018	GT	AG	CACTAAT	57	8.95547	0	0	0	0	0	0	0
ENSBTAG00000000137	-	ENSBTAT00000000158	58	6	67183999	67183193	GT	AG	AAATAAT	92	8.74194	0	0	0	0	0	0	0
ENSBTAG00000000137	-	ENSBTAT00000000158	59	6	67183081	67182072	GT	AG	TTTTAAA	21	4.5449	0	0	0	0	0	0	0
ENSBTAG00000000137	-	ENSBTAT00000000158	60	6	67181880	67181536	GT	AG	GACTTAC	21	5.37591	0	0	0	0	0	0	0
ENSBTAG00000000138	+	ENSBTAT00000000161	1	24	23839950	23842449	GT	AG	AACTGAT	28	5.58577	0	0	0	0	0	0	0
ENSBTAG00000000138	+	ENSBTAT00000000161	2	24	23842592	23856447	GT	AG	TTATAAA	23	4.12311	0	0	0	0	0	0	0
ENSBTAG00000000138	+	ENSBTAT00000000161	3	24	23856514	23859811	GT	AG	ATATGAA	21	5.41058	0	0	0	0	0	0	0
ENSBTAG00000000138	+	ENSBTAT00000000161	4	24	23860013	23869347	GT	AG	TTTTAAA	39	5.80845	0	0	0	0	0	0	0
ENSBTAG00000000138	+	ENSBTAT00000000161	5	24	23869573	23895555	GT	AG	AGATAAA	25	5.15729	0	0	0	0	0	0	0
ENSBTAG00000000138	+	ENSBTAT00000000161	6	24	23895789	23906531	GT	AG	AACTTAT	30	6.6302	0	0	0	0	0	0	0
ENSBTAG00000000138	+	ENSBTAT00000000161	7	24	23906628	23906779	GT	AG	AAATGAT	22	6.62754	0	0	0	0	0	0	0
ENSBTAG00000000138	+	ENSBTAT00000000161	8	24	23906917	23915547	GT	AG	TATTTAT	26	7.06614	0	0	0	0	0	0	0
ENSBTAG00000000138	+	ENSBTAT00000000161	9	24	23915732	23933573	GT	AG	TTGTGAC	52	7.73641	0	0	0	0	0	0	0
ENSBTAG00000000138	+	ENSBTAT00000000161	10	24	23933637	23935014	GT	AG	TAATAAC	32	6.22511	0	0	1	0	0	0	0
ENSBTAG00000000138	+	ENSBTAT00000000161	11	24	23935181	23936768	GC	AG	ACTTGAG	15	4	0	0	0	0	0	0	0
ENSBTAG00000000138	+	ENSBTAT00000000161	12	24	23936849	23944995	GT	AG	TCCTGAT	14	5.2792	0	0	0	0	0	0	0
ENSBTAG00000000138	+	ENSBTAT00000000161	13	24	23945142	23954588	GT	AG	TGGCAAA	25	4.30261	0	0	0	0	0	0	0
ENSBTAG00000000138	+	ENSBTAT00000000161	14	24	23954749	24067416	GT	AG	ATTTAAT	30	4.74249	0	0	0	0	0	0	0
ENSBTAG00000000138	+	ENSBTAT00000000161	15	24	24067571	24143129	GT	AG	CAGTAAA	36	4.99865	0	0	0	0	0	0	0
ENSBTAG00000000138	+	ENSBTAT00000000161	16	24	24143183	24154201	GC	AG	CTCTGAC	35	9.93796	0	0	0	0	0	0	0
ENSBTAG00000000138	+	ENSBTAT00000000161	17	24	24154337	24195746	GT	AG	AATTAAT	42	4.77495	0	0	0	0	0	0	0
ENSBTAG00000000139	-	ENSBTAT00000000160	1	17	52225686	52222773	GC	AG	CCCTGAG	48	7	0	0	0	0	0	0	0
ENSBTAG00000000139	-	ENSBTAT00000000160	2	17	52222658	52221566	GT	AG	CTTTCAG	23	4.89898	0	0	0	0	0	0	0
ENSBTAG00000000139	-	ENSBTAT00000000160	3	17	52221408	52218311	GT	AG	GAGTCAG	30	5.56595	0	0	0	0	0	0	0
ENSBTAG00000000139	-	ENSBTAT00000000160	4	17	52218090	52217711	GT	AG	AGCTAAC	34	6.32454	0	0	0	0	0	0	0
ENSBTAG00000000139	-	ENSBTAT00000000160	5	17	52217622	52214776	GT	AG	TGCTGAT	36	6.78138	0	0	0	0	0	0	0
ENSBTAG00000000139	-	ENSBTAT00000000160	6	17	52214715	52212479	GT	AG	TTATGAA	32	5.50616	0	0	0	0	0	0	0
ENSBTAG00000000139	-	ENSBTAT00000000160	7	17	52212287	52211521	GT	AG	ATTTAAT	28	6.7815	0	0	0	0	0	0	0
ENSBTAG00000000139	-	ENSBTAT00000063474	1	17	52228120	52222781	GT	AG	CCCTGAG	40	6.40312	0	0	0	0	0	0	0
ENSBTAG00000000140	+	ENSBTAT00000000159	1	16	28833694	28852815	GT	AG	TGTTGAT	20	6.80964	0	0	0	0	0	0	0
ENSBTAG00000000140	+	ENSBTAT00000000159	2	16	28853004	28855336	GT	AG	CACTCAC	34	9.38005	0	0	0	0	0	0	0
ENSBTAG00000000140	+	ENSBTAT00000000159	3	16	28855518	28861704	GT	AG	CCCTGAC	20	5.2915	0	0	0	0	0	0	0
ENSBTAG00000000140	+	ENSBTAT00000000159	4	16	28861933	28862435	GT	AG	GCGTGAC	35	5.9698	0	0	0	0	0	0	0
ENSBTAG00000000140	+	ENSBTAT00000000159	5	16	28862566	28863088	GT	AG	ACCTGAC	18	4.94973	0	0	0	0	0	0	0
ENSBTAG00000000140	+	ENSBTAT00000000159	6	16	28863295	28865711	GT	AG	GCCTGAG	29	5.47718	0	0	0	0	0	0	0
ENSBTAG00000000140	+	ENSBTAT00000000159	7	16	28865821	28870459	GT	AG	CAATGAA	19	5.77818	0	0	0	0	0	0	0
ENSBTAG00000000140	+	ENSBTAT00000067592	7	16	28865821	28869728	GT	AG	CCCTGAG	28	5.38516	0	0	0	0	0	0	0
ENSBTAG00000000141	-	ENSBTAT00000000163	1	11	67807793	67805294	GT	AG	TCCTAAA	27	5.67891	0	0	0	0	0	0	0
ENSBTAG00000000141	-	ENSBTAT00000000163	2	11	67805192	67801740	GT	AG	GAATAAC	28	5.91608	0	0	0	0	0	0	0
ENSBTAG00000000141	-	ENSBTAT00000000163	3	11	67801603	67795793	GT	AG	CTCTCAG	19	3.22389	0	0	0	0	0	0	0
ENSBTAG00000000141	-	ENSBTAT00000000163	4	11	67795725	67794091	GT	AG	GATTCAC	69	7.05279	0	0	0	0	0	0	0
ENSBTAG00000000141	-	ENSBTAT00000000163	5	11	67793975	67789350	GT	AG	TGTTGAT	27	5.8761	0	0	0	0	0	0	0
ENSBTAG00000000141	-	ENSBTAT00000000163	6	11	67789288	67784624	GT	AG	ATCTAAG	70	6.65416	0	0	0	0	0	0	0
ENSBTAG00000000141	-	ENSBTAT00000000163	7	11	67784448	67779099	GT	AG	CCTTAAT	39	7.56809	0	0	0	0	0	0	0
ENSBTAG00000000141	-	ENSBTAT00000066903	7	11	67784444	67782432	GC	AG	TCCCTAG	23	4.8988	0	0	0	0	0	0	0
ENSBTAG00000000144	+	ENSBTAT00000038934	1	4	82543951	82544060	GT	AG	GACTGAA	68	7.23062	0	0	0	0	0	0	0
ENSBTAG00000000144	+	ENSBTAT00000052624	1	4	82533973	82534079	GT	AG	AGTTCAT	28	5.09235	0	0	0	0	0	0	0
ENSBTAG00000000144	+	ENSBTAT00000052624	2	4	82534393	82561862	CT	AG	AAATTAG	38	5.55599	0	0	0	0	0	0	0
ENSBTAG00000000144	+	ENSBTAT00000052624	3	4	82561910	82564929	GT	AG	CTCTAAT	37	7.6301	0	0	0	0	0	0	0
ENSBTAG00000000144	+	ENSBTAT00000052624	4	4	82565260	82570658	GT	AG	CACTAAT	21	7.77024	0	0	0	0	0	0	0
ENSBTAG00000000144	+	ENSBTAT00000052624	5	4	82570695	82572272	GT	AG	AACTAAT	19	3.8718	0	0	0	0	0	0	0
ENSBTAG00000000144	+	ENSBTAT00000052624	6	4	82572465	82572551	GT	AG	CTGTAAC	24	4.69038	0	0	0	0	0	0	0
ENSBTAG00000000144	+	ENSBTAT00000052995	2	4	82534393	82557269	CT	AG	GCTCCAA	14	4.58258	0	0	0	0	0	0	0
ENSBTAG00000000146	+	ENSBTAT00000072393	1	12	75181353	75219887	GT	AG	TTCTGAT	32	6.85022	0	0	0	0	0	0	0
ENSBTAG00000000146	+	ENSBTAT00000072393	2	12	75220084	75351838	GT	AG	CCGTAAC	23	5.6472	0	0	0	0	0	0	0
ENSBTAG00000000146	+	ENSBTAT00000072393	3	12	75351944	75376389	GT	AG	GTCTCAG	24	5	0	0	0	0	0	0	0
ENSBTAG00000000146	+	ENSBTAT00000072393	4	12	75376433	75379221	GT	AG	CCATAAA	33	5.49884	0	0	0	0	0	0	0
ENSBTAG00000000146	+	ENSBTAT00000072393	5	12	75379301	75387168	GT	AG	GCCTGAC	82	8.58178	0	0	0	0	0	0	0
ENSBTAG00000000146	+	ENSBTAT00000072393	6	12	75387267	75393189	GT	AG	TATTAAT	40	6.92743	0	0	0	0	0	0	0
ENSBTAG00000000146	+	ENSBTAT00000072393	7	12	75393305	75394157	GT	AG	AGTTCAA	40	5.81498	0	0	0	0	0	0	0
ENSBTAG00000000146	+	ENSBTAT00000072393	8	12	75394306	75397204	GT	AG	AGCTGAT	16	3.97198	0	0	0	0	0	0	0
ENSBTAG00000000146	+	ENSBTAT00000072393	9	12	75397301	75399558	GT	AG	GGCTGAA	99	8.87133	0	0	0	0	0	0	0
ENSBTAG00000000146	+	ENSBTAT00000072393	10	12	75399723	75400551	GT	AG	GTGTGAC	53	6.21364	0	0	0	0	0	0	0
ENSBTAG00000000146	+	ENSBTAT00000072393	11	12	75400621	75403173	GT	AG	ATCTAAT	30	7.51461	0	0	0	0	0	0	0
ENSBTAG00000000146	+	ENSBTAT00000072393	12	12	75403250	75404320	GT	AG	GTCTAAC	50	9.64343	0	0	0	0	0	0	0
ENSBTAG00000000146	+	ENSBTAT00000072393	13	12	75404574	75418535	GT	AG	AAATTAC	38	6.78152	0	0	0	0	0	0	0
ENSBTAG00000000146	+	ENSBTAT00000072393	14	12	75418724	75419960	GT	AG	AACTGAG	44	5.07174	0	0	0	0	0	0	0
ENSBTAG00000000146	+	ENSBTAT00000072393	15	12	75420051	75421089	GT	AG	CTCTAAA	25	7.47716	0	0	0	0	0	0	0
ENSBTAG00000000146	+	ENSBTAT00000072393	16	12	75421224	75437282	GT	AG	TGCTAAC	30	9.37506	0	0	0	0	0	0	0
ENSBTAG00000000146	+	ENSBTAT00000072393	17	12	75437365	75442691	GT	AG	GGCTGAG	72	8.30658	0	0	0	0	0	0	0
ENSBTAG00000000146	+	ENSBTAT00000072393	18	12	75442930	75445016	GT	AG	CTGTGAC	35	7.60263	0	0	0	0	0	0	0
ENSBTAG00000000146	+	ENSBTAT00000072393	19	12	75445148	75449880	GT	AG	AGCCAAC	25	5.56209	0	0	0	0	0	0	0
ENSBTAG00000000146	+	ENSBTAT00000072393	20	12	75449950	75450212	GT	AG	GTCTCAG	26	5.19615	0	0	0	0	0	0	1
ENSBTAG00000000146	+	ENSBTAT00000072393	21	12	75450303	75450957	GT	AG	CACTGAG	53	7.29249	0	0	0	0	0	0	0
ENSBTAG00000000146	+	ENSBTAT00000072393	22	12	75451041	75451139	GT	AG	GCCTGAC	82	8.32784	0	0	0	0	0	0	0
ENSBTAG00000000146	+	ENSBTAT00000072393	23	12	75451253	75451726	GT	AG	CGCCTAC	19	6	0	0	0	0	0	0	0
ENSBTAG00000000146	+	ENSBTAT00000072393	24	12	75451891	75455038	GT	AG	CTTCCAG	19	4.47214	0	0	0	0	0	0	0
ENSBTAG00000000146	+	ENSBTAT00000072393	25	12	75455147	75455514	GT	AG	CTCCAAA	25	7.25637	0	0	0	0	0	0	0
ENSBTAG00000000146	+	ENSBTAT00000072393	26	12	75455667	75457264	GT	AG	CCCTGAC	24	4.79469	0	0	0	0	0	0	0
ENSBTAG00000000147	+	ENSBTAT00000029270	1	5	70063450	70072086	GT	AG	AAATGAC	28	7.7552	0	0	0	0	0	0	0
ENSBTAG00000000147	+	ENSBTAT00000029270	2	5	70072135	70098529	GT	AG	AAATAAC	33	6.44975	0	0	0	0	0	0	0
ENSBTAG00000000147	+	ENSBTAT00000029270	3	5	70099139	70110639	GT	AG	TGTTAAG	47	6.14938	0	0	0	0	0	0	0
ENSBTAG00000000147	+	ENSBTAT00000029270	4	5	70110735	70117230	GT	AG	AATTAAA	29	6.76633	0	0	0	0	0	0	0
ENSBTAG00000000147	+	ENSBTAT00000029270	5	5	70117460	70118198	GT	AG	ATCTAAT	27	4.89898	0	0	0	0	0	0	0
ENSBTAG00000000147	+	ENSBTAT00000029270	6	5	70118295	70124406	GT	AG	GATTGAT	27	5.68628	0	0	0	0	0	0	0
ENSBTAG00000000147	+	ENSBTAT00000029270	7	5	70124552	70136678	GT	AG	GTCTAAA	22	6.02749	0	0	0	0	0	0	0
ENSBTAG00000000147	+	ENSBTAT00000029270	8	5	70136824	70148369	GT	AG	GCATAAC	20	5.19615	0	0	0	0	0	0	0
ENSBTAG00000000147	+	ENSBTAT00000029270	9	5	70148490	70151406	GT	AG	ACACTAG	26	5.19615	0	0	0	0	0	0	0
ENSBTAG00000000147	+	ENSBTAT00000029270	10	5	70151491	70155627	GT	AG	GCATGAC	18	5.99998	0	0	0	0	0	0	0
ENSBTAG00000000147	+	ENSBTAT00000067140	9	5	70148490	70162471	GT	AG	GTGTGAT	45	6.06465	0	0	0	0	0	0	0
ENSBTAG00000000149	-	ENSBTAT00000000172	31	3	113177005	113176783	GT	AG	ATGTGAA	29	8.48528	0	0	0	0	0	0	0
ENSBTAG00000000149	-	ENSBTAT00000070077	1	3	113256040	113252959	GT	AG	AAATAAT	38	5.55879	0	0	0	0	0	0	0
ENSBTAG00000000149	-	ENSBTAT00000070077	2	3	113252890	113251466	GT	AG	ATTTAAT	29	4.79583	0	0	0	0	0	0	0
ENSBTAG00000000149	-	ENSBTAT00000070077	3	3	113251351	113248754	GT	AG	ATTTAAA	19	4.06664	0	0	0	0	0	0	0
ENSBTAG00000000149	-	ENSBTAT00000070077	4	3	113248588	113246887	GT	AG	TGGTGAT	59	6.02919	0	0	0	0	0	0	0
ENSBTAG00000000149	-	ENSBTAT00000070077	5	3	113246739	113244238	GT	AG	AATTTAC	21	4.82275	0	0	0	0	0	0	0
ENSBTAG00000000149	-	ENSBTAT00000070077	6	3	113244093	113241597	GT	AG	TTTTAAT	84	6.46795	0	0	0	0	0	0	0
ENSBTAG00000000149	-	ENSBTAT00000070077	7	3	113241467	113235987	GT	AG	TAGTGAT	35	5.82977	0	0	0	0	0	0	0
ENSBTAG00000000149	-	ENSBTAT00000070077	8	3	113235890	113234001	GT	AG	AAATGAC	20	5.92227	0	0	0	0	0	0	0
ENSBTAG00000000149	-	ENSBTAT00000070077	9	3	113233892	113226757	GT	AG	ACCTAAT	25	6.08807	0	0	0	0	0	0	0
ENSBTAG00000000149	-	ENSBTAT00000070077	10	3	113226455	113223620	GT	AG	AGTTAAT	20	3.67625	0	0	0	0	0	0	0
ENSBTAG00000000149	-	ENSBTAT00000070077	11	3	113223537	113221245	GT	AG	TTATAAA	39	5.58725	0	0	0	0	0	0	0
ENSBTAG00000000149	-	ENSBTAT00000070077	12	3	113221072	113217993	GT	AG	AACTAAT	51	8.9964	0	0	0	0	0	0	0
ENSBTAG00000000149	-	ENSBTAT00000070077	13	3	113217907	113217096	GT	AG	CACTGAC	18	5.37934	0	0	0	0	0	0	0
ENSBTAG00000000149	-	ENSBTAT00000070077	14	3	113217024	113216353	GT	AG	TACTAAC	24	8.87327	0	0	0	0	0	0	0
ENSBTAG00000000149	-	ENSBTAT00000070077	15	3	113216032	113213374	GT	AG	TTTTAAA	20	4.93501	0	0	0	0	0	0	0
ENSBTAG00000000149	-	ENSBTAT00000070077	16	3	113213249	113211913	GT	AG	CAGTCAT	23	4.57859	1	0	0	0	0	0	0
ENSBTAG00000000149	-	ENSBTAT00000070077	17	3	113211854	113206340	GT	AG	CACTAAC	22	4.47214	0	0	0	0	0	0	0
ENSBTAG00000000149	-	ENSBTAT00000070077	18	3	113206285	113205518	GT	AG	TAGTAAC	31	5.9978	0	0	0	0	0	0	0
ENSBTAG00000000149	-	ENSBTAT00000070077	19	3	113205428	113204149	GT	AG	AATTAAA	31	6.95209	0	0	0	0	0	0	0
ENSBTAG00000000149	-	ENSBTAT00000070077	20	3	113204061	113198227	GT	AG	ACATAAT	17	4.41112	0	0	0	0	0	0	0
ENSBTAG00000000149	-	ENSBTAT00000070077	21	3	113198189	113196186	GT	AG	TTCTGAC	37	8.30398	0	0	0	0	0	0	0
ENSBTAG00000000149	-	ENSBTAT00000070077	22	3	113196120	113190008	GT	AG	GCATCAG	26	4.85613	0	0	0	0	0	0	0
ENSBTAG00000000149	-	ENSBTAT00000070077	23	3	113189880	113189211	GT	AG	GTCTCAC	15	4.67991	0	0	0	0	0	0	0
ENSBTAG00000000149	-	ENSBTAT00000070077	24	3	113189115	113187819	GT	AG	TTTTCAG	21	4.69042	0	0	0	0	0	0	0
ENSBTAG00000000149	-	ENSBTAT00000070077	25	3	113187702	113183553	GT	AG	ATGTCAT	32	4.90517	0	0	0	0	0	0	0
ENSBTAG00000000149	-	ENSBTAT00000070077	26	3	113183486	113180996	GT	AG	ATCTGAC	24	7.19424	0	0	0	0	0	0	0
ENSBTAG00000000149	-	ENSBTAT00000070077	27	3	113180784	113180638	GT	AG	TTTTAAT	26	4.57591	0	0	0	0	0	0	0
ENSBTAG00000000149	-	ENSBTAT00000070077	28	3	113180541	113177101	GT	AG	TGCTCAG	21	3.53574	0	0	0	0	0	0	0
ENSBTAG00000000149	-	ENSBTAT00000070077	29	3	113177005	113168712	GT	AG	TACTCAC	26	4.6904	0	0	0	0	0	0	0
ENSBTAG00000000149	-	ENSBTAT00000072074	21	3	113196120	113192462	GT	AG	TCGTGAC	32	5.04514	0	0	0	0	0	0	0
ENSBTAG00000000149	-	ENSBTAT00000073478	1	3	113257342	113256256	GT	AG	ATATAAC	20	5.68353	0	0	0	0	0	0	0
ENSBTAG00000000152	-	ENSBTAT00000045527	1	11	44708416	44690874	GT	AG	AAATAAT	22	5.22302	0	0	0	0	0	0	0
ENSBTAG00000000152	-	ENSBTAT00000045527	2	11	44690805	44689583	GT	AG	TTTTGAA	32	5.63915	0	0	0	0	0	0	0
ENSBTAG00000000152	-	ENSBTAT00000045527	3	11	44689470	44688831	GT	AG	TACTAAT	25	6.24262	0	0	0	0	0	0	0
ENSBTAG00000000152	-	ENSBTAT00000045527	4	11	44688677	44684934	GT	AG	CTCTAAT	22	4.7349	0	0	0	0	0	0	0
ENSBTAG00000000152	-	ENSBTAT00000045527	5	11	44684702	44684379	GT	AG	TGGTAAC	25	4.46719	0	0	0	0	0	0	0
ENSBTAG00000000152	-	ENSBTAT00000045527	6	11	44684232	44682763	GT	AG	GTTTAAC	28	5.80812	0	0	0	0	0	0	0
ENSBTAG00000000152	-	ENSBTAT00000045527	7	11	44682569	44679807	GT	AG	CACTAAA	30	5.02813	0	0	0	0	1	0	0
ENSBTAG00000000152	-	ENSBTAT00000045527	8	11	44679718	44678220	GT	AG	AAATGAT	22	5.79707	0	0	0	0	0	0	0
ENSBTAG00000000152	-	ENSBTAT00000045527	9	11	44678009	44677134	GT	AG	ACCTCAA	35	5.91537	0	0	0	0	0	0	0
ENSBTAG00000000152	-	ENSBTAT00000045527	10	11	44676951	44676858	GT	AG	AATTGAT	26	5.5341	0	0	0	0	0	0	0
ENSBTAG00000000152	-	ENSBTAT00000045527	11	11	44676681	44676531	GT	AG	TGTTGAA	46	4.52904	0	0	0	0	0	0	0
ENSBTAG00000000152	-	ENSBTAT00000045527	12	11	44676406	44675841	GT	AG	TTTTAAT	47	7.03297	0	0	0	0	0	0	0
ENSBTAG00000000152	-	ENSBTAT00000045527	13	11	44675678	44675412	GT	AG	GACTGAA	21	3.1476	0	0	0	0	0	0	0
ENSBTAG00000000152	-	ENSBTAT00000045527	14	11	44675273	44675197	GT	AG	TCATAAA	18	3.58989	0	0	0	0	0	0	0
ENSBTAG00000000152	-	ENSBTAT00000045527	15	11	44675049	44674238	GT	AG	AACTAAA	30	4.84223	0	0	0	0	0	0	0
ENSBTAG00000000152	-	ENSBTAT00000045527	16	11	44674057	44673976	GT	AG	TTTTAAA	27	5.40919	0	0	0	0	0	0	0
ENSBTAG00000000152	-	ENSBTAT00000045527	17	11	44673891	44672084	GT	AG	ATATAAT	31	5.03916	0	0	0	0	0	0	0
ENSBTAG00000000152	-	ENSBTAT00000045527	18	11	44671947	44668286	GT	AG	TTTTAAC	42	6.40168	0	0	0	0	0	0	0
ENSBTAG00000000152	-	ENSBTAT00000045527	19	11	44668190	44667383	GT	AG	CTTTCAC	17	4.99001	0	0	0	0	0	0	0
ENSBTAG00000000152	-	ENSBTAT00000045527	20	11	44662782	44660169	GT	AG	TCTTTAT	26	4.8174	0	0	0	0	0	0	0
ENSBTAG00000000152	-	ENSBTAT00000045527	21	11	44659997	44659379	GT	AG	TCCTGAA	48	7.36089	0	0	0	0	0	0	0
ENSBTAG00000000152	-	ENSBTAT00000045527	22	11	44659285	44658989	GT	AG	ATCTTAC	34	7.26052	0	0	0	0	0	0	0
ENSBTAG00000000152	-	ENSBTAT00000045527	23	11	44658809	44653719	GT	AG	TAATGAC	30	4.90185	0	0	0	0	0	0	1
ENSBTAG00000000152	-	ENSBTAT00000045527	24	11	44653513	44652973	GT	AG	TACTAAA	23	9.48025	0	0	0	0	0	0	0
ENSBTAG00000000152	-	ENSBTAT00000045527	25	11	44652870	44649790	GT	AG	TATTAAA	41	4.23139	0	0	0	0	0	0	0
ENSBTAG00000000152	-	ENSBTAT00000045527	26	11	44649643	44648962	GT	AG	AGGTAAT	19	4.61863	0	0	0	0	0	0	0
ENSBTAG00000000152	-	ENSBTAT00000045527	27	11	44648687	44648565	GT	AG	TTTTAAC	35	3.78906	0	0	0	0	0	0	0
ENSBTAG00000000152	-	ENSBTAT00000045527	28	11	44648229	44647901	GT	AG	TGTTAAT	19	6.53871	0	0	0	0	0	0	0
ENSBTAG00000000152	-	ENSBTAT00000068436	20	11	44662782	44662249	GT	AG	AAATGAA	20	9.73074	0	0	0	0	0	0	0
ENSBTAG00000000153	+	ENSBTAT00000000176	1	18	46630673	46632141	GT	AG	CCCTAAC	20	5.65531	0	0	0	0	0	0	0
ENSBTAG00000000153	+	ENSBTAT00000000176	2	18	46633582	46636505	GT	AG	CATTGAC	29	5.80602	0	0	0	0	0	0	0
ENSBTAG00000000157	-	ENSBTAT00000000181	1	11	44645633	44644846	GT	AG	CGCAGAC	19	3.6139	0	0	0	0	0	0	0
ENSBTAG00000000157	-	ENSBTAT00000000181	2	11	44644666	44642191	GC	AG	CTGTGAT	18	5.38058	0	0	0	0	0	0	0
ENSBTAG00000000157	-	ENSBTAT00000000181	3	11	44642062	44640182	GT	AG	AACTAAG	29	4.82433	0	0	0	0	0	0	0
ENSBTAG00000000157	-	ENSBTAT00000000181	4	11	44639993	44639330	GT	AG	CACTAAC	19	5.19615	0	0	0	0	0	0	0
ENSBTAG00000000157	-	ENSBTAT00000000181	5	11	44639170	44637221	GT	AG	TAGTGAT	29	5.43894	0	0	0	0	0	0	0
ENSBTAG00000000157	-	ENSBTAT00000000181	6	11	44637100	44634230	GT	AG	TATTGAA	27	6.29157	0	0	0	0	0	0	0
ENSBTAG00000000157	-	ENSBTAT00000000181	7	11	44634151	44634045	GT	AG	TTCTGAT	40	7.64412	0	0	0	0	0	0	0
ENSBTAG00000000157	-	ENSBTAT00000000181	8	11	44633936	44632395	GT	AG	AAATAAA	28	4.84004	0	0	0	0	0	0	0
ENSBTAG00000000157	-	ENSBTAT00000000181	9	11	44632229	44629290	GT	AG	GTCTGAA	39	6.43686	0	0	0	0	0	0	0
ENSBTAG00000000157	-	ENSBTAT00000000181	10	11	44629172	44626309	GT	AG	TACCGAG	22	4.3589	0	0	0	0	0	0	0
ENSBTAG00000000157	-	ENSBTAT00000000181	11	11	44626115	44624289	GT	AG	TAATGAT	32	7.10483	0	0	0	0	0	0	0
ENSBTAG00000000157	-	ENSBTAT00000000181	12	11	44624111	44618802	GT	AG	CCCTGAG	17	4.24264	0	0	0	0	0	0	0
ENSBTAG00000000157	-	ENSBTAT00000000181	13	11	44618662	44617135	GT	AG	AGATGAC	26	4.54152	0	0	0	0	0	0	0
ENSBTAG00000000157	-	ENSBTAT00000000181	14	11	44616982	44615258	GC	AG	GACTGCA	20	4.24264	0	0	0	0	0	0	0
ENSBTAG00000000160	-	ENSBTAT00000000184	1	1	143242308	143238924	GT	AG	AACTGAC	29	5.24255	0	0	0	0	0	0	0
ENSBTAG00000000160	-	ENSBTAT00000000184	2	1	143238700	143235022	GT	AG	GAGTAAT	25	5.0659	0	0	0	0	0	0	0
ENSBTAG00000000160	-	ENSBTAT00000000184	3	1	143234914	143231978	GT	AG	GGCTCAG	38	5.38561	0	0	0	0	0	0	0
ENSBTAG00000000160	-	ENSBTAT00000000184	4	1	143231842	143231362	GT	AG	CTCTCAC	20	6.40219	0	0	0	0	0	0	0
ENSBTAG00000000160	-	ENSBTAT00000000184	5	1	143231281	143231187	GT	AG	AGTTGAA	23	4.79543	0	0	0	0	0	0	0
ENSBTAG00000000160	-	ENSBTAT00000000184	6	1	143231051	143230535	GT	AG	TGTTGAC	34	6.6245	0	0	0	0	0	0	0
ENSBTAG00000000160	-	ENSBTAT00000000184	7	1	143230464	143229348	GT	AG	CCCTGAC	20	8.06136	0	0	0	0	0	0	0
ENSBTAG00000000160	-	ENSBTAT00000000184	8	1	143229255	143228513	GT	AG	CCCTAAG	18	4.35884	0	0	0	0	0	0	0
ENSBTAG00000000160	-	ENSBTAT00000000184	9	1	143228386	143227755	GT	AG	GGCTGAC	24	6.92056	0	0	0	0	0	0	0
ENSBTAG00000000160	-	ENSBTAT00000000184	10	1	143227669	143227365	GT	AG	GTCTGAC	22	6.9282	0	0	0	0	0	0	0
ENSBTAG00000000160	-	ENSBTAT00000000184	11	1	143227258	143225499	GT	AG	CGCCCAG	25	5.09902	0	0	0	0	0	0	0
ENSBTAG00000000160	-	ENSBTAT00000000184	12	1	143225420	143225277	GT	AG	GGTTCAC	31	9.12162	0	0	0	0	0	0	0
ENSBTAG00000000160	-	ENSBTAT00000000184	13	1	143225141	143224331	GT	AG	CGCTGAC	27	5.91607	0	0	0	0	0	0	0
ENSBTAG00000000160	-	ENSBTAT00000000184	14	1	143224221	143222290	GT	AG	CACTGAC	19	3.87298	0	0	0	0	0	0	0
ENSBTAG00000000160	-	ENSBTAT00000000184	15	1	143222204	143220347	GT	AG	CTCTGAA	25	6.08276	0	0	0	0	0	0	0
ENSBTAG00000000161	+	ENSBTAT00000036498	1	22	56388150	56405894	GT	AG	TATTAAC	29	4.66702	0	0	0	0	0	0	0
ENSBTAG00000000161	+	ENSBTAT00000036498	2	22	56405967	56406790	GT	AG	CCTTAAC	18	6.07188	0	0	0	0	0	0	0
ENSBTAG00000000161	+	ENSBTAT00000036498	3	22	56406929	56410327	GT	AG	CTCCTAC	23	4.69042	0	0	0	0	0	0	0
ENSBTAG00000000161	+	ENSBTAT00000036498	4	22	56410418	56414664	GT	AG	AACTAAC	22	3.65722	0	0	0	0	0	0	0
ENSBTAG00000000161	+	ENSBTAT00000036498	5	22	56414719	56417284	GT	AG	CACTGAT	17	5.11303	0	0	0	0	0	0	0
ENSBTAG00000000161	+	ENSBTAT00000036498	6	22	56417321	56417684	GT	AG	CACTAAT	22	4.12086	0	0	0	0	0	0	0
ENSBTAG00000000161	+	ENSBTAT00000036498	7	22	56417718	56418088	GT	AG	CACTCAT	20	4.79602	0	0	0	0	0	0	0
ENSBTAG00000000161	+	ENSBTAT00000036498	8	22	56418137	56418820	GT	AG	CAGTAAC	21	5.03585	0	0	0	0	0	0	0
ENSBTAG00000000161	+	ENSBTAT00000036498	9	22	56418893	56418975	GT	AG	GGCTGAT	28	5.90621	0	0	0	0	0	0	0
ENSBTAG00000000161	+	ENSBTAT00000036498	10	22	56419051	56419550	GT	AG	GCATCAC	23	5.91608	0	0	0	0	0	0	0
ENSBTAG00000000161	+	ENSBTAT00000036498	11	22	56419614	56420486	GT	AG	CCTTCAG	36	5.76126	0	0	0	0	0	0	0
ENSBTAG00000000162	+	ENSBTAT00000000186	1	28	28287420	28288643	GT	AG	CTCTGAT	32	5.38293	0	0	0	0	0	0	0
ENSBTAG00000000162	+	ENSBTAT00000000186	2	28	28288780	28290262	GT	AG	CCATAAA	33	6.70675	0	0	0	0	0	0	0
ENSBTAG00000000162	+	ENSBTAT00000000186	3	28	28290432	28295731	GT	AG	GATTAAA	24	5.55074	0	0	0	0	0	0	0
ENSBTAG00000000162	+	ENSBTAT00000000186	4	28	28295807	28296840	GT	AG	AATTAAT	29	6.94859	0	0	0	0	0	0	0
ENSBTAG00000000163	+	ENSBTAT00000000187	1	28	28323931	28324052	GT	AG	GACTGAC	31	6.14426	0	0	0	0	0	0	0
ENSBTAG00000000163	+	ENSBTAT00000000187	2	28	28324309	28324581	GT	AG	ACCTAAT	27	6.34609	0	0	0	0	0	0	0
ENSBTAG00000000164	-	ENSBTAT00000000188	1	8	72735940	72735128	GT	AG	GCTTAAC	44	6.37852	0	0	0	0	0	0	0
ENSBTAG00000000164	-	ENSBTAT00000000188	2	8	72734985	72734017	GT	AG	CAATAAT	14	7.15332	0	0	0	0	0	0	0
ENSBTAG00000000164	-	ENSBTAT00000000188	3	8	72733920	72732416	GT	AG	CTTTGAT	28	6.18267	0	0	0	0	0	0	0
ENSBTAG00000000169	+	ENSBTAT00000000194	1	4	51002685	51003088	GT	AG	GTATAAC	36	5.83022	0	0	0	0	0	0	0
ENSBTAG00000000169	+	ENSBTAT00000000194	2	4	51003189	51013084	GT	AG	TTTTAAA	23	4.65187	0	0	0	0	0	0	0
ENSBTAG00000000169	+	ENSBTAT00000000194	3	4	51013208	51015021	GT	AG	TCCTCAC	19	6.27398	0	0	0	0	0	0	0
ENSBTAG00000000169	+	ENSBTAT00000000194	4	4	51015134	51060204	GT	AG	CGCTGAC	32	5.38516	0	0	0	0	0	0	0
ENSBTAG00000000169	+	ENSBTAT00000000194	5	4	51060317	51060833	GT	AG	CTTTAAA	27	7.74908	0	0	0	0	0	0	0
ENSBTAG00000000169	+	ENSBTAT00000000194	6	4	51060969	51062293	GT	AG	TATTAAT	39	8.30166	0	0	0	0	0	0	0
ENSBTAG00000000169	+	ENSBTAT00000000194	7	4	51062419	51064266	GT	AG	CACTTAT	41	6.31288	0	0	0	0	0	0	0
ENSBTAG00000000169	+	ENSBTAT00000000194	8	4	51064343	51065641	GT	AG	TATTGAA	29	4.9447	0	0	0	0	0	0	0
ENSBTAG00000000169	+	ENSBTAT00000000194	9	4	51065699	51066850	GT	AG	AACTGAG	62	5.61874	0	0	0	0	0	0	0
ENSBTAG00000000169	+	ENSBTAT00000000194	10	4	51066961	51072994	GT	AG	CAGTGAT	29	5.72027	0	0	0	0	0	0	0
ENSBTAG00000000169	+	ENSBTAT00000000194	11	4	51073101	51073920	GT	AG	TTGTGAA	49	6.78503	0	0	0	0	0	0	0
ENSBTAG00000000169	+	ENSBTAT00000000194	12	4	51074035	51077941	GT	AG	CATTAAC	29	6.78185	0	0	0	0	0	0	0
ENSBTAG00000000170	+	ENSBTAT00000000195	1	17	71311953	71312918	GT	AG	GCCTCAG	21	4.47214	0	0	0	0	0	0	0
ENSBTAG00000000170	+	ENSBTAT00000000195	2	17	71313007	71313494	GT	AG	CCCTGAC	16	5.09902	0	0	0	0	0	0	0
ENSBTAG00000000170	+	ENSBTAT00000000195	3	17	71313646	71314552	GT	AG	GAGTCAG	41	6.48074	0	0	0	0	0	0	0
ENSBTAG00000000170	+	ENSBTAT00000000195	4	17	71314730	71315784	GT	AG	GGCTGAC	29	5.99999	0	0	0	0	0	0	0
ENSBTAG00000000170	+	ENSBTAT00000081078	2	17	71313007	71313530	GT	AG	TGGCCAT	29	6.24483	0	0	0	0	0	0	0
ENSBTAG00000000175	+	ENSBTAT00000000200	1	6	59106312	59108152	GT	AG	GTCTGAG	27	5.16213	0	0	0	0	0	0	0
ENSBTAG00000000175	+	ENSBTAT00000000200	2	6	59108493	59112452	GT	AG	ATTTTAT	33	5.53386	0	0	0	0	0	0	0
ENSBTAG00000000175	+	ENSBTAT00000000200	3	6	59113594	59116791	GT	AG	AATTAAT	29	4.08257	0	0	0	0	0	0	0
ENSBTAG00000000175	+	ENSBTAT00000000200	4	6	59116917	59119434	GT	AG	AAGTGAT	23	4.62202	0	0	0	0	0	0	0
ENSBTAG00000000175	+	ENSBTAT00000000200	5	6	59119524	59122966	GT	AG	AAGTAAT	36	6.26565	0	0	0	0	0	0	0
ENSBTAG00000000175	+	ENSBTAT00000000200	6	6	59123044	59127324	GT	AG	TACTGAT	38	8.17656	0	0	0	0	0	0	0
ENSBTAG00000000175	+	ENSBTAT00000000200	7	6	59127478	59129158	GT	AG	CAGTAAG	38	4.60938	0	0	0	0	0	0	0
ENSBTAG00000000175	+	ENSBTAT00000000200	8	6	59131537	59132146	GT	AG	GAGTAAT	40	6.42187	0	0	0	0	0	0	0
ENSBTAG00000000175	+	ENSBTAT00000000200	9	6	59132233	59132731	GT	AG	AAATAAC	62	7.4587	0	0	0	0	0	0	0
ENSBTAG00000000175	+	ENSBTAT00000000200	10	6	59132778	59134106	GT	AG	GTCTGAC	24	5.24581	0	0	0	0	0	0	0
ENSBTAG00000000175	+	ENSBTAT00000000200	11	6	59134304	59137769	GT	AG	GAATGAG	26	4.39986	0	0	0	0	0	0	0
ENSBTAG00000000175	+	ENSBTAT00000000200	12	6	59137889	59143688	GT	AG	ACATAAC	50	6.50907	0	0	0	0	0	0	0
ENSBTAG00000000175	+	ENSBTAT00000000200	13	6	59143828	59148450	GT	AG	AGGTAAA	52	6.33282	0	0	0	0	0	0	0
ENSBTAG00000000175	+	ENSBTAT00000000200	14	6	59148640	59149600	GT	AG	AAGTGAT	28	4.72761	0	0	0	0	0	0	0
ENSBTAG00000000175	+	ENSBTAT00000000200	15	6	59149770	59157776	GT	AG	TTTTAAC	25	5.1362	0	0	0	0	0	0	0
ENSBTAG00000000175	+	ENSBTAT00000000200	16	6	59157901	59159278	GT	AG	CTTTAAC	21	7.52363	0	0	0	0	0	0	0
ENSBTAG00000000176	+	ENSBTAT00000000201	1	2	22804897	22806404	GC	AG	ACATAAC	28	8.04111	0	0	0	0	0	0	0
ENSBTAG00000000176	+	ENSBTAT00000082926	1	2	22797339	22798093	GC	AG	GAGTAAT	93	9.89614	0	0	0	0	0	0	0
ENSBTAG00000000176	+	ENSBTAT00000082926	2	2	22798220	22798717	GC	AG	CCCTAAC	52	8.42614	0	0	0	0	0	0	0
ENSBTAG00000000176	+	ENSBTAT00000082926	3	2	22798847	22806400	GT	AG	ACATAAC	24	7.7973	0	0	0	0	0	0	0
ENSBTAG00000000176	+	ENSBTAT00000082926	4	2	22807761	22845304	GT	AG	TTCTCAT	23	6.245	0	0	0	0	0	0	0
ENSBTAG00000000176	+	ENSBTAT00000082926	5	2	22845498	22850737	GT	AG	ATATAAG	30	4.44625	0	0	0	0	0	0	0
ENSBTAG00000000176	+	ENSBTAT00000082926	6	2	22850935	22853288	GT	AG	AAGTAAC	18	4.61125	0	0	0	0	0	0	0
ENSBTAG00000000177	+	ENSBTAT00000000202	1	25	650534	651038	GT	AG	CCCTCAA	25	4.9994	0	0	0	0	0	0	0
ENSBTAG00000000177	+	ENSBTAT00000000202	2	25	651083	651189	GT	AG	CGCTCAG	25	4.47186	0	0	0	0	0	0	0
ENSBTAG00000000177	+	ENSBTAT00000000202	3	25	651290	651875	GT	AG	CCTTCAC	21	5.65623	0	0	0	0	0	0	0
ENSBTAG00000000177	+	ENSBTAT00000000202	4	25	652055	652144	GT	AG	CCCTCAC	20	4.3589	0	0	0	0	0	0	0
ENSBTAG00000000177	+	ENSBTAT00000000202	5	25	652301	652478	GT	AG	CACTGAG	18	4.3578	0	0	0	0	0	0	0
ENSBTAG00000000177	+	ENSBTAT00000000202	6	25	652622	652715	GT	AG	CTCCGAG	33	5.33295	0	0	0	0	0	0	0
ENSBTAG00000000177	+	ENSBTAT00000000202	7	25	652844	653158	GT	AG	GTCTCAC	30	7.87401	0	0	0	0	0	0	0
ENSBTAG00000000177	+	ENSBTAT00000000202	8	25	653254	653464	GT	AG	CTCTGAC	24	4.74532	0	0	0	0	0	0	0
ENSBTAG00000000177	+	ENSBTAT00000000202	9	25	653652	653726	GT	AG	GGCTGAG	21	4.69042	0	0	0	0	0	0	0
ENSBTAG00000000177	+	ENSBTAT00000082041	1	25	650534	651172	GT	AG	ACCCCAG	24	5	0	0	0	0	0	0	0
ENSBTAG00000000179	-	ENSBTAT00000000204	1	25	669194	668656	GT	AG	CCATAAC	32	6.40263	0	0	0	0	0	0	0
ENSBTAG00000000179	-	ENSBTAT00000000204	2	25	668468	668394	GT	AG	CACTGAG	19	4.47067	0	0	0	0	0	0	0
ENSBTAG00000000179	-	ENSBTAT00000000204	3	25	668269	668139	GT	AG	ATGTGAC	16	4.88735	0	0	0	0	0	0	0
ENSBTAG00000000179	-	ENSBTAT00000000204	4	25	668035	667866	GT	AG	CTCTGAG	21	4.69042	0	0	0	0	0	0	0
ENSBTAG00000000179	-	ENSBTAT00000000204	5	25	667763	667332	GT	AG	ACCTGAC	24	6.63316	0	0	0	0	0	0	0
ENSBTAG00000000181	+	ENSBTAT00000000206	1	8	84444953	84457421	GT	AG	GTCTCAC	28	6.4807	0	0	0	0	0	0	0
ENSBTAG00000000181	+	ENSBTAT00000000206	2	8	84457611	84459354	GT	AG	GCCCAAG	25	3.97921	0	0	0	0	0	0	0
ENSBTAG00000000181	+	ENSBTAT00000000206	3	8	84459503	84460171	GT	AG	ACCTGAC	26	6.49058	0	0	0	0	0	0	0
ENSBTAG00000000181	+	ENSBTAT00000000206	4	8	84460325	84463864	GT	AG	AGCTCAC	19	4.9999	0	0	0	0	0	0	0
ENSBTAG00000000181	+	ENSBTAT00000075279	5	8	84463965	84464807	GT	AG	TCCCAAG	21	3.7266	0	0	0	0	0	0	0
ENSBTAG00000000182	+	ENSBTAT00000000207	1	18	48078495	48100486	GT	AG	TGCTAAG	25	5.09902	0	0	0	0	0	0	0
ENSBTAG00000000182	+	ENSBTAT00000000207	2	18	48100658	48103989	GT	AG	TTCTCAC	28	6.55548	0	0	0	0	0	0	0
ENSBTAG00000000182	+	ENSBTAT00000000207	3	18	48104044	48105293	GT	AG	CCCTGAC	29	4.89898	0	0	0	0	0	0	0
ENSBTAG00000000182	+	ENSBTAT00000000207	4	18	48105348	48105875	GT	AG	TGCTAAT	31	7.4659	0	0	0	0	0	0	0
ENSBTAG00000000182	+	ENSBTAT00000000207	5	18	48106038	48106370	GT	AG	AGCTGAC	25	4.79583	0	0	0	0	0	0	0
ENSBTAG00000000182	+	ENSBTAT00000000207	6	18	48106410	48107705	GT	AG	TTCTGAG	21	4.69027	0	0	0	0	0	0	0
ENSBTAG00000000184	+	ENSBTAT00000000210	1	11	47434457	47451506	GT	AG	TTTTAAC	30	7.46023	0	0	0	0	0	0	0
ENSBTAG00000000184	+	ENSBTAT00000000210	2	11	47451637	47476215	GT	AG	TTTTAAA	20	3.81223	0	0	0	0	0	0	0
ENSBTAG00000000184	+	ENSBTAT00000000210	3	11	47476411	47478417	GT	AG	CTCTGAT	48	7.20651	0	0	1	0	0	0	0
ENSBTAG00000000184	+	ENSBTAT00000000210	4	11	47478552	47480883	GT	AG	TCTTTAT	58	5.80181	0	0	0	0	0	0	0
ENSBTAG00000000184	+	ENSBTAT00000000210	5	11	47481119	47482165	GT	AG	ATTTAAA	30	4.4384	0	0	0	0	0	0	0
ENSBTAG00000000184	+	ENSBTAT00000000210	6	11	47482329	47483453	GT	AG	AATTGAC	21	4.3231	0	0	0	0	0	0	0
ENSBTAG00000000184	+	ENSBTAT00000000210	7	11	47483595	47484445	GT	AG	TCATAAC	29	4.42884	0	0	0	0	0	0	0
ENSBTAG00000000184	+	ENSBTAT00000000210	8	11	47484569	47486556	GT	AG	TTCTAAT	18	5.78517	0	0	0	0	0	0	0
ENSBTAG00000000184	+	ENSBTAT00000000210	9	11	47486775	47487142	GT	AG	GAGTGAT	24	4.0308	0	0	0	0	0	0	0
ENSBTAG00000000184	+	ENSBTAT00000000210	10	11	47487256	47492202	GT	AG	AATTTAC	15	4.89343	0	0	0	0	0	0	0
ENSBTAG00000000184	+	ENSBTAT00000000210	11	11	47492326	47496382	GT	AG	GAGCAAC	33	4.62005	0	0	0	0	0	0	0
ENSBTAG00000000184	+	ENSBTAT00000000210	12	11	47496533	47498231	GT	AG	TGTTCAC	32	7.30805	0	0	0	0	0	0	0
ENSBTAG00000000184	+	ENSBTAT00000000210	13	11	47499010	47502286	GT	AG	ATTTAAA	64	7.54867	0	0	0	0	0	0	0
ENSBTAG00000000184	+	ENSBTAT00000000210	14	11	47502455	47506711	GT	AG	CTGTGAC	35	6.73801	0	0	0	0	0	0	0
ENSBTAG00000000184	+	ENSBTAT00000000210	15	11	47506814	47512246	GT	AG	AAGTAAC	20	4.97306	0	0	0	0	0	0	0
ENSBTAG00000000184	+	ENSBTAT00000000210	16	11	47512310	47514536	GT	AG	CCATCAC	23	5.8053	0	0	0	0	0	0	0
ENSBTAG00000000186	-	ENSBTAT00000000211	1	3	15609785	15609319	GT	AG	TGGTGAG	52	7.26964	0	0	0	0	0	0	0
ENSBTAG00000000186	-	ENSBTAT00000000211	7	3	15604245	15604126	GT	AG	AACCCAC	39	6.86993	0	0	0	0	0	0	0
ENSBTAG00000000186	-	ENSBTAT00000081315	1	3	15609093	15607669	GT	AG	CACTGAC	33	6.39879	0	0	0	0	0	0	0
ENSBTAG00000000186	-	ENSBTAT00000081315	2	3	15606923	15606033	GT	AG	AGCTAAC	31	5.27877	0	0	0	0	0	0	0
ENSBTAG00000000186	-	ENSBTAT00000081315	3	3	15605884	15605434	GT	AG	AGCCAAT	22	5.27943	0	0	0	0	0	0	0
ENSBTAG00000000186	-	ENSBTAT00000081315	4	3	15605334	15605257	GT	AG	TCCTGAC	21	4	0	0	0	0	0	0	0
ENSBTAG00000000186	-	ENSBTAT00000081315	5	3	15605066	15604320	GT	AG	TTGTGAC	26	5.37751	0	0	0	0	0	0	0
ENSBTAG00000000186	-	ENSBTAT00000081315	6	3	15604245	15603067	GT	AG	CTCTCAG	24	4.97897	0	0	0	0	0	0	0
ENSBTAG00000000188	+	ENSBTAT00000000213	1	9	36081944	36196304	GT	AG	AGGTGAC	30	5.96303	0	0	0	0	0	0	0
ENSBTAG00000000188	+	ENSBTAT00000000213	2	9	36196497	36258246	GT	AG	GATTAAC	36	5.56713	0	0	0	0	0	0	0
ENSBTAG00000000188	+	ENSBTAT00000000213	3	9	36258360	36369128	GT	AG	TTCTGAT	29	5.15909	0	0	0	0	0	0	0
ENSBTAG00000000188	+	ENSBTAT00000000213	4	9	36369268	36372867	GT	AG	TCCTTAG	24	4.79583	0	0	0	0	0	0	0
ENSBTAG00000000189	+	ENSBTAT00000000214	1	4	45538355	45960570	GT	AG	TGTTAAG	31	4.08194	0	0	0	0	0	0	0
ENSBTAG00000000189	+	ENSBTAT00000000214	2	4	45960808	45971471	GT	TG	CACTGAC	14	6.04098	0	0	0	0	0	0	0
ENSBTAG00000000189	+	ENSBTAT00000000214	3	4	45971485	45975620	GT	AT	GTCTTAC	38	5.56348	0	0	0	0	0	0	0
ENSBTAG00000000189	+	ENSBTAT00000000214	4	4	45975626	45978332	GT	AG	CCTTAAT	19	6.04468	0	0	0	0	0	0	0
ENSBTAG00000000189	+	ENSBTAT00000072289	1	4	45960808	46116497	GT	AG	AAATGAT	61	8.36245	0	0	0	0	0	0	0
ENSBTAG00000000191	+	ENSBTAT00000000217	1	22	51045263	51054347	GT	AG	AAATGAC	25	6.77946	0	0	0	0	0	0	0
ENSBTAG00000000191	+	ENSBTAT00000000217	2	22	51054441	51057664	GT	AG	CTGTAAA	30	5.2915	0	0	0	0	0	0	0
ENSBTAG00000000191	+	ENSBTAT00000000217	3	22	51057793	51060636	GT	AG	TAGTCAC	36	5.91417	0	0	0	0	0	0	0
ENSBTAG00000000191	+	ENSBTAT00000000217	4	22	51060728	51076670	GT	AG	TGCTGAC	27	7.34907	0	0	0	0	0	0	0
ENSBTAG00000000191	+	ENSBTAT00000000217	5	22	51076789	51077551	GT	AG	CATTTAT	27	4.04819	0	0	0	0	0	0	0
ENSBTAG00000000191	+	ENSBTAT00000000217	6	22	51077625	51078000	GT	AG	GTGTGAC	27	5	0	0	0	0	0	0	0
ENSBTAG00000000191	+	ENSBTAT00000000217	7	22	51078111	51078708	GT	AG	CCTTAAT	21	4.2595	0	0	0	0	0	0	0
ENSBTAG00000000191	+	ENSBTAT00000000217	8	22	51078834	51079253	GT	AG	CCACAAC	40	6.15106	0	0	0	0	0	0	0
ENSBTAG00000000195	+	ENSBTAT00000021095	1	18	64632599	64636379	GT	AG	TATTAAA	28	4.45148	0	0	0	0	0	0	0
ENSBTAG00000000195	+	ENSBTAT00000021095	2	18	64636419	64638159	GT	AG	TGCTTAT	27	6.08276	0	0	0	0	0	0	0
ENSBTAG00000000195	+	ENSBTAT00000021095	3	18	64638287	64639604	GT	AG	AATTCAC	22	6.03126	0	0	0	0	0	0	0
ENSBTAG00000000197	+	ENSBTAT00000000230	1	6	25074137	25081157	GT	AG	TGTTCAT	28	4.66748	0	0	0	0	0	0	0
ENSBTAG00000000197	+	ENSBTAT00000000230	2	6	25081355	25085418	GT	AG	AAATAAC	28	4.7958	0	0	0	0	0	0	0
ENSBTAG00000000197	+	ENSBTAT00000000230	3	6	25085582	25089664	GT	AG	AGGTAAT	40	6.29963	0	0	0	0	0	0	0
ENSBTAG00000000197	+	ENSBTAT00000000230	4	6	25089737	25090797	GT	AG	CTTTCAG	36	6.08271	0	0	0	0	0	0	0
ENSBTAG00000000197	+	ENSBTAT00000000230	5	6	25090873	25093459	GT	AG	AATTAAT	28	3.73772	0	0	0	0	0	0	0
ENSBTAG00000000197	+	ENSBTAT00000000230	6	6	25093610	25096031	GT	AG	AGGTGAT	18	4.25667	0	0	0	0	0	0	0
ENSBTAG00000000197	+	ENSBTAT00000000230	7	6	25096138	25097613	GT	AG	AAACAAA	23	4.3589	0	0	0	0	0	1	0
ENSBTAG00000000198	+	ENSBTAT00000000231	1	5	44297977	44299156	GT	AG	TACTAAA	20	6.95013	0	0	0	0	0	0	0
ENSBTAG00000000198	+	ENSBTAT00000000231	3	5	44301344	44302710	GT	AG	TTTTAAT	34	6.14805	0	0	0	0	0	0	0
ENSBTAG00000000199	-	ENSBTAT00000000233	1	14	70367320	70363023	GT	AG	AAGTAAT	47	5.83235	0	0	0	0	0	0	0
ENSBTAG00000000201	+	ENSBTAT00000032432	1	1	7183955	7189373	GT	AG	CTCTGAC	28	7.47385	0	0	0	0	0	0	0
ENSBTAG00000000201	+	ENSBTAT00000032432	2	1	7189578	7190175	GC	AG	GGCTAAT	24	7.32782	0	0	0	0	0	0	0
ENSBTAG00000000201	+	ENSBTAT00000032432	3	1	7190275	7191303	GT	AG	ACCTTAC	16	5.18905	0	0	1	0	0	0	0
ENSBTAG00000000201	+	ENSBTAT00000032432	4	1	7191535	7193836	GT	AG	CAATAAG	22	3.86104	0	0	0	0	0	0	0
ENSBTAG00000000201	+	ENSBTAT00000032432	5	1	7193890	7194655	GT	AG	TCCTTAT	29	5.67272	0	0	0	0	0	0	0
ENSBTAG00000000201	+	ENSBTAT00000032432	6	1	7194837	7199627	GT	AG	CTTTAAG	25	3.97308	0	0	0	0	0	0	0
ENSBTAG00000000201	+	ENSBTAT00000032432	7	1	7199802	7200746	GT	AG	ATCTAAT	37	8.17325	0	0	0	0	0	0	0
ENSBTAG00000000201	+	ENSBTAT00000032432	8	1	7200938	7201980	GT	AG	GAATAAG	26	5.18779	0	0	0	0	0	0	0
ENSBTAG00000000201	+	ENSBTAT00000032432	9	1	7202117	7202952	GT	AG	AAGTGAA	29	4.78229	0	0	0	0	0	0	0
ENSBTAG00000000201	+	ENSBTAT00000032432	10	1	7203763	7204447	GT	AG	GTTCTAG	30	5.2915	0	0	0	0	0	0	0
ENSBTAG00000000201	+	ENSBTAT00000032432	11	1	7204490	7207063	GT	AG	TCCTAAT	28	7.44531	0	0	0	0	0	0	0
ENSBTAG00000000201	+	ENSBTAT00000032432	12	1	7207254	7207920	GT	AG	GTCTGAA	15	5.17294	0	0	0	0	0	0	0
ENSBTAG00000000201	+	ENSBTAT00000032432	13	1	7208161	7208775	GT	AG	TGTTGAC	15	5.931	0	0	0	0	0	0	0
ENSBTAG00000000201	+	ENSBTAT00000032432	14	1	7208930	7209726	GT	AG	AGTTAAG	21	4.44502	0	0	0	0	0	0	0
ENSBTAG00000000201	+	ENSBTAT00000032432	15	1	7209872	7210331	GT	AG	ATATAAT	33	5.24685	0	0	0	0	0	0	0
ENSBTAG00000000201	+	ENSBTAT00000032432	16	1	7210519	7212125	GT	AG	CGATAAT	21	5.52409	0	1	0	0	0	0	0
ENSBTAG00000000201	+	ENSBTAT00000032432	17	1	7212286	7213237	GT	AG	CTTTCAA	28	4.88182	0	0	0	0	0	0	0
ENSBTAG00000000201	+	ENSBTAT00000032432	18	1	7213343	7216915	GT	AG	AATTCAC	27	4.70887	0	0	0	0	0	0	0
ENSBTAG00000000201	+	ENSBTAT00000032432	19	1	7217059	7221271	GT	AG	ATTTAAA	23	5.86082	0	0	0	0	0	0	0
ENSBTAG00000000201	+	ENSBTAT00000032432	20	1	7221408	7221597	GT	AG	GTATAAT	34	6.79519	0	0	0	0	0	0	0
ENSBTAG00000000201	+	ENSBTAT00000032432	21	1	7221743	7222644	GT	AG	TGCTTAC	25	4.91499	0	0	0	0	0	0	0
ENSBTAG00000000201	+	ENSBTAT00000032432	22	1	7222859	7223354	GC	AG	GTATGAC	26	5.30333	0	0	0	0	0	0	0
ENSBTAG00000000201	+	ENSBTAT00000032432	23	1	7223593	7224146	GT	AG	ACTTAAC	41	4.35205	0	0	0	0	0	0	0
ENSBTAG00000000201	+	ENSBTAT00000032432	24	1	7224222	7230181	GT	AG	AAATTAT	37	4.08414	0	0	0	0	0	0	0
ENSBTAG00000000201	+	ENSBTAT00000032432	25	1	7230369	7234669	GT	AG	TACTAAC	25	7.79926	0	0	0	0	0	0	0
ENSBTAG00000000201	+	ENSBTAT00000032432	26	1	7234842	7235933	GT	AG	TACTAAC	24	4.56017	0	0	0	0	0	0	0
ENSBTAG00000000201	+	ENSBTAT00000032432	27	1	7236155	7237680	GT	AG	AAATTAC	18	6.48752	0	0	0	0	0	0	0
ENSBTAG00000000201	+	ENSBTAT00000032432	28	1	7237876	7239240	GT	AG	TATTTAT	29	4.50736	0	0	0	0	0	0	0
ENSBTAG00000000201	+	ENSBTAT00000032432	29	1	7239409	7240310	GT	AG	TTTTAAC	23	4.22848	0	0	0	0	0	0	0
ENSBTAG00000000202	+	ENSBTAT00000000237	1	19	56206361	56206880	GT	AG	TTATAAT	29	6.22762	0	0	0	0	0	0	0
ENSBTAG00000000202	+	ENSBTAT00000000237	2	19	56206934	56209213	GT	AG	TGTTTAT	22	5.46802	0	0	0	0	0	0	0
ENSBTAG00000000202	+	ENSBTAT00000000237	3	19	56209384	56209563	GT	AG	TCCTGAC	23	7.79534	0	0	0	0	0	0	0
ENSBTAG00000000202	+	ENSBTAT00000000237	4	19	56209720	56211327	GT	AG	CCATGAC	22	6.85555	0	0	0	0	0	0	0
ENSBTAG00000000202	+	ENSBTAT00000000237	5	19	56211499	56212497	GT	AG	AAATAAC	30	7.12337	0	0	0	0	0	0	0
ENSBTAG00000000202	+	ENSBTAT00000000237	6	19	56212682	56213327	GT	AG	CGTTTAC	56	6.96902	0	0	0	0	0	0	0
ENSBTAG00000000202	+	ENSBTAT00000000237	7	19	56213459	56216206	GT	AG	TCCTCAA	26	4.71897	0	0	0	0	0	0	0
ENSBTAG00000000202	+	ENSBTAT00000068994	8	19	56216338	56217746	GT	AG	TGCTCAT	21	5.82346	0	0	0	0	0	0	0
ENSBTAG00000000203	+	ENSBTAT00000000240	1	8	103783583	103788278	GT	AG	TGTTAAC	20	7.0281	0	0	0	0	0	0	0
ENSBTAG00000000203	+	ENSBTAT00000000240	2	8	103788380	103791631	GT	AG	TCCTGAT	32	7.09528	0	0	0	0	0	0	0
ENSBTAG00000000204	+	ENSBTAT00000000242	9	8	103824382	103824489	GT	AG	CAGTCAT	33	5.37172	0	0	0	0	0	0	0
ENSBTAG00000000204	+	ENSBTAT00000055284	1	8	103800695	103803901	GT	AG	GCCTGAA	31	4.56386	0	0	0	0	0	0	0
ENSBTAG00000000204	+	ENSBTAT00000055284	2	8	103804089	103809585	GT	AG	ACGTGAA	20	4.46487	0	0	0	0	0	0	0
ENSBTAG00000000204	+	ENSBTAT00000055284	3	8	103809696	103812203	GT	AG	GGCCGAC	31	7.4162	0	0	0	0	0	0	0
ENSBTAG00000000204	+	ENSBTAT00000055284	4	8	103812312	103813034	GT	AG	CCCTGAC	28	6.32455	0	0	0	0	0	0	0
ENSBTAG00000000204	+	ENSBTAT00000055284	6	8	103813184	103816661	GT	AG	CCGTGAG	21	4.69042	0	0	0	0	0	0	0
ENSBTAG00000000204	+	ENSBTAT00000055284	7	8	103816773	103818694	GT	AG	TCATGAC	17	6.20264	0	0	0	0	0	0	0
ENSBTAG00000000204	+	ENSBTAT00000055284	8	8	103818776	103819653	GT	AG	CACTGAG	24	4.99972	0	0	0	0	0	0	0
ENSBTAG00000000204	+	ENSBTAT00000055284	9	8	103819840	103824162	GT	AG	GCCTCAC	24	6.75582	0	0	0	0	0	0	0
ENSBTAG00000000205	-	ENSBTAT00000000244	1	19	5642138	5634258	GT	AG	TTCTCAT	24	4.85752	0	0	0	0	0	0	0
ENSBTAG00000000205	-	ENSBTAT00000000244	2	19	5634175	5629298	GT	AG	TACTGAA	30	6.48254	0	0	0	0	0	0	0
ENSBTAG00000000205	-	ENSBTAT00000000244	3	19	5629136	5625679	GT	AG	GTCTGAT	18	4.70341	0	0	0	0	0	0	0
ENSBTAG00000000205	-	ENSBTAT00000000244	4	19	5625603	5624087	GT	AG	TTATCAC	35	4.46896	0	0	0	0	0	0	0
ENSBTAG00000000205	-	ENSBTAT00000000244	5	19	5623984	5621871	GT	AG	TATTAAC	19	5.85459	0	0	0	0	0	0	0
ENSBTAG00000000205	-	ENSBTAT00000000244	6	19	5621800	5614865	GT	AG	GAGTAAC	37	6.48065	0	0	0	0	0	0	0
ENSBTAG00000000210	+	ENSBTAT00000067971	1	1	64083227	64152647	GT	AG	ACCTAAT	26	6.24685	0	0	0	0	0	0	0
ENSBTAG00000000210	+	ENSBTAT00000067971	2	1	64152751	64155195	GT	AG	TGCTGAC	52	7.06541	0	0	0	0	0	0	0
ENSBTAG00000000210	+	ENSBTAT00000067971	3	1	64155341	64165408	GT	AG	CACTCAC	28	5.09868	0	1	0	0	0	0	0
ENSBTAG00000000210	+	ENSBTAT00000067971	4	1	64165492	64166653	GT	AG	CTTTGAA	42	6.47564	0	0	1	0	0	0	0
ENSBTAG00000000210	+	ENSBTAT00000067971	5	1	64166762	64167444	GT	AG	CACTGAA	23	4.37909	0	0	0	0	0	0	0
ENSBTAG00000000210	+	ENSBTAT00000067971	6	1	64167588	64171593	GT	AG	CTATGAA	22	5.65591	0	0	0	0	0	0	1
ENSBTAG00000000210	+	ENSBTAT00000067971	7	1	64171793	64176023	GT	AG	AACTTAC	25	5.87857	0	0	0	0	0	0	0
ENSBTAG00000000210	+	ENSBTAT00000067971	8	1	64176149	64186367	GT	AG	CATTCAT	29	4.89517	0	0	0	0	0	0	0
ENSBTAG00000000210	+	ENSBTAT00000067971	9	1	64186431	64188949	GT	AG	TGCTGAC	26	4.89898	0	0	0	0	0	0	0
ENSBTAG00000000210	+	ENSBTAT00000067971	10	1	64189526	64195850	GT	AG	AGCTGAT	22	4.66029	0	0	0	0	0	0	0
ENSBTAG00000000210	+	ENSBTAT00000067971	11	1	64196132	64198526	GT	AG	AAGTAAT	23	4.5808	0	0	0	0	0	0	0
ENSBTAG00000000210	+	ENSBTAT00000067971	12	1	64200499	64203265	GT	AG	TTCTGAC	17	5.09847	0	0	0	0	0	0	0
ENSBTAG00000000212	+	ENSBTAT00000000257	1	16	50937818	50946786	GT	AG	CAATAAT	25	5.97801	0	0	1	0	0	0	0
ENSBTAG00000000212	+	ENSBTAT00000000257	2	16	50947009	50948519	GT	AG	GACTGAG	28	5.36844	0	0	0	0	0	0	0
ENSBTAG00000000212	+	ENSBTAT00000000257	3	16	50948604	50951690	GT	AG	ACGTGAG	21	4.529	0	0	0	0	0	0	0
ENSBTAG00000000212	+	ENSBTAT00000000257	4	16	50951821	50952067	GT	AG	CCCTGAC	42	7.20775	0	0	0	0	0	0	0
ENSBTAG00000000212	+	ENSBTAT00000000257	5	16	50952177	50952289	GC	AG	GCTTGAC	20	5.91608	0	0	0	0	0	0	0
ENSBTAG00000000212	+	ENSBTAT00000000257	6	16	50952376	50953253	GT	AG	GAGTGAC	21	5.02391	0	0	0	0	0	0	0
ENSBTAG00000000212	+	ENSBTAT00000000257	7	16	50953357	50953706	GT	AG	GCATGAC	50	6.74837	0	0	0	0	0	0	0
ENSBTAG00000000212	+	ENSBTAT00000000257	8	16	50953862	50954013	GT	AG	TGCTCAG	24	5	0	0	0	0	0	0	0
ENSBTAG00000000212	+	ENSBTAT00000000257	9	16	50954114	50954189	GT	AG	GCCTTAC	20	3.87298	0	0	0	0	0	0	0
ENSBTAG00000000212	+	ENSBTAT00000000257	10	16	50954348	50954932	GT	AG	CTCTGAG	33	5.82852	0	0	0	0	0	0	0
ENSBTAG00000000212	+	ENSBTAT00000000257	11	16	50955016	50955442	GT	AG	TGTTCAT	18	5.65596	0	0	0	0	0	0	0
ENSBTAG00000000213	-	ENSBTAT00000000254	1	1	64240281	64239141	GT	AG	AACTGAT	26	5.9855	0	0	0	0	0	0	0
ENSBTAG00000000213	-	ENSBTAT00000000254	2	1	64238953	64230967	GT	AG	ATTTAAC	21	4.11672	0	0	0	0	0	0	0
ENSBTAG00000000213	-	ENSBTAT00000000254	3	1	64230743	64226618	GT	AG	TTCTGAT	25	4.67288	0	0	0	0	0	0	0
ENSBTAG00000000213	-	ENSBTAT00000000254	4	1	64226533	64222356	GT	AG	GAGTAAG	44	3.6836	0	0	0	0	0	0	0
ENSBTAG00000000213	-	ENSBTAT00000000254	5	1	64222200	64217740	GT	AG	GTCTCAT	26	6.07082	0	0	0	0	0	0	0
ENSBTAG00000000213	-	ENSBTAT00000000254	6	1	64217390	64216629	GT	AG	GGATCAT	27	6.32452	0	0	0	0	0	0	0
ENSBTAG00000000213	-	ENSBTAT00000000254	7	1	64216440	64214450	GT	AG	TGCTAAC	24	7.68064	0	0	0	0	0	0	0
ENSBTAG00000000213	-	ENSBTAT00000000254	8	1	64214328	64211922	GC	AG	GAATAAC	50	6.0416	0	0	0	0	0	0	0
ENSBTAG00000000213	-	ENSBTAT00000083926	5	1	64217390	64217291	GT	AG	ATTTAAT	31	9.31163	0	0	0	0	0	0	0
ENSBTAG00000000215	+	ENSBTAT00000045065	1	16	50856513	50911454	GT	AG	TATTCAT	28	6.99199	0	0	0	0	0	0	0
ENSBTAG00000000215	+	ENSBTAT00000045065	2	16	50911558	50915455	GT	AG	CACTAAT	28	5.99999	0	0	0	0	0	0	0
ENSBTAG00000000215	+	ENSBTAT00000045065	3	16	50915495	50917028	GT	AG	TGGTAAC	15	5.82168	0	0	0	0	0	0	0
ENSBTAG00000000215	+	ENSBTAT00000045065	4	16	50917136	50920990	GT	AG	TGCTGAC	29	5.19615	0	0	0	0	0	0	0
ENSBTAG00000000215	+	ENSBTAT00000045065	5	16	50921055	50922122	GT	AG	CGCTCAC	25	6.11435	0	0	0	0	0	0	0
ENSBTAG00000000215	+	ENSBTAT00000045065	6	16	50922286	50928191	GT	AG	TGCTTAC	33	5.65669	0	0	0	0	0	0	0
ENSBTAG00000000215	+	ENSBTAT00000045065	7	16	50928259	50929614	GT	AG	GGGTGAC	24	5.74445	0	0	0	0	0	0	0
ENSBTAG00000000215	+	ENSBTAT00000045065	8	16	50929817	50930529	GT	AG	TTTCCAG	53	6.35266	0	0	0	0	0	0	0
ENSBTAG00000000215	+	ENSBTAT00000045065	9	16	50930747	50931416	GT	AG	GGCTGAC	23	5.47722	0	0	0	0	0	0	0
ENSBTAG00000000215	+	ENSBTAT00000045065	10	16	50931533	50931751	GT	AG	TCTTCAT	27	5.53823	0	0	0	0	0	0	0
ENSBTAG00000000215	+	ENSBTAT00000069404	4	16	50917136	50920484	GT	AG	GCTTTAC	21	5.74456	0	0	0	0	0	0	0
ENSBTAG00000000218	+	ENSBTAT00000000265	1	10	14382604	14388951	GT	AG	GGCTAAT	30	6.30697	0	0	0	0	0	0	0
ENSBTAG00000000218	+	ENSBTAT00000000265	2	10	14389001	14405488	GT	AG	AGCTGAC	59	5.51655	0	0	0	0	0	0	0
ENSBTAG00000000218	+	ENSBTAT00000000265	3	10	14405557	14421870	GT	AG	TACTGAG	29	4.28297	0	0	0	0	0	0	0
ENSBTAG00000000218	+	ENSBTAT00000000265	4	10	14421941	14426287	GT	AG	TAGTCAA	14	3.9228	0	0	0	0	0	0	0
ENSBTAG00000000218	+	ENSBTAT00000000265	5	10	14426329	14427376	GT	AG	GACTGAT	25	4.68913	0	0	0	0	0	0	0
ENSBTAG00000000218	+	ENSBTAT00000000265	6	10	14427445	14436045	GT	AG	TATTAAA	23	6.83611	0	0	0	0	0	0	0
ENSBTAG00000000218	+	ENSBTAT00000000265	7	10	14436095	14443224	GT	AG	GCATGAC	34	6.40292	0	0	0	0	0	0	0
ENSBTAG00000000218	+	ENSBTAT00000000265	8	10	14443290	14468708	GT	AG	TAGTAAT	31	4.1135	0	0	0	0	0	0	0
ENSBTAG00000000218	+	ENSBTAT00000000265	9	10	14468749	14482665	GT	AG	GAATAAA	33	5.13573	0	0	0	0	0	0	0
ENSBTAG00000000218	+	ENSBTAT00000000265	10	10	14482735	14482830	GT	AG	TTTTAAC	27	6.08077	0	0	0	0	0	0	0
ENSBTAG00000000218	+	ENSBTAT00000000265	11	10	14482913	14494038	GT	AG	TTGTAAT	23	7.18137	0	0	0	0	0	0	0
ENSBTAG00000000218	+	ENSBTAT00000000265	12	10	14494101	14499866	GT	AG	CATTGAC	26	9.48099	0	0	0	0	0	0	0
ENSBTAG00000000218	+	ENSBTAT00000000265	13	10	14499916	14532873	GT	AG	TATTGAA	35	4.46024	0	0	0	0	0	0	0
ENSBTAG00000000218	+	ENSBTAT00000000265	14	10	14532948	14533909	GT	AG	TTCTAAC	21	4.47214	0	0	0	0	0	0	0
ENSBTAG00000000218	+	ENSBTAT00000000265	15	10	14533961	14544174	GT	AG	AACTCAC	26	4.8976	0	0	0	0	0	0	0
ENSBTAG00000000218	+	ENSBTAT00000000265	16	10	14544247	14565560	GT	AG	CTATAAC	28	5.09815	0	0	0	0	0	0	0
ENSBTAG00000000218	+	ENSBTAT00000000265	17	10	14565591	14585432	GT	AG	TGTTAAA	27	5.62275	0	0	0	0	0	0	0
ENSBTAG00000000218	+	ENSBTAT00000000265	18	10	14585478	14586009	GT	AG	TGCTAAT	22	6.58433	0	0	0	0	0	0	0
ENSBTAG00000000218	+	ENSBTAT00000000265	19	10	14586037	14586347	GT	AG	GGCTAAT	31	6.16441	0	0	0	0	0	0	0
ENSBTAG00000000218	+	ENSBTAT00000000265	20	10	14586381	14606734	GT	AG	TGATGAC	22	5.26334	0	0	0	0	0	0	0
ENSBTAG00000000218	+	ENSBTAT00000000265	21	10	14606797	14609748	GT	AG	GGATAAT	21	4.11045	0	0	0	0	0	0	0
ENSBTAG00000000218	+	ENSBTAT00000000265	22	10	14609795	14652729	GT	AG	CTGTCAC	24	4.79583	0	0	0	0	0	0	0
ENSBTAG00000000218	+	ENSBTAT00000079507	21	10	14609795	14671866	GT	AG	GGCTCAC	29	7.17702	0	0	0	0	0	0	1
ENSBTAG00000000219	+	ENSBTAT00000000263	1	5	95970481	96092138	GT	AG	TTTTGAC	42	8.01079	0	0	0	0	0	0	0
ENSBTAG00000000219	+	ENSBTAT00000000263	2	5	96092738	96182826	GT	AG	TTGTAAC	26	8.26453	0	0	0	0	0	0	0
ENSBTAG00000000219	+	ENSBTAT00000000263	3	5	96182942	96250377	GT	AG	TTCTGAG	24	5	0	0	0	0	0	0	0
ENSBTAG00000000219	+	ENSBTAT00000000263	4	5	96250581	96251294	GT	AG	GTATAAA	42	6.40312	0	0	0	0	0	0	0
ENSBTAG00000000219	+	ENSBTAT00000000263	5	5	96251467	96252502	GT	AG	TCTTAAC	27	4.78846	0	0	0	0	0	0	0
ENSBTAG00000000219	+	ENSBTAT00000000263	6	5	96252657	96257719	GT	AG	TACTGAT	17	4.6465	0	0	0	0	0	0	0
ENSBTAG00000000219	+	ENSBTAT00000000263	7	5	96257846	96260463	GT	AG	TCTTGAC	30	6.4281	0	0	0	0	0	0	0
ENSBTAG00000000219	+	ENSBTAT00000000263	8	5	96260694	96303303	GT	AG	TTCTGAA	41	5.22956	0	0	0	0	0	0	0
ENSBTAG00000000219	+	ENSBTAT00000000263	9	5	96303465	96305255	GT	AG	CCTCCAC	35	6.64688	0	0	0	0	0	0	0
ENSBTAG00000000219	+	ENSBTAT00000000263	10	5	96305444	96308241	GT	AG	TACTAAC	111	11.3461	0	0	0	0	0	0	0
ENSBTAG00000000219	+	ENSBTAT00000000263	11	5	96308481	96311970	GT	AG	ACCTAAC	22	5.4771	0	0	0	0	0	0	0
ENSBTAG00000000220	-	ENSBTAT00000065772	1	22	1600048	1599481	GT	AG	CCATTAC	23	4.35886	0	0	0	0	0	0	0
ENSBTAG00000000220	-	ENSBTAT00000065772	2	22	1599409	1578422	GT	AG	CTGTGAT	20	4.09827	0	0	0	0	0	0	0
ENSBTAG00000000220	-	ENSBTAT00000065772	3	22	1578207	1564430	GT	AG	AACTGAC	14	5.74238	0	0	0	0	0	0	0
ENSBTAG00000000220	-	ENSBTAT00000065772	4	22	1564245	1564155	GT	AG	GGTTCAT	29	5.85304	0	0	0	0	0	0	0
ENSBTAG00000000220	-	ENSBTAT00000065772	5	22	1564067	1562362	GT	AG	ATGTGAA	26	4.0645	0	0	0	0	0	0	0
ENSBTAG00000000220	-	ENSBTAT00000065772	6	22	1562306	1544568	GT	AG	GAATAAA	22	4.51666	0	0	0	0	0	0	0
ENSBTAG00000000220	-	ENSBTAT00000065772	7	22	1544529	1531677	GT	AG	CACTAAC	23	4.3589	0	0	0	0	0	0	0
ENSBTAG00000000220	-	ENSBTAT00000065772	8	22	1531575	1521383	GT	AG	TAATGAC	33	6.32938	0	0	0	0	0	0	0
ENSBTAG00000000220	-	ENSBTAT00000065772	9	22	1521271	1496257	GT	AG	AGGTAAT	21	5.11211	0	0	0	0	0	0	0
ENSBTAG00000000220	-	ENSBTAT00000065772	10	22	1496147	1493337	GT	AG	TCATAAT	16	5.07977	0	0	1	0	0	0	0
ENSBTAG00000000220	-	ENSBTAT00000065772	11	22	1493283	1493201	GT	AG	TACTAAC	25	8.34302	0	0	0	0	0	0	0
ENSBTAG00000000220	-	ENSBTAT00000065772	12	22	1493144	1486749	GT	AG	TTTCTAC	17	5.47723	0	0	0	0	0	0	0
ENSBTAG00000000221	-	ENSBTAT00000057151	1	28	7922424	7922317	GT	AG	CGTTGAG	22	4.79583	0	0	0	0	0	0	0
ENSBTAG00000000221	-	ENSBTAT00000057151	2	28	7922141	7921933	GT	AG	ACATAAC	18	4.3794	0	0	0	0	0	0	0
ENSBTAG00000000221	-	ENSBTAT00000057151	3	28	7921795	7917105	GT	AG	ACCTGAC	38	6.78233	0	0	0	0	0	0	0
ENSBTAG00000000221	-	ENSBTAT00000057151	4	28	7916872	7915343	GT	AG	GACTAAA	34	10.0445	0	0	1	0	0	0	0
ENSBTAG00000000221	-	ENSBTAT00000057151	5	28	7915282	7911650	GT	AG	TGATGAC	35	7.41589	0	0	0	0	0	0	1
ENSBTAG00000000221	-	ENSBTAT00000057151	6	28	7911605	7909228	GT	AG	ATTTTAC	26	6.02247	0	0	0	0	0	0	0
ENSBTAG00000000221	-	ENSBTAT00000057151	7	28	7909143	7908999	GT	AG	TTATAAC	30	5.34006	0	0	1	0	0	0	0
ENSBTAG00000000221	-	ENSBTAT00000057151	8	28	7908934	7906725	GT	AG	TTGTGAC	43	7.43454	0	0	0	0	0	0	0
ENSBTAG00000000221	-	ENSBTAT00000057151	9	28	7906684	7906491	GT	AG	TCCTCAC	29	6.08014	0	0	0	0	0	0	0
ENSBTAG00000000221	-	ENSBTAT00000057151	10	28	7906371	7903539	GT	AG	ATTTAAT	21	5.8488	0	0	0	0	0	0	0
ENSBTAG00000000221	-	ENSBTAT00000070922	5	28	7915278	7909262	GT	AG	TATTTAT	22	4.23632	0	0	0	0	0	0	0
ENSBTAG00000000221	-	ENSBTAT00000085618	6	28	7911605	7908999	GT	AG	TTATAAC	30	5.34006	0	0	1	0	0	0	0
ENSBTAG00000000222	-	ENSBTAT00000075576	1	28	8066025	8065214	GT	AG	TGTTGAC	27	6.41167	0	0	0	0	0	0	0
ENSBTAG00000000222	-	ENSBTAT00000075576	2	28	8065158	8011372	GT	AG	ATCTAAT	23	3.37741	0	0	0	0	0	0	0
ENSBTAG00000000222	-	ENSBTAT00000075576	3	28	8011260	8008754	GT	AG	CATTAAT	58	7.42721	0	0	0	0	0	0	0
ENSBTAG00000000222	-	ENSBTAT00000075576	4	28	8008687	8002420	GT	AG	TTCTAAC	30	6.39726	0	0	0	0	0	0	0
ENSBTAG00000000222	-	ENSBTAT00000075576	5	28	8002328	8000884	GT	AG	CCTTCAG	29	5.19615	0	0	0	0	0	0	0
ENSBTAG00000000222	-	ENSBTAT00000075576	6	28	8000803	7995632	GT	AG	TAATAAC	31	6.4924	0	0	0	0	0	0	0
ENSBTAG00000000222	-	ENSBTAT00000075576	7	28	7995539	7986414	GT	AG	TGATGAT	33	7.21163	0	0	0	0	0	0	0
ENSBTAG00000000222	-	ENSBTAT00000075576	8	28	7986274	7982397	GT	AG	TTATAAT	26	4.61176	0	0	0	0	0	0	0
ENSBTAG00000000222	-	ENSBTAT00000075576	9	28	7982316	7980685	GT	AG	AATTAAT	58	7.88262	0	0	0	0	0	0	0
ENSBTAG00000000222	-	ENSBTAT00000075576	10	28	7980607	7978983	GT	AG	AGTTGAT	22	4.58257	0	0	0	0	0	0	0
ENSBTAG00000000222	-	ENSBTAT00000075576	11	28	7978827	7975595	GT	AG	GCTTAAC	42	4.20184	0	0	0	0	0	0	0
ENSBTAG00000000222	-	ENSBTAT00000075576	12	28	7975521	7973897	GT	AG	TTCTGAT	26	6.245	0	0	0	0	0	0	0
ENSBTAG00000000222	-	ENSBTAT00000075576	13	28	7973801	7972818	GT	AG	TTTTGAT	29	8.51833	0	0	0	0	0	0	0
ENSBTAG00000000222	-	ENSBTAT00000075576	14	28	7972719	7971557	GT	AG	ATGTAAC	20	6.62118	0	0	0	0	0	0	0
ENSBTAG00000000222	-	ENSBTAT00000075576	15	28	7971312	7971008	GT	AG	GGTTTAG	22	4.79583	0	0	0	0	0	0	0
ENSBTAG00000000222	-	ENSBTAT00000075576	16	28	7970831	7966167	GT	AG	TATTAAC	25	4.58242	0	0	0	0	0	0	0
ENSBTAG00000000222	-	ENSBTAT00000075576	17	28	7965914	7950948	GT	AG	TATTAAT	23	6.59176	0	0	0	0	0	0	0
ENSBTAG00000000222	-	ENSBTAT00000075576	18	28	7950862	7948531	GT	AG	GACTAAC	30	5.19615	0	0	0	0	0	0	0
ENSBTAG00000000222	-	ENSBTAT00000075576	19	28	7948331	7940599	GT	AG	TACTCAC	23	7.14676	0	0	0	0	0	0	0
ENSBTAG00000000222	-	ENSBTAT00000075576	20	28	7939383	7936340	GT	AG	ACTTAAT	22	4.41638	0	0	0	0	0	0	0
ENSBTAG00000000222	-	ENSBTAT00000075576	21	28	7936225	7933789	GT	AG	CTGTAAC	55	7.62896	0	0	0	0	0	0	0
ENSBTAG00000000222	-	ENSBTAT00000075576	22	28	7933572	7932502	GT	AG	TATTAAT	21	3.99465	0	0	0	0	0	0	0
ENSBTAG00000000222	-	ENSBTAT00000075576	23	28	7932354	7929685	GT	AG	TATTAAG	25	4.21976	0	0	0	0	0	0	0
ENSBTAG00000000223	+	ENSBTAT00000046197	1	11	26644462	26653158	GT	AG	GTATAAT	29	5.97974	0	0	0	0	0	0	0
ENSBTAG00000000223	+	ENSBTAT00000046197	2	11	26653277	26657184	GT	AG	CATTAAT	29	5.09417	0	0	0	0	0	0	0
ENSBTAG00000000223	+	ENSBTAT00000046197	3	11	26657297	26657670	GT	AG	TAGTAAC	25	5.47537	0	0	0	0	0	0	0
ENSBTAG00000000223	+	ENSBTAT00000046197	4	11	26657744	26666390	GT	AG	TACTGAC	28	6.13437	0	0	0	0	0	0	0
ENSBTAG00000000223	+	ENSBTAT00000050064	3	11	26657297	26657685	GT	AG	AACTAAA	18	4.06219	0	0	0	0	0	0	0
ENSBTAG00000000223	+	ENSBTAT00000050064	4	11	26657744	26668286	GT	AG	TAGTAAT	29	4.19497	0	0	0	0	0	0	0
ENSBTAG00000000224	+	ENSBTAT00000031335	1	28	25803293	25832768	GT	AG	CTCTCAC	22	6.30781	0	0	0	0	0	0	0
ENSBTAG00000000224	+	ENSBTAT00000031335	2	28	25832955	25834215	GT	AG	GACTCAC	19	3.80575	0	0	0	0	0	0	0
ENSBTAG00000000224	+	ENSBTAT00000031335	3	28	25834291	25844273	GT	AG	TTATAAT	18	9.59944	0	0	0	0	0	0	0
ENSBTAG00000000224	+	ENSBTAT00000031335	4	28	25844370	25846824	GT	AG	TGGTGAC	36	5.65681	0	0	0	0	0	0	0
ENSBTAG00000000224	+	ENSBTAT00000031335	5	28	25846942	25851438	GT	AG	AGCTAAT	19	4.99717	0	0	0	0	0	0	0
ENSBTAG00000000224	+	ENSBTAT00000031335	6	28	25851487	25854546	GT	AG	CGCTCAG	20	4.12291	1	0	0	0	0	0	0
ENSBTAG00000000224	+	ENSBTAT00000031335	7	28	25854664	25854883	GT	AG	TAGTGAC	26	5.56686	0	0	0	0	0	0	0
ENSBTAG00000000224	+	ENSBTAT00000066626	4	28	25844370	25844589	GT	AG	GGTCCAG	32	5.74456	0	0	0	0	0	0	0
ENSBTAG00000000225	+	ENSBTAT00000000276	1	27	37192774	37193088	GT	AG	TGTTCAC	26	7.81957	0	0	0	0	0	0	0
ENSBTAG00000000225	+	ENSBTAT00000000276	2	27	37193147	37195988	GT	AG	TTCTAAT	31	7.82105	0	0	0	1	0	0	0
ENSBTAG00000000225	+	ENSBTAT00000000276	3	27	37196056	37199366	GT	AG	ATGTGAC	28	6.64963	0	0	0	0	0	0	0
ENSBTAG00000000225	+	ENSBTAT00000000276	4	27	37199442	37200050	GT	AG	AAATCAT	28	4.7925	0	0	0	0	0	0	0
ENSBTAG00000000225	+	ENSBTAT00000000276	5	27	37200110	37201859	GT	AG	AGATGAT	20	3.6744	0	0	0	0	0	0	0
ENSBTAG00000000225	+	ENSBTAT00000000276	6	27	37201910	37204373	GT	AG	CCTTAAC	22	5.61986	0	0	0	0	0	0	0
ENSBTAG00000000225	+	ENSBTAT00000000276	7	27	37204426	37206206	GT	AG	TACTTAT	15	6.04158	0	0	0	0	0	0	0
ENSBTAG00000000225	+	ENSBTAT00000000276	8	27	37206262	37206358	GT	AG	TACTAAC	21	5.5609	0	0	0	0	0	0	0
ENSBTAG00000000225	+	ENSBTAT00000000276	9	27	37206432	37208440	GT	AG	GCTCCAT	23	5.08738	0	0	0	0	0	0	0
ENSBTAG00000000225	+	ENSBTAT00000000276	10	27	37208512	37209469	GT	AG	CTCTAAC	50	6.26304	0	0	0	0	0	0	0
ENSBTAG00000000225	+	ENSBTAT00000000276	11	27	37209557	37215315	GT	AG	GCCTGAA	49	6.38862	0	0	0	0	0	0	0
ENSBTAG00000000225	+	ENSBTAT00000000276	12	27	37215381	37216077	GT	AG	TAGTAAA	30	5.47571	0	0	0	0	0	0	0
ENSBTAG00000000225	+	ENSBTAT00000000276	13	27	37216218	37217144	GT	AG	AGCTCAC	30	4.89898	0	1	0	1	0	0	0
ENSBTAG00000000226	-	ENSBTAT00000000277	1	27	37221829	37220639	GT	AG	CTGTGAA	19	5.37828	0	0	0	0	0	0	0
ENSBTAG00000000226	-	ENSBTAT00000000277	2	27	37220487	37220056	GT	AG	CTCTAAC	22	7.41496	0	0	0	0	0	0	0
ENSBTAG00000000226	-	ENSBTAT00000000277	3	27	37219911	37218935	GC	AG	CACTAAA	24	4.84873	0	0	0	0	0	0	0
ENSBTAG00000000226	-	ENSBTAT00000000277	4	27	37218689	37218582	GC	AG	TAGTCAG	16	4.12311	0	0	0	0	0	0	0
ENSBTAG00000000229	+	ENSBTAT00000017936	12	3	99254333	99254689	GT	AG	TTCTCAC	84	9.46341	0	0	0	0	0	0	0
ENSBTAG00000000229	+	ENSBTAT00000021785	1	3	99242776	99245375	GT	AG	CACTGAC	23	5.62269	0	0	0	0	0	0	0
ENSBTAG00000000229	+	ENSBTAT00000021785	2	3	99245518	99246143	GT	AG	GTCCCAT	26	6.00621	0	0	0	0	0	0	0
ENSBTAG00000000229	+	ENSBTAT00000021785	3	3	99246189	99246611	GT	AG	CTCCGAT	29	6.02656	0	0	0	0	0	0	0
ENSBTAG00000000229	+	ENSBTAT00000021785	4	3	99246740	99247684	GT	AG	GGGCCAG	20	4.58258	0	1	0	0	0	0	0
ENSBTAG00000000229	+	ENSBTAT00000021785	5	3	99247810	99248158	GT	AG	CCTCCAG	27	5.2915	0	0	0	0	0	0	0
ENSBTAG00000000229	+	ENSBTAT00000021785	8	3	99249137	99249233	GT	AG	CCCTCAG	18	4.3589	0	0	0	0	0	0	0
ENSBTAG00000000229	+	ENSBTAT00000021785	10	3	99251123	99251266	GT	AG	TCCTGAC	21	6.78154	0	0	0	0	0	0	0
ENSBTAG00000000229	+	ENSBTAT00000021785	12	3	99254333	99264926	GT	AG	AAATGAT	19	5.45545	0	0	0	0	0	0	0
ENSBTAG00000000231	+	ENSBTAT00000000282	1	28	41486199	41513063	GT	AG	TATTCAT	29	5.79939	0	0	0	0	0	0	0
ENSBTAG00000000231	+	ENSBTAT00000000282	2	28	41513284	41517590	GT	AG	CATTTAC	22	4.99717	0	0	0	0	0	0	0
ENSBTAG00000000231	+	ENSBTAT00000000282	3	28	41517754	41519494	GT	AG	AGTTGAT	32	6.16414	0	0	0	0	0	0	0
ENSBTAG00000000231	+	ENSBTAT00000000282	4	28	41519598	41525748	GT	AG	TTCTAAT	15	5.94756	0	0	0	0	0	0	0
ENSBTAG00000000231	+	ENSBTAT00000000282	5	28	41525846	41526011	GT	AG	AGATAAT	34	6.00181	0	0	0	0	0	0	0
ENSBTAG00000000231	+	ENSBTAT00000000282	6	28	41526112	41529958	GT	AG	TTTTAAT	33	5.43823	0	0	0	0	0	0	0
ENSBTAG00000000231	+	ENSBTAT00000000282	7	28	41530104	41534335	GT	AG	TCTTAAT	30	6.98965	0	0	0	0	0	0	0
ENSBTAG00000000231	+	ENSBTAT00000000282	8	28	41534529	41536888	GT	AG	AACTAAC	26	6.34338	0	0	0	0	0	0	0
ENSBTAG00000000231	+	ENSBTAT00000000282	9	28	41537187	41540495	GT	AG	CTCTCAG	30	5.56776	0	0	0	0	0	0	0
ENSBTAG00000000231	+	ENSBTAT00000000282	10	28	41540672	41541680	GT	AG	CAGCCAC	39	5.55044	0	0	0	0	0	0	0
ENSBTAG00000000231	+	ENSBTAT00000000282	11	28	41541812	41541898	GT	AG	CACTCAT	23	4.51601	0	0	0	0	0	0	0
ENSBTAG00000000236	+	ENSBTAT00000000289	1	14	63394458	63397419	GT	AG	ATCTAAA	24	7.17669	0	0	0	0	0	0	0
ENSBTAG00000000236	+	ENSBTAT00000000289	2	14	63397725	63421454	GT	AG	TTATGAC	21	5.60527	0	0	0	0	0	0	0
ENSBTAG00000000236	+	ENSBTAT00000000289	3	14	63421579	63422339	GT	AG	CATTGAT	28	6.35553	0	0	0	0	0	0	0
ENSBTAG00000000236	+	ENSBTAT00000000289	4	14	63422504	63422584	GT	AG	CACTGAA	24	5.6328	0	0	0	0	0	0	0
ENSBTAG00000000236	+	ENSBTAT00000000289	5	14	63422681	63426923	GT	AG	TACTAAA	27	5.95581	0	0	0	0	0	0	0
ENSBTAG00000000238	+	ENSBTAT00000000293	1	7	50988765	50992068	GT	AG	CGGTGAC	21	5.56775	0	0	0	0	0	0	0
ENSBTAG00000000238	+	ENSBTAT00000000293	2	7	50992537	50992859	GT	AG	CTCTGAC	34	6.59435	0	0	0	0	0	0	0
ENSBTAG00000000238	+	ENSBTAT00000000293	3	7	50993055	50995803	GT	AG	TTCTAAT	26	8.71681	0	0	0	0	0	0	0
ENSBTAG00000000238	+	ENSBTAT00000000293	4	7	50995885	50999497	GT	AG	CCCTCAG	23	4.89898	0	0	0	0	0	0	0
ENSBTAG00000000238	+	ENSBTAT00000000293	5	7	50999611	51000966	GT	AG	TGCTTAC	30	3.68214	0	0	0	0	0	0	0
ENSBTAG00000000238	+	ENSBTAT00000000293	6	7	51001026	51013250	GT	AG	CTCTCAG	25	4.68934	0	0	0	0	0	0	0
ENSBTAG00000000238	+	ENSBTAT00000000293	7	7	51013341	51014445	GT	AG	CTCTGAC	37	7.05406	0	0	0	0	0	0	0
ENSBTAG00000000238	+	ENSBTAT00000000293	8	7	51014490	51015551	GT	AG	TACTCAA	19	4.35875	0	0	0	0	0	0	0
ENSBTAG00000000238	+	ENSBTAT00000000293	9	7	51015743	51015915	GT	AG	GTGTTAT	33	6.99389	0	0	0	0	0	0	0
ENSBTAG00000000238	+	ENSBTAT00000000293	10	7	51015987	51016378	GT	AG	TGATGAC	36	4.96079	0	0	0	0	0	0	0
ENSBTAG00000000238	+	ENSBTAT00000000293	11	7	51016537	51017578	GT	AG	CTGTGAG	38	5.65622	0	0	0	0	0	0	0
ENSBTAG00000000238	+	ENSBTAT00000000293	12	7	51017724	51019066	GT	AG	CCCTGAG	37	4.77801	0	0	0	0	0	0	0
ENSBTAG00000000238	+	ENSBTAT00000000293	13	7	51019211	51025511	GT	AG	TTTTGAC	35	7.19476	0	0	0	0	0	0	0
ENSBTAG00000000238	+	ENSBTAT00000064724	12	7	51025681	51027424	GC	AG	CTTTGAG	36	6.08256	0	0	0	0	0	0	0
ENSBTAG00000000240	+	ENSBTAT00000000294	1	9	69203319	69210712	GT	AG	AAATAAT	28	5	0	0	0	0	0	0	0
ENSBTAG00000000240	+	ENSBTAT00000000294	2	9	69210842	69217794	GT	AG	GTTTGAA	15	5.72022	0	0	0	0	0	0	0
ENSBTAG00000000240	+	ENSBTAT00000000294	3	9	69217935	69226152	GT	AG	ACCTAAT	27	6.44876	0	0	0	0	0	0	0
ENSBTAG00000000240	+	ENSBTAT00000000294	4	9	69226290	69232084	GT	AG	TACTAAA	24	4.7781	0	0	0	0	0	0	0
ENSBTAG00000000240	+	ENSBTAT00000000294	5	9	69232246	69249532	GT	AG	TTTTAAA	23	4.75642	0	0	0	0	0	0	0
ENSBTAG00000000240	+	ENSBTAT00000000294	6	9	69249646	69270209	GT	AG	GATTGAT	30	4.66487	0	0	0	0	0	0	0
ENSBTAG00000000240	+	ENSBTAT00000000294	7	9	69270358	69324657	GT	AG	ATATAAT	15	5.55291	0	0	0	0	0	0	0
ENSBTAG00000000241	-	ENSBTAT00000000301	1	13	77278632	77271196	GT	AG	TTTTGAT	14	5.38516	0	0	0	0	0	0	0
ENSBTAG00000000241	-	ENSBTAT00000000301	2	13	77271056	77269806	GT	AG	GACTAAT	27	5.68284	0	0	0	0	0	0	0
ENSBTAG00000000241	-	ENSBTAT00000000301	3	13	77269639	77256185	GT	AG	CTCTAAC	20	4.70686	0	0	0	0	0	0	0
ENSBTAG00000000241	-	ENSBTAT00000000301	4	13	77256085	77244299	GT	AG	CTTTCAC	24	3.94489	0	0	0	0	0	0	0
ENSBTAG00000000241	-	ENSBTAT00000000301	5	13	77244085	77243124	GT	AG	GACTAAC	36	5.7427	0	0	0	0	0	0	0
ENSBTAG00000000241	-	ENSBTAT00000000301	6	13	77242979	77241837	GT	AG	CACTGAT	26	4.69041	0	0	0	0	0	0	0
ENSBTAG00000000241	-	ENSBTAT00000000301	7	13	77241689	77240449	GT	AG	CATTGAT	29	6.64213	0	0	0	0	0	0	0
ENSBTAG00000000241	-	ENSBTAT00000000301	8	13	77240372	77240173	GT	AG	AGTTGAT	22	5.2915	0	0	0	0	0	0	0
ENSBTAG00000000241	-	ENSBTAT00000000301	9	13	77239852	77239280	GT	AG	GCCTCAG	20	4.58258	0	0	0	0	0	0	0
ENSBTAG00000000241	-	ENSBTAT00000000301	10	13	77239156	77238400	GT	AG	GTTTGAC	24	5.43986	0	0	0	0	0	0	0
ENSBTAG00000000241	-	ENSBTAT00000000301	11	13	77238313	77237422	GT	AG	AGATCAT	25	3.99264	0	0	0	0	0	0	0
ENSBTAG00000000243	+	ENSBTAT00000000304	1	9	76190289	76190815	GT	AG	CTCCAAG	22	4.65639	0	0	0	0	0	0	0
ENSBTAG00000000243	+	ENSBTAT00000000304	2	9	76190952	76191654	GT	AG	CACTAAA	45	7.65097	0	0	0	0	0	0	0
ENSBTAG00000000243	+	ENSBTAT00000000304	3	9	76191836	76195972	GT	AG	TATTAAA	35	5.53614	0	0	0	0	0	0	0
ENSBTAG00000000244	-	ENSBTAT00000000307	1	29	42965608	42955962	GT	AG	CAGTAAC	26	5.56509	0	0	0	0	0	0	0
ENSBTAG00000000244	-	ENSBTAT00000000307	2	29	42954993	42942547	GT	AG	CGTTAAC	59	8.5422	0	0	0	0	0	0	0
ENSBTAG00000000244	-	ENSBTAT00000000307	3	29	42942528	42937611	GT	AG	GGCTGAT	101	7.96268	0	0	0	0	0	0	0
ENSBTAG00000000244	-	ENSBTAT00000000307	4	29	42937580	42935432	GT	AG	GCCTGAC	23	6.2447	0	0	0	0	0	0	0
ENSBTAG00000000244	-	ENSBTAT00000000307	5	29	42935359	42931072	GT	AG	CACTCAG	33	5.82641	0	0	0	0	0	0	0
ENSBTAG00000000244	-	ENSBTAT00000000307	6	29	42930769	42922790	GT	AG	GTTTCAC	109	7.23558	0	0	0	0	0	0	0
ENSBTAG00000000244	-	ENSBTAT00000000307	7	29	42922765	42915329	GT	AG	AGTTGAT	46	6.48074	0	0	0	0	0	0	0
ENSBTAG00000000244	-	ENSBTAT00000000307	8	29	42915166	42914487	GT	AG	TCCTAAA	56	8.03757	0	0	0	0	0	0	0
ENSBTAG00000000244	-	ENSBTAT00000000307	9	29	42914047	42909314	GT	AG	CACTGAG	32	5.74262	0	0	0	0	0	0	0
ENSBTAG00000000244	-	ENSBTAT00000000307	10	29	42908926	42908768	GT	AG	TATTGAT	76	9.43398	0	0	0	0	0	0	0
ENSBTAG00000000244	-	ENSBTAT00000000307	11	29	42908563	42902691	GT	AG	ATGTAAA	66	8.5032	0	0	0	0	0	0	0
ENSBTAG00000000244	-	ENSBTAT00000000307	12	29	42902663	42901017	GT	AG	AGCTGAC	21	5.09771	0	0	0	0	0	0	0
ENSBTAG00000000244	-	ENSBTAT00000000307	13	29	42900896	42900562	GT	AG	CCCCAAA	37	5.14796	0	0	0	0	0	0	0
ENSBTAG00000000244	-	ENSBTAT00000000307	14	29	42900179	42899560	GT	AG	CCTTGAC	30	5.19613	0	0	0	0	0	0	0
ENSBTAG00000000244	-	ENSBTAT00000000307	15	29	42899368	42897493	GT	AG	CTCTGAC	18	5.099	0	0	0	0	0	0	0
ENSBTAG00000000244	-	ENSBTAT00000000307	16	29	42897318	42897002	GT	AG	GGCTGAG	35	6	0	0	0	0	0	0	0
ENSBTAG00000000244	-	ENSBTAT00000000307	17	29	42896881	42884226	GT	AG	TCCTGAC	37	7.85702	0	0	0	0	0	0	0
ENSBTAG00000000244	-	ENSBTAT00000000307	18	29	42884043	42879534	GT	AG	GAGTGAA	47	5.30137	0	0	0	0	0	0	0
ENSBTAG00000000244	-	ENSBTAT00000000307	19	29	42879361	42875318	GT	AG	GCCTGAG	32	5.73747	0	0	0	0	0	0	0
ENSBTAG00000000244	-	ENSBTAT00000000307	20	29	42875227	42871852	GT	AG	CTGTCAC	25	10.3879	0	0	0	0	0	0	0
ENSBTAG00000000244	-	ENSBTAT00000000307	21	29	42871525	42869161	GT	AG	TGCTGAC	50	8.48528	0	0	0	0	0	0	0
ENSBTAG00000000244	-	ENSBTAT00000000307	22	29	42869081	42856791	GT	AG	CGCTGAC	35	9.32707	0	0	0	0	0	0	0
ENSBTAG00000000245	-	ENSBTAT00000084104	1	9	76274498	76271062	GT	AG	ACCTGAA	22	5.76415	0	0	1	0	0	0	0
ENSBTAG00000000245	-	ENSBTAT00000084104	2	9	76270908	76242991	GT	AG	TCTTAAA	37	5.87574	0	0	0	0	0	0	0
ENSBTAG00000000245	-	ENSBTAT00000084104	3	9	76242862	76228626	GT	AG	GCTTCAT	21	5.23639	0	0	0	0	0	0	0
ENSBTAG00000000245	-	ENSBTAT00000084104	4	9	76228432	76224305	GT	AG	AAATAAC	34	7.97022	0	0	0	0	0	0	0
ENSBTAG00000000245	-	ENSBTAT00000084104	5	9	76224172	76216547	GT	AG	AGGTAAT	27	4.93974	0	0	0	0	0	0	0
ENSBTAG00000000245	-	ENSBTAT00000084104	6	9	76213408	76212892	GT	AG	CATTCAT	35	4.37254	0	0	0	0	0	1	0
ENSBTAG00000000245	-	ENSBTAT00000084104	7	9	76212758	76208456	GT	AG	AGTTAAC	29	5.91173	0	0	0	0	0	0	0
ENSBTAG00000000246	+	ENSBTAT00000000306	1	29	8891572	8891868	GT	AG	CCCTGAC	23	5.8309	0	0	0	0	0	0	0
ENSBTAG00000000246	+	ENSBTAT00000000306	2	29	8892067	8994932	GT	AG	CACTTAT	32	9.77437	0	0	0	0	0	0	0
ENSBTAG00000000246	+	ENSBTAT00000000306	3	29	8995067	8998222	GT	AG	ATGTCAT	30	5.20308	0	0	0	0	0	0	0
ENSBTAG00000000246	+	ENSBTAT00000000306	4	29	8998373	9035442	GT	AG	GTCTGAC	38	7.54983	0	0	0	0	0	0	0
ENSBTAG00000000246	+	ENSBTAT00000000306	5	29	9035519	9047959	GT	AG	TTGTACA	24	4.50043	0	0	0	0	0	0	0
ENSBTAG00000000246	+	ENSBTAT00000000306	6	29	9048122	9061452	GT	AG	CCTTCAC	25	4.35884	0	0	0	0	0	0	0
ENSBTAG00000000246	+	ENSBTAT00000000306	7	29	9061557	9087119	GT	AG	CAATCAC	28	6.07842	0	0	0	0	0	0	0
ENSBTAG00000000246	+	ENSBTAT00000000306	8	29	9087230	9101617	GT	AG	TGGTCAT	21	4.11076	1	0	0	0	0	0	0
ENSBTAG00000000246	+	ENSBTAT00000000306	9	29	9101716	9101992	GT	AG	TCCTGAG	37	5.91453	0	0	0	0	0	0	0
ENSBTAG00000000246	+	ENSBTAT00000000306	10	29	9102107	9104455	GT	AG	CAGCTAC	26	3.58366	0	0	0	0	0	1	0
ENSBTAG00000000246	+	ENSBTAT00000000306	11	29	9104562	9105150	GT	AG	TCCCCAC	22	4.24461	0	0	0	0	0	0	0
ENSBTAG00000000246	+	ENSBTAT00000000306	12	29	9105294	9105768	GT	AG	CTCCAAG	32	5.62836	0	0	0	0	0	0	0
ENSBTAG00000000246	+	ENSBTAT00000000306	13	29	9105943	9110375	GT	AG	AGCTTAT	25	5.49408	0	0	0	0	0	1	0
ENSBTAG00000000246	+	ENSBTAT00000000306	14	29	9110475	9112082	GT	AG	CAGTCAC	18	4.75779	0	0	0	0	0	0	0
ENSBTAG00000000250	-	ENSBTAT00000000314	1	8	102634161	102632652	GT	AG	CTCTGAC	44	3.74772	0	0	0	0	0	0	0
ENSBTAG00000000251	-	ENSBTAT00000000315	1	8	102652235	102647141	GT	AG	GTCTCAT	22	5.98852	0	0	0	0	0	0	0
ENSBTAG00000000251	-	ENSBTAT00000000315	2	8	102646952	102645881	GT	AG	TACCAAT	28	4.77641	0	0	0	0	0	0	0
ENSBTAG00000000251	-	ENSBTAT00000000315	3	8	102645829	102645381	GT	AG	GCCTCAC	20	3.9998	0	0	0	0	0	0	0
ENSBTAG00000000251	-	ENSBTAT00000000315	4	8	102645283	102644854	GT	AG	ATGTAAC	33	5.62368	0	0	0	0	0	0	0
ENSBTAG00000000251	-	ENSBTAT00000000315	5	8	102644717	102644612	GT	AG	CCCCAAA	22	4.05266	0	0	0	0	0	0	0
ENSBTAG00000000251	-	ENSBTAT00000000315	6	8	102644527	102644426	GT	AG	TTCTGAA	22	4.68994	0	0	0	0	0	0	0
ENSBTAG00000000251	-	ENSBTAT00000000315	7	8	102644336	102644130	GT	AG	GGCTGAG	28	4.89793	0	0	0	0	0	0	0
ENSBTAG00000000251	-	ENSBTAT00000000315	8	8	102644073	102643988	GT	AG	AGCCCAC	22	4.80061	0	0	0	0	0	0	0
ENSBTAG00000000251	-	ENSBTAT00000000315	9	8	102643899	102643823	GT	AG	TGCCCAC	21	5.55451	0	0	0	0	0	0	0
ENSBTAG00000000251	-	ENSBTAT00000000315	10	8	102643735	102643300	GT	AG	CTGCAAC	31	5.96932	0	0	0	0	0	0	0
ENSBTAG00000000251	-	ENSBTAT00000000315	11	8	102643169	102642524	GT	AG	AGCTGAT	37	6.55744	0	0	0	0	0	0	0
ENSBTAG00000000252	-	ENSBTAT00000000316	1	8	102658426	102658327	GT	AG	TGCTCAC	19	5.47723	0	0	0	0	0	0	0
ENSBTAG00000000252	-	ENSBTAT00000000316	2	8	102658240	102657904	GT	AG	ATCTGAC	26	4.89745	0	0	0	0	0	0	0
ENSBTAG00000000252	-	ENSBTAT00000000316	3	8	102657784	102657501	GT	AG	TCCTAAC	21	5.99888	0	0	0	0	0	0	0
ENSBTAG00000000253	-	ENSBTAT00000087086	13	3	102436839	102433885	GT	AG	CCTTCAC	38	6.85342	0	0	0	0	0	0	0
ENSBTAG00000000253	-	ENSBTAT00000087285	1	3	102498145	102491281	GT	AG	TCTTAAC	30	7.79967	0	0	0	0	0	0	0
ENSBTAG00000000253	-	ENSBTAT00000087285	2	3	102491203	102484085	GT	AG	AGTTAAC	24	5.46022	0	0	0	0	0	0	0
ENSBTAG00000000253	-	ENSBTAT00000087285	3	3	102483948	102475294	GT	AG	TGGTGAC	23	5.98924	0	0	0	0	0	0	0
ENSBTAG00000000253	-	ENSBTAT00000087285	4	3	102475147	102474963	GT	AG	CTGTGAC	23	5.65673	0	0	0	0	0	0	0
ENSBTAG00000000253	-	ENSBTAT00000087285	5	3	102474820	102462919	GT	AG	CCCTAAC	27	6.40066	1	0	0	0	0	0	0
ENSBTAG00000000253	-	ENSBTAT00000087285	6	3	102462729	102454302	GT	AG	AGGCCAG	26	4.47644	0	0	0	0	0	0	0
ENSBTAG00000000253	-	ENSBTAT00000087285	7	3	102454190	102444760	GT	AG	CTGTGAG	25	5.09902	0	0	0	0	0	0	0
ENSBTAG00000000253	-	ENSBTAT00000087285	8	3	102444489	102442975	GT	AG	CCCTAAG	21	4.69035	0	0	0	0	0	0	0
ENSBTAG00000000253	-	ENSBTAT00000087285	9	3	102442392	102442179	GT	AG	GGCTGAC	25	5.65409	0	0	0	0	0	0	0
ENSBTAG00000000253	-	ENSBTAT00000087285	10	3	102442041	102441601	GT	AG	CAGTGAG	20	4.48865	0	0	0	0	0	0	0
ENSBTAG00000000253	-	ENSBTAT00000087285	11	3	102441455	102438018	GT	AG	CCGTGAC	67	7.82152	0	0	0	0	0	0	0
ENSBTAG00000000253	-	ENSBTAT00000087285	12	3	102437711	102437034	GT	AG	ACCTGAC	25	7.07259	0	0	0	0	0	0	0
ENSBTAG00000000253	-	ENSBTAT00000087285	13	3	102436839	102432555	GT	AG	CTGTGAT	29	9.59166	0	0	0	0	0	0	0
ENSBTAG00000000253	-	ENSBTAT00000087285	14	3	102432436	102432358	GT	AG	AGCCCAG	17	3.97961	0	0	0	0	0	0	0
ENSBTAG00000000253	-	ENSBTAT00000087285	15	3	102431778	102431105	GT	AG	AGGTGAC	26	5.65075	0	0	0	0	0	0	0
ENSBTAG00000000253	-	ENSBTAT00000087285	16	3	102431006	102430846	GT	AG	CCCTCAC	43	7.47165	0	0	0	0	0	0	0
ENSBTAG00000000253	-	ENSBTAT00000087285	17	3	102430591	102430496	GT	AG	TCCTGAC	20	5.74456	0	0	0	0	0	0	0
ENSBTAG00000000253	-	ENSBTAT00000087285	18	3	102430401	102429847	GT	AG	GTGTGAC	21	5.91572	0	0	0	0	0	0	1
ENSBTAG00000000253	-	ENSBTAT00000087285	19	3	102429627	102429352	GT	AG	GGCTCAC	32	7.12768	0	0	0	0	0	0	0
ENSBTAG00000000253	-	ENSBTAT00000087285	20	3	102429196	102426677	GT	AG	TTCTCAC	25	8.1446	0	0	0	0	0	0	0
ENSBTAG00000000253	-	ENSBTAT00000087285	21	3	102426560	102422780	GT	AG	CGCTAAC	30	6.60624	0	0	1	0	0	0	0
ENSBTAG00000000253	-	ENSBTAT00000087285	22	3	102422681	102419663	GT	AG	CTGTTAC	34	6.8469	0	0	0	0	0	0	0
ENSBTAG00000000253	-	ENSBTAT00000087285	23	3	102419538	102419395	GT	AG	AGATAAT	30	5.99979	0	0	0	0	0	0	0
ENSBTAG00000000253	-	ENSBTAT00000087285	24	3	102419218	102418494	GT	AG	CTCTAAC	36	7.4162	0	0	0	0	0	0	0
ENSBTAG00000000253	-	ENSBTAT00000087285	25	3	102418373	102418095	GT	AG	CACTCAC	28	7.07097	0	0	0	0	0	0	0
ENSBTAG00000000253	-	ENSBTAT00000087285	26	3	102417939	102417865	GT	AG	GGCTGAG	16	4.12303	0	0	0	0	0	0	0
ENSBTAG00000000253	-	ENSBTAT00000087285	27	3	102417578	102417477	GT	AG	GCCTGAC	22	5.83094	0	0	0	0	0	0	0
ENSBTAG00000000253	-	ENSBTAT00000087285	28	3	102417297	102417085	GT	AG	TATCCAG	19	4.47214	0	0	0	0	0	0	0
ENSBTAG00000000253	-	ENSBTAT00000087285	29	3	102416957	102416777	GT	AG	TTCTGAC	28	4.89898	0	0	0	0	0	0	0
ENSBTAG00000000253	-	ENSBTAT00000087285	30	3	102416650	102416403	GT	AG	CCCTGAC	26	5.83095	0	0	0	0	0	0	0
ENSBTAG00000000253	-	ENSBTAT00000087285	31	3	102416247	102416169	GT	AG	CCCTGAC	22	4.3589	0	0	0	0	0	0	0
ENSBTAG00000000253	-	ENSBTAT00000087285	32	3	102416032	102415683	GT	AG	TGCTGAC	20	8.12399	0	0	0	0	0	0	0
ENSBTAG00000000256	-	ENSBTAT00000000322	1	8	57625069	57624289	GT	AG	TTCTAAC	103	11.5744	0	0	0	0	0	0	0
ENSBTAG00000000256	-	ENSBTAT00000000322	2	8	57624187	57622750	GT	AG	CATTAAG	23	3.59985	0	0	0	0	0	0	0
ENSBTAG00000000256	-	ENSBTAT00000000322	3	8	57622685	57622573	GT	AG	AGTTAAT	32	5.85414	0	0	0	0	0	0	0
ENSBTAG00000000256	-	ENSBTAT00000000322	4	8	57622527	57596422	GT	AG	TGCTAAC	27	7.93232	0	0	0	0	0	0	0
ENSBTAG00000000256	-	ENSBTAT00000000322	5	8	57596358	57594794	GT	AG	CACTAAT	25	6.62763	0	0	0	0	0	0	0
ENSBTAG00000000256	-	ENSBTAT00000000322	6	8	57594718	57579513	GT	AG	TCCTGAT	119	8.90215	0	0	0	0	0	0	0
ENSBTAG00000000256	-	ENSBTAT00000000322	7	8	57579307	57578558	GT	AG	TTCTAAT	86	10.9918	0	0	0	0	0	0	0
ENSBTAG00000000256	-	ENSBTAT00000000322	8	8	57578540	57567194	GT	AG	GATTAAT	28	6.20854	0	0	0	0	0	0	0
ENSBTAG00000000256	-	ENSBTAT00000000322	9	8	57567076	57563641	GT	AG	CATTAAA	21	4.43436	0	0	0	0	0	0	0
ENSBTAG00000000256	-	ENSBTAT00000000322	10	8	57563586	57563093	GT	AG	AAATCAT	27	4.81055	0	0	0	0	0	0	0
ENSBTAG00000000256	-	ENSBTAT00000000322	11	8	57562939	57561524	GT	AG	AAATAAT	30	7.57288	0	0	0	0	0	0	0
ENSBTAG00000000256	-	ENSBTAT00000000322	12	8	57561378	57560324	GT	AG	GAGTCAC	24	5.23371	0	0	0	0	0	0	0
ENSBTAG00000000256	-	ENSBTAT00000000322	13	8	57560132	57558717	GT	AG	AACTGAG	26	4.57407	0	0	0	0	0	0	0
ENSBTAG00000000256	-	ENSBTAT00000000322	14	8	57558639	57542633	GT	AG	GATTAAT	70	7.16705	0	0	0	0	0	0	0
ENSBTAG00000000256	-	ENSBTAT00000000322	15	8	57542382	57540672	GT	AG	TTATAAC	26	6.81922	0	0	0	0	0	0	0
ENSBTAG00000000256	-	ENSBTAT00000000322	16	8	57540423	57537009	GT	AG	AAATCAT	27	5.45587	0	0	0	0	0	0	0
ENSBTAG00000000256	-	ENSBTAT00000000322	17	8	57536860	57535256	GT	AG	CAGTGAG	20	3.47247	0	0	0	0	0	0	0
ENSBTAG00000000256	-	ENSBTAT00000000322	18	8	57535104	57534227	GT	AG	TTTTGAT	31	5.81463	0	0	0	0	0	0	0
ENSBTAG00000000256	-	ENSBTAT00000000322	19	8	57534149	57534007	GT	AG	CACCAAA	28	6.88915	0	0	0	0	0	0	0
ENSBTAG00000000256	-	ENSBTAT00000073140	7	8	57579300	57567192	GC	AG	GATTAAT	30	6.34841	0	0	0	0	0	0	0
ENSBTAG00000000256	-	ENSBTAT00000073140	8	8	57567084	57563158	GC	AG	CTTTAAT	27	4.681	0	0	0	0	0	0	0
ENSBTAG00000000256	-	ENSBTAT00000073140	10	8	57561378	57560321	GT	AG	GAGTCAC	27	5.50043	0	0	0	0	0	0	0
ENSBTAG00000000257	-	ENSBTAT00000000321	1	9	65339546	65310401	GT	AG	AGTTAAC	35	6.39508	0	0	0	0	0	0	0
ENSBTAG00000000257	-	ENSBTAT00000000321	2	9	65310267	65300017	GT	AG	TACTAAT	24	4.47214	0	0	0	0	0	0	0
ENSBTAG00000000257	-	ENSBTAT00000000321	3	9	65299916	65277517	GT	AG	GGGTAAG	30	5.24305	0	0	0	0	0	0	0
ENSBTAG00000000259	-	ENSBTAT00000000324	1	3	32090815	32088983	GT	AG	AATTCAT	21	5.34196	0	0	0	0	0	0	0
ENSBTAG00000000259	-	ENSBTAT00000000324	2	3	32088952	32088412	GT	AG	ACCTAAC	36	5.73947	0	0	0	0	0	0	0
ENSBTAG00000000259	-	ENSBTAT00000000324	3	3	32088209	32080035	GT	AG	TTTTGAA	31	5.56775	0	0	0	0	0	0	0
ENSBTAG00000000259	-	ENSBTAT00000000324	4	3	32079977	32079008	GT	AG	GCCTCAC	27	5.91402	0	0	0	0	0	0	0
ENSBTAG00000000259	-	ENSBTAT00000000324	5	3	32078841	32075125	GT	AG	GCTTCAT	33	4.93664	0	1	0	0	0	0	0
ENSBTAG00000000259	-	ENSBTAT00000000324	6	3	32074999	32074573	GT	AG	GCTTTAC	22	6.36329	0	0	0	0	0	0	0
ENSBTAG00000000259	-	ENSBTAT00000000324	7	3	32074448	32074166	GT	AG	CTCTAAC	21	5.51872	0	0	0	0	0	0	0
ENSBTAG00000000259	-	ENSBTAT00000000324	8	3	32073979	32073241	GT	AG	ATTTAAA	29	4.44839	0	0	0	0	0	0	0
ENSBTAG00000000259	-	ENSBTAT00000000324	9	3	32073120	32073034	GT	AG	AAATGAC	28	6.15207	0	0	0	0	0	0	0
ENSBTAG00000000259	-	ENSBTAT00000000324	10	3	32072891	32071415	GT	AG	CTGCCAG	25	5.09902	0	0	0	0	0	0	0
ENSBTAG00000000260	-	ENSBTAT00000000325	1	4	66052537	65997282	GT	AG	AAGTAAC	24	5.37331	0	0	0	0	0	0	0
ENSBTAG00000000260	-	ENSBTAT00000000325	2	4	65997185	65971567	GT	AG	TCCTAAA	22	6.16392	0	0	0	0	0	0	0
ENSBTAG00000000260	-	ENSBTAT00000000325	3	4	65971460	65965820	GT	AG	AGATAAT	40	5.49639	0	0	0	0	0	0	0
ENSBTAG00000000260	-	ENSBTAT00000000325	4	4	65965739	65962505	GT	AG	GCTTAAT	20	4.97521	0	0	0	0	0	0	0
ENSBTAG00000000260	-	ENSBTAT00000076670	2	4	65997185	65980301	GT	AG	TACTAAT	35	7.31052	0	0	0	0	0	0	0
ENSBTAG00000000261	-	ENSBTAT00000043661	1	11	74946400	74944141	GT	AG	TCTTAAT	22	6.06921	0	0	0	0	0	0	0
ENSBTAG00000000261	-	ENSBTAT00000043661	2	11	74944071	74943144	GT	AG	TAGTAAC	36	6.40245	0	0	0	0	0	0	0
ENSBTAG00000000261	-	ENSBTAT00000043661	3	11	74942951	74940593	GT	AG	TCTTAAG	21	3.99017	0	0	0	0	0	0	0
ENSBTAG00000000261	-	ENSBTAT00000043661	4	11	74940511	74938978	GT	AG	TCCTCAG	20	4.12311	0	0	0	0	0	0	0
ENSBTAG00000000261	-	ENSBTAT00000043661	5	11	74938889	74938772	GT	AG	TGTTGAT	24	4.57933	0	0	0	0	0	0	0
ENSBTAG00000000261	-	ENSBTAT00000043661	6	11	74938614	74935724	GT	AG	TACTGAG	34	4.74161	0	0	0	0	0	0	0
ENSBTAG00000000261	-	ENSBTAT00000043661	7	11	74935578	74934885	GT	AG	CCCTCAC	25	7.32349	0	0	0	0	0	0	0
ENSBTAG00000000264	-	ENSBTAT00000000329	1	9	33772126	33771865	GT	AG	AGCTAAT	54	5.92646	0	0	0	0	0	0	0
ENSBTAG00000000264	-	ENSBTAT00000000329	2	9	33771707	33768999	GT	AG	AACTAAT	21	5.79753	0	0	0	0	0	0	0
ENSBTAG00000000264	-	ENSBTAT00000000329	3	9	33768874	33767145	GT	AG	AACTAAA	22	3.41533	0	0	0	0	0	0	0
ENSBTAG00000000264	-	ENSBTAT00000000329	4	9	33767082	33753548	GT	AG	TATTAAC	24	4.35873	0	0	0	0	0	0	0
ENSBTAG00000000264	-	ENSBTAT00000000329	5	9	33753469	33752403	GT	AG	CTATAAC	46	4.88437	0	0	0	0	0	0	0
ENSBTAG00000000264	-	ENSBTAT00000000329	6	9	33752374	33742396	GT	AG	TAATGAT	30	3.73324	0	0	0	0	0	0	0
ENSBTAG00000000264	-	ENSBTAT00000000329	7	9	33742287	33738523	GT	AG	TGTTAAG	22	4.75254	0	0	0	0	0	0	0
ENSBTAG00000000264	-	ENSBTAT00000000329	8	9	33738444	33738328	GT	AG	TGTTAAT	27	6.40092	0	0	0	0	0	0	0
ENSBTAG00000000264	-	ENSBTAT00000000329	9	9	33738213	33736128	GT	AG	TGTTAAC	22	5.83063	0	0	0	0	0	0	0
ENSBTAG00000000264	-	ENSBTAT00000000329	10	9	33736077	33733730	GT	AG	ATTTAAT	35	5.45004	0	0	0	0	0	0	0
ENSBTAG00000000264	-	ENSBTAT00000000329	11	9	33733569	33732417	GT	AG	ACATAAC	31	5.27851	0	0	0	0	0	0	0
ENSBTAG00000000264	-	ENSBTAT00000000329	12	9	33732271	33730974	GT	AG	ATATTAG	38	5.00953	0	0	0	1	0	0	0
ENSBTAG00000000264	-	ENSBTAT00000000329	13	9	33730863	33729896	GT	AG	AGATAAG	39	5.2424	0	0	0	0	0	0	0
ENSBTAG00000000264	-	ENSBTAT00000000329	14	9	33729777	33728332	GT	AG	AGATAAC	90	9.31668	0	0	0	0	0	0	0
ENSBTAG00000000264	-	ENSBTAT00000000329	15	9	33728208	33727402	GT	AG	CAATGAT	35	5.56723	0	0	0	0	0	0	0
ENSBTAG00000000264	-	ENSBTAT00000000329	16	9	33727194	33725791	GT	AG	TAGTGAA	24	5.38467	0	0	0	0	0	0	0
ENSBTAG00000000264	-	ENSBTAT00000000329	17	9	33725277	33723990	GT	AG	AGTTAAC	30	5.98897	0	0	0	0	0	0	0
ENSBTAG00000000264	-	ENSBTAT00000000329	18	9	33723776	33720742	GT	AG	TATTTAT	16	6.4601	0	0	0	0	0	0	0
ENSBTAG00000000265	-	ENSBTAT00000030740	1	22	37959102	37918329	GT	AG	TTCTAAT	37	6	0	0	0	0	0	0	0
ENSBTAG00000000265	-	ENSBTAT00000030740	2	22	37918203	37837872	GT	AG	ATCTCAC	68	6.93012	0	0	0	0	0	0	0
ENSBTAG00000000265	-	ENSBTAT00000030740	3	22	37837672	37787951	GT	AG	AACTCAC	41	7	0	0	0	0	0	0	0
ENSBTAG00000000265	-	ENSBTAT00000030740	4	22	37787758	37783185	GT	AG	CACTCAC	22	5.9995	0	0	0	0	0	0	0
ENSBTAG00000000265	-	ENSBTAT00000077046	1	22	38081958	38081834	GT	AG	TCCTCAT	49	7.874	0	0	0	0	0	0	0
ENSBTAG00000000265	-	ENSBTAT00000077046	2	22	38081767	38021336	GT	AG	TTCTAAA	32	6.27853	0	0	0	0	0	0	0
ENSBTAG00000000266	-	ENSBTAT00000000331	1	2	5670299	5655198	GT	AG	AAGTGAA	61	6.74994	0	0	0	0	0	0	0
ENSBTAG00000000266	-	ENSBTAT00000000331	2	2	5655063	5652501	GT	AG	TTCTCAA	28	5.25914	0	0	0	0	0	0	0
ENSBTAG00000000266	-	ENSBTAT00000000331	3	2	5652448	5642872	GT	AG	AAGTAAA	26	4.89898	0	0	0	0	0	0	0
ENSBTAG00000000266	-	ENSBTAT00000000331	4	2	5642781	5641116	GT	AG	TAGTTAT	25	5.42326	0	0	0	0	0	0	0
ENSBTAG00000000266	-	ENSBTAT00000000331	5	2	5640952	5638512	GT	AG	TTTTAAT	32	6.0515	0	0	0	0	0	0	0
ENSBTAG00000000266	-	ENSBTAT00000000331	6	2	5638394	5636890	GT	AG	TATTAAT	27	5.65297	0	0	0	0	0	0	0
ENSBTAG00000000266	-	ENSBTAT00000070724	1	2	5683476	5671138	GT	AG	GTGTGAT	28	4.91738	0	0	0	0	0	0	0
ENSBTAG00000000267	-	ENSBTAT00000000333	1	19	23280603	23278456	GT	AG	TAGTGAC	71	8.3658	0	0	0	0	0	0	0
ENSBTAG00000000267	-	ENSBTAT00000000333	2	19	23276720	23276172	GT	AG	GAGCTAG	25	4.79583	0	0	0	0	0	0	0
ENSBTAG00000000267	-	ENSBTAT00000000333	3	19	23275978	23275402	GT	AG	GGCTGAT	32	4.40278	0	0	0	0	0	0	0
ENSBTAG00000000267	-	ENSBTAT00000000333	4	19	23275290	23272115	GT	AG	TACTAAC	20	5.65685	0	1	0	0	0	0	0
ENSBTAG00000000267	-	ENSBTAT00000000333	5	19	23272007	23271775	GT	AG	TGTTAAT	39	4.89766	0	0	0	0	0	0	0
ENSBTAG00000000267	-	ENSBTAT00000000333	6	19	23271695	23263542	GT	AG	GGTTGAC	28	3.84614	0	0	0	0	0	0	0
ENSBTAG00000000267	-	ENSBTAT00000000333	7	19	23263430	23263051	GT	AG	AGCTTAC	21	4.82831	0	0	0	0	0	0	0
ENSBTAG00000000267	-	ENSBTAT00000000333	8	19	23262837	23233410	GT	AG	GTTTAAT	32	6.22237	0	0	0	0	0	0	0
ENSBTAG00000000267	-	ENSBTAT00000000333	9	19	23233347	23226499	GT	AG	CACTGAT	21	6.66132	0	0	0	0	0	0	0
ENSBTAG00000000267	-	ENSBTAT00000000333	10	19	23226352	23188335	GT	AG	CACTGAT	25	5.91608	0	0	0	0	0	0	0
ENSBTAG00000000267	-	ENSBTAT00000000333	11	19	23188217	23186628	GT	AG	CTCTTAC	17	4.99969	0	0	0	0	0	0	0
ENSBTAG00000000267	-	ENSBTAT00000000333	12	19	23186458	23174833	GT	AG	TCTCTAG	36	5.91608	0	0	0	0	0	0	0
ENSBTAG00000000267	-	ENSBTAT00000000333	13	19	23174630	23102471	GT	AG	CTTTTAG	39	6	0	0	0	0	0	0	0
ENSBTAG00000000267	-	ENSBTAT00000000333	14	19	23102293	23098589	GT	AG	GGCTCAT	39	7.30728	0	0	0	0	0	0	0
ENSBTAG00000000267	-	ENSBTAT00000000333	15	19	23098441	23088571	GT	AG	TGGTCAT	24	7.23552	0	0	1	0	0	0	0
ENSBTAG00000000267	-	ENSBTAT00000000333	16	19	23088416	23085563	GT	AG	GGCTGAT	27	5.69039	0	0	0	0	0	0	0
ENSBTAG00000000267	-	ENSBTAT00000000333	17	19	23085350	23085105	GT	AG	CACTCAC	17	4.62617	0	0	0	0	0	0	0
ENSBTAG00000000267	-	ENSBTAT00000000333	18	19	23085022	23081864	GT	AG	CTCTGAG	27	5.2915	0	0	0	0	0	0	0
ENSBTAG00000000269	+	ENSBTAT00000000335	1	8	44299052	44302952	GT	AG	TTTTGAC	33	4.97853	0	0	0	0	0	0	0
ENSBTAG00000000269	+	ENSBTAT00000000335	2	8	44303040	44305057	GT	AG	ATCTAAA	20	4.24263	0	0	0	0	0	0	0
ENSBTAG00000000269	+	ENSBTAT00000000335	3	8	44305155	44306638	GT	AG	CAATCAA	30	4.98318	0	0	0	0	0	0	0
ENSBTAG00000000269	+	ENSBTAT00000000335	4	8	44306731	44312998	GT	AG	ATTTGAT	24	4.5606	0	0	0	0	0	0	0
ENSBTAG00000000269	+	ENSBTAT00000000335	5	8	44313059	44314221	GT	AG	AAATGAT	24	3.85076	0	0	0	0	0	0	0
ENSBTAG00000000269	+	ENSBTAT00000000335	6	8	44314260	44320038	GT	AG	CAGTAAC	29	5.82827	0	0	0	0	0	0	0
ENSBTAG00000000269	+	ENSBTAT00000000335	7	8	44320086	44322341	GT	AG	TCTTGAC	27	6.38515	0	0	0	0	0	0	0
ENSBTAG00000000269	+	ENSBTAT00000000335	8	8	44322429	44323651	GT	AG	AGTTAAC	42	6.85205	0	0	0	0	0	0	0
ENSBTAG00000000269	+	ENSBTAT00000000335	9	8	44323697	44332300	GT	AG	ATTTAAC	29	5.94238	0	0	0	0	0	0	0
ENSBTAG00000000269	+	ENSBTAT00000000335	10	8	44332358	44335125	GT	AG	CTCTGAA	23	5.51816	0	0	0	0	0	0	0
ENSBTAG00000000269	+	ENSBTAT00000000335	11	8	44335178	44340942	GT	AG	TATTGAC	19	5.48846	0	0	0	0	0	0	0
ENSBTAG00000000269	+	ENSBTAT00000000335	12	8	44341012	44341113	GT	AG	TTCTGAG	40	4.45969	0	0	0	0	0	0	0
ENSBTAG00000000269	+	ENSBTAT00000000335	13	8	44341180	44343285	GT	AG	GGCTGAT	23	7.8507	0	0	0	0	0	0	0
ENSBTAG00000000269	+	ENSBTAT00000000335	14	8	44343416	44344536	GT	AG	GCATAAT	33	4.58094	0	0	0	0	0	0	0
ENSBTAG00000000271	+	ENSBTAT00000000337	1	10	53893493	53894235	GT	AG	TACCAAA	42	6.47747	0	0	0	0	0	0	0
ENSBTAG00000000271	+	ENSBTAT00000000337	2	10	53894458	53918719	GT	AG	AAATGAC	25	3.608	0	0	0	0	0	0	0
ENSBTAG00000000271	+	ENSBTAT00000000337	3	10	53918848	53935558	GT	AG	ATTTAAA	22	5.16199	0	0	0	0	0	0	0
ENSBTAG00000000271	+	ENSBTAT00000000337	4	10	53935662	53947891	GT	AG	AGATGAG	19	4.47214	0	0	0	0	0	0	0
ENSBTAG00000000271	+	ENSBTAT00000000337	5	10	53948122	53948488	GT	AG	AAATGAC	73	7.55661	0	0	0	0	0	0	0
ENSBTAG00000000271	+	ENSBTAT00000000337	6	10	53948706	53948800	GT	AG	ATTTGAT	37	5.99802	0	0	0	0	0	0	0
ENSBTAG00000000271	+	ENSBTAT00000000337	7	10	53948909	53967406	GT	AG	AATTAAC	24	4.35796	0	0	0	0	0	0	0
ENSBTAG00000000271	+	ENSBTAT00000000337	8	10	53967665	53976161	GT	AG	GAGTAAG	20	4.38166	0	0	0	0	0	0	0
ENSBTAG00000000271	+	ENSBTAT00000000337	9	10	53976288	53977643	GT	AG	AAGTAAC	24	5.37885	0	0	0	0	0	0	0
ENSBTAG00000000271	+	ENSBTAT00000074038	1	10	53894231	53894264	GT	AG	CCATAAG	20	4.24127	0	0	0	0	0	0	0
ENSBTAG00000000273	+	ENSBTAT00000000339	1	22	23199442	23200709	GT	AG	CATTAAT	21	5.95749	0	0	0	0	0	0	0
ENSBTAG00000000273	+	ENSBTAT00000000339	2	22	23200862	23204865	GT	AG	TGGCAAC	41	6.22279	0	0	0	0	0	0	0
ENSBTAG00000000273	+	ENSBTAT00000000339	3	22	23204951	23206669	GT	AG	AATTAAA	33	5.59479	0	0	0	0	0	0	0
ENSBTAG00000000273	+	ENSBTAT00000000339	4	22	23206816	23207784	GT	AG	TCATGAC	21	6.23941	0	0	0	0	0	0	0
ENSBTAG00000000273	+	ENSBTAT00000000339	5	22	23207924	23211801	GT	AG	AATTCAT	46	8.18532	0	0	0	0	0	0	0
ENSBTAG00000000273	+	ENSBTAT00000000339	6	22	23211956	23212029	GT	AG	AACTTAC	18	4	0	0	0	0	0	0	1
ENSBTAG00000000273	+	ENSBTAT00000000339	7	22	23212218	23214700	GT	AG	CCATGAT	28	6.14522	0	0	0	0	0	0	0
ENSBTAG00000000273	+	ENSBTAT00000000339	8	22	23214847	23217946	GT	AG	GTCTTAT	24	4.78	0	0	0	0	0	0	0
ENSBTAG00000000273	+	ENSBTAT00000000339	9	22	23218086	23232296	GT	AG	TGCTAAT	35	5.16801	0	0	0	0	0	0	0
ENSBTAG00000000273	+	ENSBTAT00000000339	10	22	23232394	23233718	GT	AG	TGCTCAT	28	6.63316	0	0	0	0	0	0	0
ENSBTAG00000000273	+	ENSBTAT00000000339	11	22	23233804	23235056	GT	AG	CAATAAA	21	5.99487	0	0	0	0	0	0	0
ENSBTAG00000000273	+	ENSBTAT00000072646	11	22	23233804	23237173	GT	AG	ATCTAAG	23	4.47209	0	0	0	0	0	0	0
ENSBTAG00000000274	-	ENSBTAT00000000341	1	4	77129271	77126905	GT	AG	AGGTAAT	20	5.09902	0	0	0	0	0	0	0
ENSBTAG00000000274	-	ENSBTAT00000000341	2	4	77126821	77125636	GT	AG	GTCTAAA	31	4.33552	0	0	0	0	0	0	0
ENSBTAG00000000274	-	ENSBTAT00000000341	3	4	77125534	77124527	GT	AG	TGTTGAG	18	4.3589	0	0	0	0	0	0	0
ENSBTAG00000000274	-	ENSBTAT00000000341	4	4	77124421	77124159	GT	AG	TCCTGAC	27	5.91598	0	0	0	0	0	0	0
ENSBTAG00000000274	-	ENSBTAT00000000341	5	4	77124092	77122769	GT	AG	GAGCAAG	32	5.74456	0	0	0	0	0	0	0
ENSBTAG00000000274	-	ENSBTAT00000000341	6	4	77122666	77121996	GT	AG	TCTTCAG	23	4.89898	0	0	0	0	0	0	0
ENSBTAG00000000275	+	ENSBTAT00000049732	4	5	106132668	106134818	GT	AG	TAGCTAG	24	3.6972	0	0	0	0	0	0	0
ENSBTAG00000000275	+	ENSBTAT00000068193	1	5	106112674	106127207	GT	AG	CATTAAC	21	8.69401	0	0	0	0	0	0	0
ENSBTAG00000000275	+	ENSBTAT00000068193	2	5	106127407	106131557	GT	AG	TGCTAAG	34	5.91244	0	0	0	0	0	0	0
ENSBTAG00000000275	+	ENSBTAT00000068193	3	5	106131687	106132546	GT	AG	AAATGAA	22	4.1953	0	0	0	0	0	0	0
ENSBTAG00000000275	+	ENSBTAT00000068193	4	5	106132668	106135293	GT	AG	GACTCAC	22	5.30515	0	0	0	0	0	0	0
ENSBTAG00000000275	+	ENSBTAT00000068193	5	5	106135370	106138881	GT	AG	TTCTAAA	29	7.18578	0	0	0	0	0	0	0
ENSBTAG00000000275	+	ENSBTAT00000068193	6	5	106138955	106139037	GT	AG	CGGTAAC	25	6.1605	0	0	0	0	0	0	0
ENSBTAG00000000275	+	ENSBTAT00000068193	7	5	106139169	106140419	GT	AG	CACTTAC	45	6.40312	0	0	0	0	0	0	0
ENSBTAG00000000275	+	ENSBTAT00000068193	8	5	106140572	106142469	GT	AG	GAGTAAC	32	6.08276	0	0	0	0	0	0	0
ENSBTAG00000000277	-	ENSBTAT00000000344	1	15	22484808	22479836	GT	AG	TTGTAAA	45	7.44022	0	0	0	0	0	0	0
ENSBTAG00000000277	-	ENSBTAT00000000344	2	15	22479700	22478894	GT	AG	AACTAAT	29	6.87297	1	0	0	0	0	0	0
ENSBTAG00000000277	-	ENSBTAT00000000344	3	15	22478759	22476210	GT	AG	AATTAAG	20	4.4615	0	0	0	0	0	0	0
ENSBTAG00000000277	-	ENSBTAT00000065052	1	15	22501371	22484896	GT	AG	TATTAAC	25	4.37907	0	0	0	0	0	0	0
ENSBTAG00000000277	-	ENSBTAT00000065052	2	15	22484808	22483908	GT	AG	AATTAAC	32	6.32235	0	0	0	0	0	0	0
ENSBTAG00000000278	-	ENSBTAT00000000345	1	12	36562793	36562669	GT	AG	ACTTAAA	19	3.54068	0	0	0	0	0	0	0
ENSBTAG00000000278	-	ENSBTAT00000000345	2	12	36562549	36557276	GT	AG	TTGTAAG	27	4.17536	0	0	0	0	0	0	0
ENSBTAG00000000278	-	ENSBTAT00000000345	3	12	36557172	36556174	GT	AG	GTCTCAT	29	5.72667	0	0	0	0	0	0	0
ENSBTAG00000000278	-	ENSBTAT00000000345	4	12	36556057	36554446	GT	AG	TGCTCAT	36	7.4774	0	0	0	0	0	0	0
ENSBTAG00000000278	-	ENSBTAT00000000345	5	12	36554155	36552127	GT	AG	TCCTAAA	30	6.78231	0	0	0	0	0	0	0
ENSBTAG00000000278	-	ENSBTAT00000000345	6	12	36551962	36541992	GT	AG	TTTTAAT	29	4.39373	0	0	0	0	0	0	0
ENSBTAG00000000278	-	ENSBTAT00000000345	7	12	36541871	36539953	GT	AG	ACCTGAG	20	4.58148	0	0	0	0	0	0	0
ENSBTAG00000000278	-	ENSBTAT00000000345	8	12	36539871	36536355	GT	AG	AGGTAAA	32	5.63623	0	0	0	0	0	0	0
ENSBTAG00000000278	-	ENSBTAT00000000345	9	12	36536297	36534271	GT	AG	TTCTGAA	28	3.97803	0	0	0	0	0	0	0
ENSBTAG00000000278	-	ENSBTAT00000000345	10	12	36534153	36533003	GT	AG	AAGTTAC	41	5.19236	0	0	0	0	0	0	0
ENSBTAG00000000278	-	ENSBTAT00000000345	11	12	36532833	36531139	GT	AG	ATGTAAT	26	5.15755	0	0	0	0	0	0	0
ENSBTAG00000000278	-	ENSBTAT00000000345	12	12	36531002	36529154	GT	AG	TTTTAAT	23	4.35388	0	0	0	0	0	0	0
ENSBTAG00000000278	-	ENSBTAT00000000345	13	12	36528963	36524914	GT	AG	TCTTGAC	21	4.24255	0	0	0	0	0	0	0
ENSBTAG00000000279	+	ENSBTAT00000000348	1	25	1679794	1680859	GT	AG	TACCCAG	31	5.65685	0	0	0	0	0	0	0
ENSBTAG00000000279	+	ENSBTAT00000000348	2	25	1680971	1683402	GT	AG	CCTCGCT	25	4.67864	0	0	0	0	0	0	0
ENSBTAG00000000279	+	ENSBTAT00000000348	3	25	1683445	1683533	GT	AG	CGCTGAT	25	5.74456	0	0	0	0	0	0	0
ENSBTAG00000000279	+	ENSBTAT00000000348	4	25	1683601	1683726	GT	AG	TCCTCAC	17	5.03692	0	0	0	0	0	0	0
ENSBTAG00000000279	+	ENSBTAT00000000348	5	25	1683780	1684156	GT	AG	GCCTCAG	16	4.12311	0	0	0	0	0	0	0
ENSBTAG00000000279	+	ENSBTAT00000000348	6	25	1684223	1684304	GT	AG	CTCTCAC	19	3.99921	0	0	0	0	0	0	0
ENSBTAG00000000279	+	ENSBTAT00000000348	7	25	1684362	1684448	GT	AG	CTGCCAG	22	4.79583	0	0	0	0	0	0	0
ENSBTAG00000000279	+	ENSBTAT00000000348	8	25	1684526	1684627	GT	AG	CAGTTAT	15	4.42613	0	0	0	0	0	0	0
ENSBTAG00000000279	+	ENSBTAT00000068178	2	25	1680983	1683533	GC	AG	CGCTGAT	25	5.74456	0	0	0	0	0	0	0
ENSBTAG00000000281	-	ENSBTAT00000000351	1	17	4297761	4292674	GT	AG	TTTTAAC	28	3.65398	0	0	0	0	0	0	0
ENSBTAG00000000281	-	ENSBTAT00000000351	2	17	4292607	4284715	GT	AG	AAGTAAA	39	6.03674	0	0	0	0	0	0	0
ENSBTAG00000000281	-	ENSBTAT00000000351	3	17	4284656	4281269	GT	AG	TCTTAAT	31	4.855	0	0	0	0	0	0	0
ENSBTAG00000000281	-	ENSBTAT00000000351	4	17	4281119	4242494	GT	AG	ATCTTAG	32	5.32189	0	0	0	0	0	0	0
ENSBTAG00000000281	-	ENSBTAT00000000351	5	17	4242418	4239481	GT	AG	TTATAAC	49	7.91581	0	0	0	0	0	0	0
ENSBTAG00000000281	-	ENSBTAT00000000351	6	17	4239365	4224450	GT	AG	CACTTAT	68	7.51539	0	0	0	0	0	0	0
ENSBTAG00000000281	-	ENSBTAT00000000351	7	17	4224404	4218559	GT	AG	TTCTCAA	27	4.95786	0	0	0	0	0	0	0
ENSBTAG00000000281	-	ENSBTAT00000072261	1	17	4292693	4292654	GC	AG	GCTTTAG	22	4.11758	0	0	0	0	0	0	0
ENSBTAG00000000283	-	ENSBTAT00000000353	1	3	33508818	33505625	GT	AG	AAATGAT	18	5.09902	0	0	0	0	0	0	0
ENSBTAG00000000283	-	ENSBTAT00000000353	2	3	33505501	33504117	GT	AG	CCACCAC	22	3.29767	0	0	0	0	0	0	0
ENSBTAG00000000283	-	ENSBTAT00000000353	3	3	33504053	33502494	GT	AG	TCATAAA	23	4.24262	0	0	0	0	0	0	0
ENSBTAG00000000283	-	ENSBTAT00000000353	4	3	33502322	33498258	GT	AG	TTCTCAT	27	4.84841	0	0	0	0	0	0	0
ENSBTAG00000000283	-	ENSBTAT00000000353	5	3	33498109	33496910	GT	AG	TGGTGAC	51	7.80971	0	0	0	0	0	0	0
ENSBTAG00000000283	-	ENSBTAT00000000353	6	3	33495887	33495390	GT	AG	CAGTGAG	23	4.47206	0	0	0	0	0	0	0
ENSBTAG00000000283	-	ENSBTAT00000000353	7	3	33495336	33495012	GT	AG	GTCTTAC	26	4.69041	0	0	0	0	0	0	0
ENSBTAG00000000283	-	ENSBTAT00000000353	8	3	33494952	33491087	GT	AG	AGCTGAC	26	4.99662	0	0	0	0	0	0	0
ENSBTAG00000000284	-	ENSBTAT00000000354	1	29	5148847	5147786	GT	AG	ATGTAAT	33	7.27104	0	0	0	0	0	0	0
ENSBTAG00000000284	-	ENSBTAT00000000354	2	29	5147673	5139147	GT	AG	CTTTAAT	18	5.46632	0	0	0	0	0	0	0
ENSBTAG00000000284	-	ENSBTAT00000000354	3	29	5138959	5137183	GT	AG	TTCTAAC	26	6.83945	0	0	0	0	0	0	0
ENSBTAG00000000284	-	ENSBTAT00000000354	4	29	5137080	5135895	GT	AG	TCTTTAG	49	6.85565	0	0	0	0	0	0	0
ENSBTAG00000000284	-	ENSBTAT00000000354	5	29	5135768	5132133	GT	AG	GGATAAG	50	6.50647	0	0	0	0	0	0	0
ENSBTAG00000000284	-	ENSBTAT00000000354	6	29	5131945	5126450	GT	AG	TCTTCAG	34	5.16736	0	0	0	0	1	0	0
ENSBTAG00000000284	-	ENSBTAT00000000354	7	29	5126355	5125227	GT	AG	TTGTGAT	45	6.0515	0	0	0	0	0	0	0
ENSBTAG00000000284	-	ENSBTAT00000000354	8	29	5125127	5120415	GT	AG	AAGTAAT	23	5.24452	0	0	0	0	0	0	0
ENSBTAG00000000284	-	ENSBTAT00000000354	9	29	5120328	5119905	GT	AG	AGTTGAA	28	5.18756	0	0	0	0	0	0	0
ENSBTAG00000000284	-	ENSBTAT00000000354	10	29	5119784	5119681	GT	AG	ATATAAC	30	5.29087	0	0	0	0	0	1	0
ENSBTAG00000000284	-	ENSBTAT00000000354	11	29	5119597	5116171	GT	AG	AAGTAAC	21	5.03955	0	0	0	0	0	0	0
ENSBTAG00000000284	-	ENSBTAT00000000354	12	29	5116106	5114696	GT	AG	TATTAAA	31	6.18945	0	0	0	0	0	0	0
ENSBTAG00000000284	-	ENSBTAT00000000354	13	29	5114627	5114025	GT	AG	ATGTAAT	42	9.37922	0	0	1	0	0	0	0
ENSBTAG00000000284	-	ENSBTAT00000000354	14	29	5113932	5110959	GT	AG	TATTTAT	57	5.40254	0	0	0	0	0	0	0
ENSBTAG00000000284	-	ENSBTAT00000000354	15	29	5110867	5108585	GT	AG	ACTTGAT	27	8.86914	0	0	0	0	0	0	0
ENSBTAG00000000284	-	ENSBTAT00000000354	16	29	5108319	5105906	GT	AG	TAATAAT	30	5.06615	0	0	0	0	0	0	0
ENSBTAG00000000284	-	ENSBTAT00000000354	17	29	5105823	5104625	GT	AG	TTTTAAT	25	5.2736	0	0	0	0	0	0	0
ENSBTAG00000000284	-	ENSBTAT00000000354	18	29	5104531	5097927	GT	AG	AGCTCAG	29	5.43841	0	0	0	0	0	0	0
ENSBTAG00000000285	+	ENSBTAT00000000356	1	6	63290773	63292888	GT	AG	TACTCAT	31	5.70215	0	0	0	0	0	0	0
ENSBTAG00000000285	+	ENSBTAT00000000356	2	6	63293001	63293171	GT	AG	AGCTTAT	32	5.50928	0	0	0	0	0	0	0
ENSBTAG00000000285	+	ENSBTAT00000000356	3	6	63293321	63293604	GT	AG	TTTTAAT	18	5.1793	0	0	0	0	0	0	0
ENSBTAG00000000285	+	ENSBTAT00000000356	4	6	63293686	63294552	GT	AG	TGATTAT	44	5.94406	0	0	0	0	0	0	0
ENSBTAG00000000285	+	ENSBTAT00000000356	5	6	63294631	63296301	GT	AG	TGGTGAT	16	4.71422	0	0	0	0	0	0	0
ENSBTAG00000000285	+	ENSBTAT00000000356	6	6	63296386	63302308	GT	AG	TCCTAAG	28	5.38511	0	0	0	0	0	0	0
ENSBTAG00000000285	+	ENSBTAT00000000356	7	6	63302374	63303097	GT	AG	AAATTAT	32	4.24522	0	0	0	0	0	0	0
ENSBTAG00000000285	+	ENSBTAT00000000356	8	6	63303302	63304767	GT	AG	CATTAAA	36	4.17341	0	0	0	0	0	0	0
ENSBTAG00000000285	+	ENSBTAT00000000356	9	6	63304908	63306022	GT	AG	TAATAAT	23	4.12213	0	0	0	0	0	0	0
ENSBTAG00000000285	+	ENSBTAT00000000356	10	6	63306147	63306496	GT	AG	TTTGGAG	22	2.91849	0	0	0	0	0	0	0
ENSBTAG00000000285	+	ENSBTAT00000000356	11	6	63306630	63307441	GT	AG	TGGTAAC	48	5.93171	0	0	0	0	0	0	0
ENSBTAG00000000285	+	ENSBTAT00000000356	12	6	63307586	63308491	GT	AG	GAATTAT	30	4.0122	0	0	0	0	0	0	0
ENSBTAG00000000285	+	ENSBTAT00000000356	13	6	63308626	63311217	GT	AG	CTGTAAC	23	5.88827	0	0	0	0	0	0	0
ENSBTAG00000000285	+	ENSBTAT00000000356	14	6	63311320	63312302	GT	AG	ATATGAA	26	4.89898	0	0	0	0	0	0	0
ENSBTAG00000000285	+	ENSBTAT00000000356	15	6	63312423	63313980	GT	AG	TACTTAA	23	3.72907	0	0	0	0	0	0	0
ENSBTAG00000000285	+	ENSBTAT00000000356	16	6	63314018	63314812	GT	AG	ACTTCAG	22	4.16177	0	0	0	0	0	0	0
ENSBTAG00000000286	-	ENSBTAT00000000359	1	5	32170197	32167114	GC	AG	TCCTAAC	24	6.928	0	0	0	0	0	0	0
ENSBTAG00000000286	-	ENSBTAT00000000359	2	5	32167023	32160185	GT	AG	GAGTAAC	29	5.42972	0	0	0	0	0	0	0
ENSBTAG00000000286	-	ENSBTAT00000000359	3	5	32160110	32159292	GT	AG	GGCTGAA	23	5.47723	0	0	0	0	0	0	0
ENSBTAG00000000286	-	ENSBTAT00000000359	4	5	32159213	32157582	GT	AG	AGCTGAC	21	5.19614	0	0	0	0	0	0	0
ENSBTAG00000000286	-	ENSBTAT00000000359	5	5	32157391	32157173	GT	AG	GCCTCAC	34	5.56772	1	0	0	0	0	0	0
ENSBTAG00000000286	-	ENSBTAT00000000359	6	5	32157006	32156300	GT	AG	GTGTGAG	21	4.69042	0	0	0	0	0	0	0
ENSBTAG00000000286	-	ENSBTAT00000000359	7	5	32156254	32155847	GT	AG	CCATGAC	22	5.99872	0	0	1	0	0	0	0
ENSBTAG00000000286	-	ENSBTAT00000000359	8	5	32155737	32155624	GT	AG	CACTGAC	27	6.5092	0	0	0	0	0	0	0
ENSBTAG00000000286	-	ENSBTAT00000000359	9	5	32155527	32155295	GT	AG	CCTTGAC	27	8.16335	0	0	0	0	0	0	0
ENSBTAG00000000286	-	ENSBTAT00000000359	10	5	32155201	32154663	GT	AG	GGACCAG	22	4.79583	0	0	0	0	0	0	0
ENSBTAG00000000286	-	ENSBTAT00000000359	11	5	32154536	32153432	GT	AG	GCCTGAG	21	4.69042	0	0	0	0	0	0	0
ENSBTAG00000000286	-	ENSBTAT00000000359	12	5	32153366	32152801	GT	AG	GCCTGAA	33	8.3666	0	0	0	0	0	0	0
ENSBTAG00000000286	-	ENSBTAT00000000359	13	5	32152736	32152002	GT	AG	CACTGAC	34	6.93413	0	0	0	0	0	0	0
ENSBTAG00000000286	-	ENSBTAT00000000359	14	5	32151851	32150796	GT	AG	CCATGAT	29	4.62933	0	0	0	0	0	0	0
ENSBTAG00000000286	-	ENSBTAT00000000359	15	5	32150724	32150398	GT	AG	TTCTAAC	77	9.39598	0	0	0	0	0	0	0
ENSBTAG00000000286	-	ENSBTAT00000000359	16	5	32150309	32150221	GT	AG	CCCTCAT	30	8.83112	0	0	0	0	0	0	0
ENSBTAG00000000286	-	ENSBTAT00000000359	17	5	32150067	32149585	GT	AG	CCCTGAC	33	6.67182	0	0	0	0	0	0	0
ENSBTAG00000000286	-	ENSBTAT00000000359	18	5	32149419	32148495	GT	AG	GGTTTAG	23	4.89898	0	0	0	0	0	0	0
ENSBTAG00000000286	-	ENSBTAT00000000359	19	5	32148432	32148170	GT	AG	GGCTGCC	15	4.69041	0	0	0	0	0	0	0
ENSBTAG00000000286	-	ENSBTAT00000000359	20	5	32148057	32146756	GT	AG	CCTTGAA	23	5.49666	0	0	0	0	0	0	0
ENSBTAG00000000286	-	ENSBTAT00000000359	21	5	32146655	32146577	GT	AG	GACTGAC	16	3.92789	0	0	0	0	0	0	0
ENSBTAG00000000286	-	ENSBTAT00000000359	22	5	32146470	32146230	GT	AG	TGCTGAA	35	4.31368	0	0	0	0	0	0	0
ENSBTAG00000000286	-	ENSBTAT00000067202	1	5	32188941	32188060	GT	AG	GGATAAC	23	4.47213	0	0	0	0	0	0	0
ENSBTAG00000000286	-	ENSBTAT00000068277	8	5	32155527	32154753	GT	AG	CCTTAAA	14	4.44342	0	0	0	0	0	0	0
ENSBTAG00000000287	-	ENSBTAT00000000357	1	6	63348027	63345013	GT	AG	TACTCAT	20	4.73053	0	0	0	0	0	0	0
ENSBTAG00000000287	-	ENSBTAT00000000357	2	6	63344853	63340466	GT	AG	CTGTTAG	27	5.2915	0	0	0	0	0	0	0
ENSBTAG00000000287	-	ENSBTAT00000000357	3	6	63340363	63338854	GT	AG	TTCTGAA	38	5.58869	0	0	0	0	0	0	0
ENSBTAG00000000287	-	ENSBTAT00000000357	4	6	63338670	63332269	GT	AG	TACTTAT	38	7.0861	0	0	0	0	0	0	0
ENSBTAG00000000287	-	ENSBTAT00000000357	5	6	63332083	63324813	GT	AG	TTTTAAG	22	4.61966	0	0	0	0	0	0	0
ENSBTAG00000000287	-	ENSBTAT00000000357	6	6	63324637	63318746	GT	AG	AAATAAA	29	5	0	0	0	0	0	0	0
ENSBTAG00000000287	-	ENSBTAT00000085016	5	6	63324637	63322980	GT	AG	AATTCAT	25	4.79274	0	0	0	0	0	0	0
ENSBTAG00000000288	+	ENSBTAT00000061493	1	13	12301171	12306163	GT	AG	TGCTGAC	20	6.47963	0	0	0	0	0	0	0
ENSBTAG00000000288	+	ENSBTAT00000061493	2	13	12306544	12308954	GT	AG	TACTTAC	21	5.3953	0	0	0	0	0	0	0
ENSBTAG00000000288	+	ENSBTAT00000061493	3	13	12309735	12319239	GT	AG	ATTTCAT	15	3.38628	0	0	0	0	0	0	0
ENSBTAG00000000288	+	ENSBTAT00000061493	4	13	12319401	12322421	GT	AG	TTTTAAT	26	5.49026	0	1	0	0	0	0	0
ENSBTAG00000000288	+	ENSBTAT00000061493	5	13	12322620	12323083	GT	AG	TACTGAT	19	5.13831	0	0	0	0	0	0	0
ENSBTAG00000000288	+	ENSBTAT00000061493	6	13	12323234	12324461	GT	AG	TATTGAA	66	7.23089	0	0	0	0	0	0	0
ENSBTAG00000000288	+	ENSBTAT00000061493	7	13	12324566	12327090	GT	AG	TTTTAAG	28	5.21925	0	0	0	0	0	0	0
ENSBTAG00000000288	+	ENSBTAT00000061493	8	13	12327177	12340948	GT	AG	TTTTAAA	53	4.87873	0	0	0	0	0	0	0
ENSBTAG00000000288	+	ENSBTAT00000061493	9	13	12341058	12348693	GT	AG	TGTTAAG	29	5.14277	0	0	0	0	0	0	0
ENSBTAG00000000288	+	ENSBTAT00000061493	10	13	12348808	12352395	GT	AG	CTTTAAT	51	5.12577	0	0	0	0	0	0	0
ENSBTAG00000000288	+	ENSBTAT00000061493	11	13	12352513	12360557	GT	AG	GACTGAT	22	4.23992	0	0	0	0	0	0	0
ENSBTAG00000000288	+	ENSBTAT00000061493	12	13	12360744	12362590	GT	AG	TAGTAAT	28	5.33805	0	0	0	0	0	0	0
ENSBTAG00000000288	+	ENSBTAT00000061493	13	13	12362795	12363499	GT	AG	CATTAAT	36	8.12296	0	0	0	0	0	0	0
ENSBTAG00000000288	+	ENSBTAT00000061493	14	13	12363776	12366114	GT	AG	AGCTAAA	24	5.39026	0	0	0	0	0	0	0
ENSBTAG00000000288	+	ENSBTAT00000061493	15	13	12366299	12371381	GT	AG	TTGTAAA	31	5.56771	0	0	0	0	0	0	0
ENSBTAG00000000288	+	ENSBTAT00000061493	16	13	12371522	12377260	GT	AG	TTTTCAA	38	5.43756	0	0	0	0	0	0	0
ENSBTAG00000000288	+	ENSBTAT00000061493	17	13	12377366	12377664	GT	AG	GTTTGAA	24	5.56761	0	0	0	0	0	0	0
ENSBTAG00000000288	+	ENSBTAT00000061493	18	13	12377764	12389643	GT	AG	TCTTTAC	15	5.59397	0	0	0	0	0	0	0
ENSBTAG00000000288	+	ENSBTAT00000061493	19	13	12389786	12391065	GT	AG	TGTTAAT	30	6.70445	0	0	0	0	0	0	0
ENSBTAG00000000288	+	ENSBTAT00000061493	20	13	12391187	12395208	GT	AG	CTTTAAC	24	6.30893	0	0	0	0	0	0	0
ENSBTAG00000000288	+	ENSBTAT00000075557	18	13	12377764	12382546	GT	AG	TATTCAC	26	7.07558	0	0	0	0	0	0	0
ENSBTAG00000000289	+	ENSBTAT00000000361	1	5	32136277	32139076	GT	AG	GCCTAAA	21	6.48069	0	0	0	0	0	0	0
ENSBTAG00000000289	+	ENSBTAT00000000361	2	5	32139237	32140742	GT	AG	AGTTGAA	20	4.47213	0	0	0	0	0	0	0
ENSBTAG00000000289	+	ENSBTAT00000068209	1	5	32136127	32142667	GT	AG	CTGTAAT	23	3.83523	0	0	0	0	0	0	0
ENSBTAG00000000290	-	ENSBTAT00000032070	1	1	84205564	84202879	GT	AG	TTTTGAC	16	4.65588	0	0	0	0	0	0	0
ENSBTAG00000000290	-	ENSBTAT00000032070	2	1	84202784	84193330	GT	AG	TATTAAC	35	8.83052	0	0	0	0	0	0	0
ENSBTAG00000000290	-	ENSBTAT00000032070	3	1	84193239	84191576	GT	AG	ATATAAT	30	7.16146	0	0	0	0	0	0	0
ENSBTAG00000000290	-	ENSBTAT00000032070	4	1	84191494	84188346	GT	AG	TACTAAG	34	5.74453	0	0	0	0	0	0	0
ENSBTAG00000000290	-	ENSBTAT00000032070	5	1	84188237	84188050	GT	AG	TATTCAC	24	6.65745	0	0	0	0	0	0	0
ENSBTAG00000000290	-	ENSBTAT00000032070	6	1	84187920	84187314	GT	AG	CTTTAAC	17	6.34358	0	0	0	0	0	0	0
ENSBTAG00000000290	-	ENSBTAT00000032070	7	1	84187209	84184901	GT	AG	TATTGAT	52	6.67764	0	0	0	0	0	0	0
ENSBTAG00000000290	-	ENSBTAT00000032070	8	1	84184852	84183029	GT	AG	ATTTAAT	26	6.07742	0	0	0	0	0	0	0
ENSBTAG00000000290	-	ENSBTAT00000032070	9	1	84182963	84180413	GT	AG	GTTTAAG	19	3.98004	0	0	0	0	0	0	0
ENSBTAG00000000290	-	ENSBTAT00000032070	10	1	84180330	84175333	GT	AG	TATTGAT	32	6.89035	0	0	0	0	0	0	0
ENSBTAG00000000290	-	ENSBTAT00000032070	11	1	84175181	84174345	GT	AG	CAGTGAT	54	4.98022	0	0	0	0	0	0	0
ENSBTAG00000000290	-	ENSBTAT00000032070	12	1	84174146	84172008	GT	AG	GTTTTCT	15	5.08488	0	0	0	0	0	0	0
ENSBTAG00000000290	-	ENSBTAT00000032070	13	1	84171764	84171169	GT	AG	TATTAAT	15	7.76016	0	0	0	0	0	0	0
ENSBTAG00000000290	-	ENSBTAT00000032070	14	1	84170992	84169778	GT	AG	CTCTCAT	41	6.70078	0	0	0	0	0	0	0
ENSBTAG00000000290	-	ENSBTAT00000032070	15	1	84169708	84167922	GT	AG	AAGTAAA	33	5.72542	0	0	0	0	0	0	0
ENSBTAG00000000290	-	ENSBTAT00000032070	16	1	84167847	84164711	GT	AG	ATCTAAT	34	8.07132	0	0	0	0	0	0	0
ENSBTAG00000000290	-	ENSBTAT00000032070	17	1	84164606	84161393	GT	AG	CTTTAAT	15	6.09851	0	0	0	0	0	0	0
ENSBTAG00000000290	-	ENSBTAT00000032070	18	1	84161210	84159743	GT	AG	TGGTCAA	34	5.43959	0	0	0	0	0	0	0
ENSBTAG00000000290	-	ENSBTAT00000032070	19	1	84159538	84153898	GT	AG	GTCTTAC	28	4.89686	0	0	0	0	0	0	0
ENSBTAG00000000290	-	ENSBTAT00000032070	20	1	84153743	84148874	GT	AG	AATTAAT	20	3.99973	0	0	0	0	0	0	0
ENSBTAG00000000290	-	ENSBTAT00000032070	21	1	84148770	84145599	GT	AG	AACTAAC	24	5.82047	0	0	0	0	0	0	0
ENSBTAG00000000290	-	ENSBTAT00000032070	22	1	84145452	84144029	GT	AG	ATTTAAT	14	4.06447	0	1	0	0	0	0	0
ENSBTAG00000000290	-	ENSBTAT00000032070	23	1	84143968	84142356	GT	AG	TTCCTAC	18	3.99585	0	0	0	0	0	0	0
ENSBTAG00000000290	-	ENSBTAT00000032070	24	1	84142227	84140759	GT	AG	TCCTGAT	34	5.57975	0	0	0	0	0	0	0
ENSBTAG00000000290	-	ENSBTAT00000032070	25	1	84140619	84128280	GT	AG	AGTTTAT	16	4.33434	0	1	0	0	0	0	0
ENSBTAG00000000290	-	ENSBTAT00000032070	26	1	84128213	84127701	GT	AG	AATTTAC	31	3.80825	0	0	0	0	0	0	0
ENSBTAG00000000290	-	ENSBTAT00000032070	27	1	84127596	84126358	GT	AG	TATTAAT	18	5.98283	0	0	0	0	0	0	0
ENSBTAG00000000290	-	ENSBTAT00000032070	28	1	84126191	84112765	GT	AG	CAGTAAC	30	4.37564	0	0	0	0	0	0	0
ENSBTAG00000000290	-	ENSBTAT00000032070	29	1	84112630	84108494	GT	AG	TGGTGAG	30	5.49181	0	0	0	0	0	0	0
ENSBTAG00000000290	-	ENSBTAT00000071417	14	1	84159550	84158124	GC	AG	ATTTAAC	61	7.9797	0	0	0	0	0	0	0
ENSBTAG00000000290	-	ENSBTAT00000071417	15	1	84158055	84153890	GC	AG	GTCTTAC	36	5.58293	0	0	0	0	0	0	0
ENSBTAG00000000290	-	ENSBTAT00000071417	24	1	84126171	84124641	GT	AG	TTTCTAG	14	3.87298	0	0	0	0	0	0	0
ENSBTAG00000000290	-	ENSBTAT00000073610	6	1	84187173	84180436	GT	AG	TAGTGAG	36	6.08276	0	0	0	0	0	0	0
ENSBTAG00000000290	-	ENSBTAT00000073610	14	1	84159538	84153922	GT	AG	CAGTAAG	57	7.5783	0	0	0	0	0	0	0
ENSBTAG00000000290	-	ENSBTAT00000073610	23	1	84126191	84124291	GT	AG	AGTTAAA	63	7.65082	0	0	0	0	0	0	0
ENSBTAG00000000290	-	ENSBTAT00000079369	9	1	84171907	84171809	GT	AG	TGTTAAC	21	6.07699	0	0	0	0	0	0	0
ENSBTAG00000000290	-	ENSBTAT00000079369	14	1	84159538	84153892	GT	AG	GTCTTAC	34	5.41099	0	0	0	0	0	0	0
ENSBTAG00000000290	-	ENSBTAT00000080637	15	1	84169708	84169664	GT	AG	ATGTAAT	25	5.82895	0	0	0	0	0	0	0
ENSBTAG00000000290	-	ENSBTAT00000080637	24	1	84142227	84128362	GT	AG	AAATGAT	22	4.24263	0	0	0	0	0	0	0
ENSBTAG00000000290	-	ENSBTAT00000080637	25	1	84128345	84128280	GC	AG	AGTTTAT	16	4.33434	0	1	0	0	0	0	0
ENSBTAG00000000290	-	ENSBTAT00000081731	5	1	84187886	84180470	GT	AG	TTTTAAG	21	4.53067	0	0	0	0	0	0	0
ENSBTAG00000000290	-	ENSBTAT00000081731	9	1	84171844	84171162	GT	AG	TATTAAT	22	8.84241	0	0	0	0	0	0	0
ENSBTAG00000000290	-	ENSBTAT00000081731	10	1	84170992	84167952	GT	AG	GACTAAT	32	5.52163	0	0	0	0	0	0	0
ENSBTAG00000000290	-	ENSBTAT00000081731	11	1	84167847	84161389	GT	AG	CTTTAAT	19	6.64428	0	0	0	0	0	0	0
ENSBTAG00000000290	-	ENSBTAT00000081731	22	1	84126171	84123550	GT	AG	CACTTAT	30	5.38411	0	0	0	0	0	0	0
ENSBTAG00000000290	-	ENSBTAT00000081731	23	1	84123515	84123486	GC	AG	AGCTGAG	15	3.96597	0	0	0	0	0	0	0
ENSBTAG00000000290	-	ENSBTAT00000082656	21	1	84148780	84144126	GT	AG	TTCTTAT	31	5.06625	0	0	0	0	0	0	1
ENSBTAG00000000290	-	ENSBTAT00000084243	24	1	84126191	84124853	GT	AG	GAATGAT	31	5.09038	0	0	0	0	0	0	0
ENSBTAG00000000291	-	ENSBTAT00000079686	1	13	12281468	12274468	GT	AG	TCCTAAA	50	7.11725	0	0	0	0	0	0	0
ENSBTAG00000000291	-	ENSBTAT00000079686	2	13	12274311	12273921	GT	AG	CTTTAAA	28	4.94586	0	0	0	0	0	0	0
ENSBTAG00000000291	-	ENSBTAT00000079686	3	13	12273708	12272576	GT	AG	CTGTAAC	29	5.0404	0	0	0	0	0	0	0
ENSBTAG00000000291	-	ENSBTAT00000079686	4	13	12272380	12267276	GT	AG	ATTTAAA	48	5.68945	0	0	0	0	0	0	0
ENSBTAG00000000291	-	ENSBTAT00000079686	5	13	12267005	12256110	GT	AG	CGCTTAC	34	7.62583	0	0	0	0	0	0	0
ENSBTAG00000000291	-	ENSBTAT00000079686	6	13	12255937	12254746	GT	AG	GGGTGAC	35	7.02977	0	0	0	0	0	0	0
ENSBTAG00000000291	-	ENSBTAT00000079686	7	13	12254546	12252609	GT	AG	TAATAAC	66	7.30688	0	0	0	0	0	0	0
ENSBTAG00000000291	-	ENSBTAT00000079686	8	13	12252295	12251077	GT	AG	TCTTAAA	32	5.35043	0	0	0	0	0	0	0
ENSBTAG00000000291	-	ENSBTAT00000079686	9	13	12250991	12250512	GT	AG	TATTCAT	43	6.88097	0	0	0	0	0	0	0
ENSBTAG00000000291	-	ENSBTAT00000079686	10	13	12250371	12249252	GT	AG	AGTTAAC	19	4.92477	0	0	0	0	0	0	0
ENSBTAG00000000291	-	ENSBTAT00000079686	11	13	12249100	12247369	GT	AG	TTCTCAC	21	5.4763	0	0	0	0	0	0	0
ENSBTAG00000000291	-	ENSBTAT00000079686	12	13	12247261	12245346	GT	AG	AGCTGAC	38	6.31959	0	0	0	0	0	0	0
ENSBTAG00000000291	-	ENSBTAT00000079686	13	13	12245180	12241630	GT	AG	GGTTGAT	32	5.56776	0	0	0	0	0	0	0
ENSBTAG00000000291	-	ENSBTAT00000079686	14	13	12241546	12241005	GT	AG	TTCTTAT	49	5.76942	0	0	0	0	0	0	0
ENSBTAG00000000291	-	ENSBTAT00000079686	15	13	12240834	12239191	GT	AG	TACTGAG	23	4.38232	0	0	0	0	0	0	0
ENSBTAG00000000291	-	ENSBTAT00000079686	16	13	12239104	12238020	GT	AG	GTCTGAT	45	5.58405	0	0	0	0	0	0	0
ENSBTAG00000000292	+	ENSBTAT00000000367	1	29	45566315	45568554	GT	AG	GCCTGAG	26	5.19345	0	0	0	0	0	0	0
ENSBTAG00000000292	+	ENSBTAT00000000367	2	29	45568676	45569042	GT	AG	TCCTGAC	22	8.48528	0	0	0	0	0	0	0
ENSBTAG00000000292	+	ENSBTAT00000000367	3	29	45569122	45570198	GT	AG	CCCTGAC	23	6.13925	0	0	0	0	0	0	0
ENSBTAG00000000292	+	ENSBTAT00000000367	4	29	45570420	45570505	GT	AG	GGCTCAC	21	8.18535	0	0	0	0	0	0	0
ENSBTAG00000000292	+	ENSBTAT00000000367	5	29	45570592	45570854	GT	AG	TGCCCAG	20	4.58258	0	0	0	0	0	0	0
ENSBTAG00000000292	+	ENSBTAT00000000367	6	29	45570982	45571070	GT	AG	GGGTGAC	20	5.19613	0	0	0	0	0	0	0
ENSBTAG00000000292	+	ENSBTAT00000000367	7	29	45571154	45571274	GT	AG	TGCTCAC	20	5.74455	0	0	0	0	0	0	0
ENSBTAG00000000292	+	ENSBTAT00000000367	8	29	45571369	45571449	GT	AG	CCCTGAT	20	8.11614	0	0	0	0	0	0	0
ENSBTAG00000000292	+	ENSBTAT00000000367	9	29	45571663	45572333	GT	AG	CAATCAG	40	6.27022	0	0	0	0	0	0	0
ENSBTAG00000000292	+	ENSBTAT00000000367	10	29	45572479	45574924	GT	AG	GGCTGAC	25	11.1644	0	0	0	0	0	0	0
ENSBTAG00000000292	+	ENSBTAT00000000367	11	29	45575065	45575165	GT	AG	CTCTCAC	19	5.19605	0	0	0	0	0	0	0
ENSBTAG00000000292	+	ENSBTAT00000000367	12	29	45575324	45575400	GT	AG	CCCTGAC	27	6.7082	0	0	0	0	0	0	0
ENSBTAG00000000292	+	ENSBTAT00000000367	13	29	45575492	45575970	GT	AG	TCGTGAC	26	7.40081	0	1	0	0	0	0	0
ENSBTAG00000000292	+	ENSBTAT00000000367	14	29	45576090	45576183	GT	AG	TGGTGAC	39	7.21095	0	0	0	0	0	0	0
ENSBTAG00000000292	+	ENSBTAT00000000367	15	29	45576398	45576701	GT	AG	CCCTGAC	21	6.245	0	0	0	0	0	0	0
ENSBTAG00000000292	+	ENSBTAT00000000367	16	29	45576828	45576926	GT	AG	TGCTAAT	16	6.62889	0	0	0	0	0	0	0
ENSBTAG00000000292	+	ENSBTAT00000000367	17	29	45577032	45577105	GT	AG	CCCTCAC	20	6.78233	0	0	0	0	0	0	0
ENSBTAG00000000292	+	ENSBTAT00000000367	18	29	45577224	45577377	GT	AG	TTCCCAC	23	6.26367	0	0	0	0	0	0	0
ENSBTAG00000000292	+	ENSBTAT00000000367	19	29	45577556	45577638	GT	AG	CTCTCAC	22	4.47213	0	0	0	0	0	0	0
ENSBTAG00000000295	-	ENSBTAT00000000369	1	11	37970042	37967098	GT	AG	ACTTAAA	19	3.92268	0	0	0	0	0	0	0
ENSBTAG00000000295	-	ENSBTAT00000031393	6	11	37958009	37957343	GC	AG	ATCTGAA	28	5.64259	0	0	0	0	0	0	0
ENSBTAG00000000295	-	ENSBTAT00000072913	1	11	37966904	37962509	GT	AG	CAATCAG	20	4.41445	0	0	0	0	0	0	0
ENSBTAG00000000295	-	ENSBTAT00000072913	2	11	37962320	37960382	GT	AG	TATTAAA	22	4.35429	0	0	0	0	0	0	0
ENSBTAG00000000295	-	ENSBTAT00000072913	3	11	37960247	37959879	GT	AG	GTTTGAT	20	7.99982	0	0	0	0	0	0	0
ENSBTAG00000000295	-	ENSBTAT00000072913	4	11	37959676	37959567	GT	AG	CATTAAC	20	5.73716	0	0	0	0	0	0	0
ENSBTAG00000000295	-	ENSBTAT00000072913	5	11	37959453	37959106	GT	AG	TATTAAA	72	9.36449	0	0	0	0	0	0	0
ENSBTAG00000000295	-	ENSBTAT00000072913	6	11	37959020	37956842	GC	AG	TTCTAAT	57	7.41277	0	0	0	0	0	0	0
ENSBTAG00000000295	-	ENSBTAT00000072913	7	11	37956734	37951116	GT	AG	ATTTGAC	27	5.58278	0	0	0	0	0	0	0
ENSBTAG00000000295	-	ENSBTAT00000072913	8	11	37950940	37940614	GT	AG	CACTAAC	30	6.35377	0	0	0	0	0	0	0
ENSBTAG00000000295	-	ENSBTAT00000072913	9	11	37940410	37937027	GT	AG	TGTTGAG	28	4.75843	0	0	0	0	0	0	0
ENSBTAG00000000295	-	ENSBTAT00000072913	10	11	37936846	37935510	GT	AG	CTATAAT	22	6.47476	0	0	0	0	0	0	0
ENSBTAG00000000295	-	ENSBTAT00000072913	11	11	37935316	37933187	GT	AG	CACTCAT	21	6.66614	0	0	0	0	0	0	0
ENSBTAG00000000296	-	ENSBTAT00000000374	1	4	92586545	92582188	GT	AG	TGTTTAT	27	7.48331	0	0	0	0	0	0	0
ENSBTAG00000000296	-	ENSBTAT00000000374	2	4	92582088	92579938	GT	AG	CAGTAAT	23	3.85755	0	0	0	0	0	0	0
ENSBTAG00000000296	-	ENSBTAT00000000374	3	4	92579888	92577168	GT	AG	TTTTCAC	25	4.69008	0	0	0	0	0	0	0
ENSBTAG00000000296	-	ENSBTAT00000000374	4	4	92577065	92576922	GT	AG	GGCTGAC	29	5.36485	0	0	0	0	0	0	0
ENSBTAG00000000296	-	ENSBTAT00000000374	5	4	92576846	92576583	GC	AG	CTTCCAG	31	5.65685	0	0	0	0	0	0	0
ENSBTAG00000000296	-	ENSBTAT00000000374	6	4	92576375	92576225	GT	AG	TGCCAAC	30	4.99064	0	0	0	0	0	0	0
ENSBTAG00000000296	-	ENSBTAT00000000374	7	4	92576136	92575324	GT	AG	ATCTCAC	20	6.24455	0	0	0	0	0	0	0
ENSBTAG00000000296	-	ENSBTAT00000000374	8	4	92575123	92574507	GT	AG	CCCTCAA	25	5.96179	0	0	0	0	0	0	0
ENSBTAG00000000296	-	ENSBTAT00000000374	9	4	92574415	92574167	GT	AG	TCCTGAC	34	7.20557	0	0	0	0	0	0	0
ENSBTAG00000000296	-	ENSBTAT00000000374	10	4	92574070	92572745	GT	AG	TGTTGAC	35	5.72137	0	0	0	0	0	0	0
ENSBTAG00000000296	-	ENSBTAT00000000374	11	4	92572600	92572508	GT	AG	CCCTGAC	18	5.19615	0	1	0	0	0	0	0
ENSBTAG00000000296	-	ENSBTAT00000000374	12	4	92572362	92571813	GT	AG	GGCTCAG	22	4.79583	0	0	0	0	0	0	0
ENSBTAG00000000296	-	ENSBTAT00000000374	13	4	92571668	92571541	GT	AG	CTCTGAC	25	9.27362	0	0	0	0	0	0	0
ENSBTAG00000000296	-	ENSBTAT00000000374	14	4	92571456	92570200	GT	AG	CGCCCAC	34	7.81025	0	0	0	0	0	0	0
ENSBTAG00000000297	-	ENSBTAT00000000370	1	17	16553357	16551485	GT	AG	CAATTAT	25	5.69631	0	0	0	0	0	0	0
ENSBTAG00000000297	-	ENSBTAT00000000370	2	17	16551352	16549713	GT	AG	GATTGAT	24	5.56087	0	0	0	0	0	0	0
ENSBTAG00000000297	-	ENSBTAT00000000370	3	17	16549692	16549586	GT	AG	TATTGAC	33	6.06279	0	0	0	0	0	0	0
ENSBTAG00000000297	-	ENSBTAT00000000370	4	17	16549514	16547483	GT	AG	GACTAAT	26	4.97763	0	0	0	0	0	0	1
ENSBTAG00000000297	-	ENSBTAT00000000370	5	17	16547402	16544428	GT	AG	GATTAAT	24	5.56166	0	0	0	0	0	0	0
ENSBTAG00000000297	-	ENSBTAT00000000370	6	17	16544300	16543668	GT	AG	TATTTAC	32	5.97464	0	0	0	0	0	0	0
ENSBTAG00000000297	-	ENSBTAT00000000370	7	17	16543562	16539357	GT	AG	AAATAAT	49	8.15036	0	0	0	0	0	0	0
ENSBTAG00000000297	-	ENSBTAT00000000370	8	17	16539309	16536446	GT	AG	TCCTAAT	22	5.03039	0	0	0	0	0	0	0
ENSBTAG00000000297	-	ENSBTAT00000000370	9	17	16536327	16534896	GT	AG	ATTTAAT	33	6.38584	0	0	0	0	0	0	0
ENSBTAG00000000305	-	ENSBTAT00000000389	1	3	56712319	56712128	GT	AG	TACTAAC	58	8.2455	0	0	0	0	0	0	0
ENSBTAG00000000305	-	ENSBTAT00000000389	2	3	56711888	56704565	GT	AG	TACTCAT	28	8.0515	0	0	1	0	0	0	0
ENSBTAG00000000305	-	ENSBTAT00000000389	3	3	56704467	56704073	GT	AG	TTTTCAG	24	5	0	0	0	0	0	0	0
ENSBTAG00000000305	-	ENSBTAT00000000389	4	3	56703916	56699361	GT	AG	AGCTAAG	25	5.0975	0	0	0	0	0	0	0
ENSBTAG00000000306	+	ENSBTAT00000035086	1	7	68872018	68890631	GT	AG	TCCTCAA	28	8.10994	0	0	0	0	0	0	0
ENSBTAG00000000306	+	ENSBTAT00000035086	2	7	68890737	68892160	GT	AG	TGCTCAC	26	6.40514	0	0	0	0	0	0	0
ENSBTAG00000000306	+	ENSBTAT00000035086	3	7	68892243	68894537	GT	AG	GACTGAC	40	6.34889	0	0	0	0	0	0	0
ENSBTAG00000000306	+	ENSBTAT00000035086	4	7	68894667	68899314	GT	AG	TGCTCAT	29	7.22332	0	0	0	0	0	0	0
ENSBTAG00000000306	+	ENSBTAT00000035086	5	7	68899356	68903313	GT	AG	GCTTGAT	23	5.35348	0	0	0	0	1	0	0
ENSBTAG00000000306	+	ENSBTAT00000035086	6	7	68903466	68907373	GT	AG	TATTAAT	28	6.17857	0	0	0	0	0	0	0
ENSBTAG00000000306	+	ENSBTAT00000035086	7	7	68907440	68911245	GT	AG	AAATAAT	48	5.96413	0	0	0	0	0	0	0
ENSBTAG00000000306	+	ENSBTAT00000035086	8	7	68911301	68920292	GT	AG	GCCTGAT	44	4.94097	0	0	0	0	0	0	0
ENSBTAG00000000306	+	ENSBTAT00000035086	9	7	68920376	68922315	GT	AG	TAGTAAT	26	5.1669	0	0	0	0	0	0	0
ENSBTAG00000000306	+	ENSBTAT00000035086	10	7	68922450	68923495	GT	AG	CTCTAAC	31	6.22118	0	0	0	0	0	0	0
ENSBTAG00000000306	+	ENSBTAT00000035086	11	7	68923571	68925180	GT	AG	TGCCAAC	30	8.48497	0	0	0	0	0	0	0
ENSBTAG00000000306	+	ENSBTAT00000035086	12	7	68925353	68925718	GT	AG	AACTGAA	37	5.63196	0	0	0	0	0	0	0
ENSBTAG00000000306	+	ENSBTAT00000035086	13	7	68925936	68926819	GT	AG	TACTCAC	43	6.32431	0	0	0	0	0	0	0
ENSBTAG00000000306	+	ENSBTAT00000035086	14	7	68926885	68926974	GT	AG	GGACCAT	23	5.91062	0	0	0	0	0	0	0
ENSBTAG00000000306	+	ENSBTAT00000035086	15	7	68927094	68930018	GT	AG	TTATCAC	31	4.86488	0	0	0	0	0	0	0
ENSBTAG00000000306	+	ENSBTAT00000035086	16	7	68930177	68931485	GT	AG	GAGTAAC	20	4.87564	0	0	0	0	0	0	0
ENSBTAG00000000306	+	ENSBTAT00000084102	8	7	68911326	68922287	GC	AG	CTGCTAC	38	5.59363	0	0	0	0	0	0	0
ENSBTAG00000000308	+	ENSBTAT00000000397	1	13	63816259	63823991	GT	AG	GACTAAC	37	6.69059	0	0	0	0	0	0	0
ENSBTAG00000000308	+	ENSBTAT00000000397	2	13	63824134	63827697	GT	AG	TTTTCAC	25	5.0791	0	0	0	0	0	0	0
ENSBTAG00000000308	+	ENSBTAT00000000397	3	13	63827823	63829550	GT	AG	AAGTGAC	30	5.89754	0	0	0	0	0	0	0
ENSBTAG00000000308	+	ENSBTAT00000000397	4	13	63829689	63832246	GT	AG	TCTTGAA	34	5.72362	0	0	0	0	0	0	0
ENSBTAG00000000308	+	ENSBTAT00000000397	5	13	63832293	63839822	GT	AG	TGTTAAT	44	5.74493	0	0	0	0	0	0	0
ENSBTAG00000000308	+	ENSBTAT00000000397	6	13	63839981	63840691	GT	AG	TCCTGAT	48	7.0946	0	0	0	0	0	0	0
ENSBTAG00000000308	+	ENSBTAT00000000397	7	13	63840882	63842030	GT	AG	AGCTTAC	28	5.04757	0	0	0	0	0	0	1
ENSBTAG00000000308	+	ENSBTAT00000000397	8	13	63842127	63842828	GT	AG	TGTTGAA	27	4.70627	0	0	0	0	0	0	0
ENSBTAG00000000308	+	ENSBTAT00000000397	9	13	63843004	63847196	GT	AG	ATTTAAC	26	5.88126	0	0	0	0	0	0	0
ENSBTAG00000000308	+	ENSBTAT00000000397	10	13	63847267	63854611	GT	AG	CGATAAC	36	7.47952	0	0	0	0	0	0	0
ENSBTAG00000000308	+	ENSBTAT00000000397	11	13	63854697	63858261	GT	AG	TCTTAAA	36	6.41293	0	0	0	0	0	0	0
ENSBTAG00000000308	+	ENSBTAT00000000397	12	13	63858391	63861408	GT	AG	TATTAAC	14	5.42014	0	0	0	0	0	0	0
ENSBTAG00000000308	+	ENSBTAT00000000397	13	13	63861482	63862438	GT	AG	AGTTGAC	24	4.43363	0	0	0	0	0	0	0
ENSBTAG00000000308	+	ENSBTAT00000000397	14	13	63862511	63865391	GT	AG	TTCTTAT	20	4.37892	0	0	0	0	0	0	0
ENSBTAG00000000308	+	ENSBTAT00000000397	15	13	63865481	63867220	GT	AG	TACTTAC	37	4.35917	0	0	0	0	0	0	0
ENSBTAG00000000308	+	ENSBTAT00000000397	16	13	63867381	63867645	GT	AG	TACTGAC	38	6.75273	0	0	0	0	0	0	0
ENSBTAG00000000308	+	ENSBTAT00000000397	17	13	63867780	63868533	GT	AG	GTGTAAC	24	4.78145	0	0	0	0	0	0	0
ENSBTAG00000000308	+	ENSBTAT00000000397	18	13	63868675	63872657	GT	AG	ATCTAAA	37	5.35121	0	0	0	0	0	0	0
ENSBTAG00000000308	+	ENSBTAT00000000397	19	13	63872779	63873211	GT	AG	ACCTAAA	31	5.10471	0	0	0	0	0	0	1
ENSBTAG00000000308	+	ENSBTAT00000000397	20	13	63873317	63875292	GT	AG	ATATGAC	33	6.35455	0	0	0	0	0	0	0
ENSBTAG00000000308	+	ENSBTAT00000000397	21	13	63875390	63879239	GT	AG	TGTTGAT	20	5.06374	1	0	0	0	0	0	0
ENSBTAG00000000308	+	ENSBTAT00000000397	22	13	63879313	63881629	GT	AG	AGGTAAC	17	4.78195	0	0	1	0	0	0	0
ENSBTAG00000000309	-	ENSBTAT00000000401	1	13	71533578	71436218	GT	AG	TTTTCAG	59	7.54968	0	0	0	0	0	0	0
ENSBTAG00000000309	-	ENSBTAT00000000401	2	13	71435945	71422016	GT	AG	AACTGAC	22	7.75787	0	0	0	0	0	0	0
ENSBTAG00000000309	-	ENSBTAT00000000401	3	13	71421933	71411702	GT	AG	TCTTCAT	25	6.61068	0	0	0	0	0	0	0
ENSBTAG00000000309	-	ENSBTAT00000000401	4	13	71411585	71396022	GT	AG	CTGTGAT	37	5.18515	0	0	0	0	0	0	0
ENSBTAG00000000309	-	ENSBTAT00000000401	5	13	71395846	71317187	GT	AG	GTCTGAC	28	6.89984	0	0	0	0	0	0	0
ENSBTAG00000000309	-	ENSBTAT00000000401	6	13	71316892	71120475	GT	AG	TGCTCAG	32	5.56776	0	0	0	0	0	0	0
ENSBTAG00000000309	-	ENSBTAT00000000401	7	13	71120177	71092523	GT	AG	TCCTGAC	18	4.53977	0	0	0	0	0	0	0
ENSBTAG00000000309	-	ENSBTAT00000000401	8	13	71092412	70982164	GT	AG	CACTGAT	29	6.16441	0	0	0	0	0	0	0
ENSBTAG00000000309	-	ENSBTAT00000000401	9	13	70981961	70980593	GT	AG	TGCTCAC	27	7.87383	0	0	0	0	0	0	0
ENSBTAG00000000309	-	ENSBTAT00000000401	10	13	70980489	70943884	GT	AG	TGCTCAT	26	5.91598	0	0	0	0	0	0	0
ENSBTAG00000000309	-	ENSBTAT00000000401	11	13	70943609	70913979	GT	AG	ATTTAAC	28	9.62852	0	1	0	0	0	0	0
ENSBTAG00000000309	-	ENSBTAT00000000401	12	13	70913941	70871917	GT	AG	GTGTGAG	40	5.24863	0	0	0	0	0	0	0
ENSBTAG00000000309	-	ENSBTAT00000000401	13	13	70871780	70859561	GT	AG	ATCTAAT	74	9.63531	0	0	0	0	0	0	0
ENSBTAG00000000309	-	ENSBTAT00000000401	14	13	70859530	70829084	GT	AG	ATCTGAC	33	7.14299	0	0	0	0	0	0	0
ENSBTAG00000000309	-	ENSBTAT00000000401	15	13	70828934	70793103	GT	AG	AGGTGAT	32	6.16441	0	0	0	0	0	0	0
ENSBTAG00000000309	-	ENSBTAT00000000401	16	13	70792914	70771168	GT	AG	TAATAAC	20	4.35595	0	0	0	0	1	0	0
ENSBTAG00000000309	-	ENSBTAT00000000401	17	13	70771079	70752734	GT	AG	CACTCAC	28	6.5329	0	0	0	0	0	0	0
ENSBTAG00000000309	-	ENSBTAT00000000401	18	13	70752656	70745043	GT	AG	CCTTCAC	25	5.91547	0	0	0	0	0	0	0
ENSBTAG00000000309	-	ENSBTAT00000000401	19	13	70745005	70743716	GT	AG	CTTTGAC	25	5.82831	0	0	0	0	0	0	0
ENSBTAG00000000309	-	ENSBTAT00000000401	20	13	70743617	70741351	GT	AG	ATTTGAC	65	8.56472	0	0	0	0	0	0	0
ENSBTAG00000000309	-	ENSBTAT00000000401	21	13	70741290	70740366	GT	AG	CACTCAC	29	7.68078	0	0	0	0	0	0	0
ENSBTAG00000000309	-	ENSBTAT00000000401	22	13	70740248	70737702	GT	AG	AGGCCCG	14	4.47006	0	0	0	0	0	0	0
ENSBTAG00000000309	-	ENSBTAT00000000401	23	13	70737546	70734881	GT	AG	CCCTAAC	26	4.79583	1	0	0	0	0	0	0
ENSBTAG00000000309	-	ENSBTAT00000000401	24	13	70734744	70732710	GT	AG	CCCTGAC	23	5.74456	0	0	0	0	0	0	0
ENSBTAG00000000309	-	ENSBTAT00000000401	25	13	70732559	70729205	GT	AG	TGCCGAT	21	6.45053	0	0	0	0	0	0	0
ENSBTAG00000000309	-	ENSBTAT00000000401	26	13	70729030	70725602	GT	AG	ATTTCAC	25	4.79566	0	0	0	0	0	0	0
ENSBTAG00000000309	-	ENSBTAT00000000401	27	13	70725469	70708518	GT	AG	CTGTGAG	19	4.47214	0	0	0	0	0	0	0
ENSBTAG00000000309	-	ENSBTAT00000000401	28	13	70708391	70707595	GT	AG	CCCTGAC	19	4.24264	0	0	0	0	0	0	0
ENSBTAG00000000309	-	ENSBTAT00000000401	29	13	70707430	70705876	GT	AG	TGCTCAC	21	5.56774	0	0	0	0	0	0	0
ENSBTAG00000000309	-	ENSBTAT00000000401	30	13	70705739	70704703	GT	AG	CGCTCAT	37	9.18478	0	0	0	0	0	0	0
ENSBTAG00000000309	-	ENSBTAT00000068487	12	13	70913941	70895954	GT	AG	TGTTCAT	64	9.19853	0	0	0	0	0	0	0
ENSBTAG00000000310	+	ENSBTAT00000000398	1	5	101191731	101191880	GT	AG	CCCTCAT	15	9.01986	0	0	0	0	0	0	0
ENSBTAG00000000310	+	ENSBTAT00000071514	1	5	101190385	101191590	GT	AG	GATTCAG	30	5.56776	0	0	0	0	0	0	0
ENSBTAG00000000310	+	ENSBTAT00000071514	2	5	101192015	101192479	GT	AG	TGCTGAT	34	5.39507	0	0	0	0	0	0	0
ENSBTAG00000000310	+	ENSBTAT00000071514	3	5	101192540	101194064	GT	AG	CATTCAC	25	6.32456	0	0	0	0	0	0	0
ENSBTAG00000000310	+	ENSBTAT00000071514	4	5	101194101	101197018	GT	AG	TTCTGAT	15	3.85205	0	0	0	0	0	0	0
ENSBTAG00000000310	+	ENSBTAT00000071514	5	5	101197064	101197547	GT	AG	GCCTCAC	71	9.17622	0	0	0	0	0	0	0
ENSBTAG00000000310	+	ENSBTAT00000071514	6	5	101197581	101197979	GT	AG	TTCTCAC	25	5.77916	0	0	0	0	0	0	0
ENSBTAG00000000310	+	ENSBTAT00000071514	7	5	101198016	101199566	GT	AG	TAATAAC	25	4.39338	0	0	0	0	0	0	0
ENSBTAG00000000310	+	ENSBTAT00000071514	8	5	101199597	101200494	GT	AG	CTCTAAC	31	7.81024	0	0	0	0	0	0	0
ENSBTAG00000000310	+	ENSBTAT00000071514	9	5	101200583	101201521	GT	AG	CTCTCAA	49	7.90155	0	0	0	0	0	0	0
ENSBTAG00000000310	+	ENSBTAT00000071514	10	5	101201596	101203275	GT	AG	TTCTCAT	28	6.88444	0	0	0	0	0	0	0
ENSBTAG00000000312	-	ENSBTAT00000000410	1	14	829889	828886	GT	AG	GGCTAAC	23	5.47723	0	0	0	0	0	0	0
ENSBTAG00000000312	-	ENSBTAT00000000410	2	14	828497	828418	GT	AG	CGCTGAC	21	5.65084	0	0	0	0	0	0	0
ENSBTAG00000000312	-	ENSBTAT00000000410	3	14	828304	828238	GT	AG	CTCTGAG	18	4.3589	0	0	0	0	0	0	0
ENSBTAG00000000312	-	ENSBTAT00000000410	4	14	828036	827921	GT	AG	TGCTGAT	19	6.55744	0	0	0	0	0	0	0
ENSBTAG00000000312	-	ENSBTAT00000000410	5	14	827791	827694	GT	AG	CCGCCAG	30	5.56776	0	0	0	0	0	0	0
ENSBTAG00000000312	-	ENSBTAT00000000410	6	14	827549	827459	GT	AG	CCTCGAC	24	7.51679	0	0	0	0	0	0	0
ENSBTAG00000000312	-	ENSBTAT00000067246	1	14	828493	828305	GT	AG	CCGCCAG	17	4.24264	0	0	0	0	0	0	0
ENSBTAG00000000312	-	ENSBTAT00000067246	2	14	828291	828238	GC	AG	CTCTGAG	18	4.3589	0	0	0	0	0	0	0
ENSBTAG00000000313	+	ENSBTAT00000000407	1	28	29189958	29195414	GT	AG	GATTCAT	55	4.65745	0	0	0	0	0	0	0
ENSBTAG00000000313	+	ENSBTAT00000000407	2	28	29195507	29198748	GT	AG	TTGTAAT	26	5.95174	0	0	0	0	0	0	0
ENSBTAG00000000313	+	ENSBTAT00000000407	3	28	29198889	29200396	GT	AG	GCTTAAT	50	6.60791	0	0	0	0	0	0	0
ENSBTAG00000000313	+	ENSBTAT00000000407	4	28	29200532	29201518	GT	AG	GTCTGAC	38	6.69478	0	0	0	0	0	0	0
ENSBTAG00000000313	+	ENSBTAT00000000407	5	28	29201626	29203115	GT	AG	TACCAAG	21	4.54893	0	0	0	0	0	0	0
ENSBTAG00000000313	+	ENSBTAT00000000407	6	28	29203242	29203357	GT	AG	TGCTAAG	22	4.79583	0	0	0	0	0	0	0
ENSBTAG00000000313	+	ENSBTAT00000000407	7	28	29203470	29204516	GT	AG	TCCTGAT	37	5.81126	0	0	1	0	0	1	0
ENSBTAG00000000313	+	ENSBTAT00000000407	8	28	29204672	29205769	GT	AG	TTCTAAC	33	6.47755	0	0	0	0	0	0	0
ENSBTAG00000000315	-	ENSBTAT00000000413	1	28	29236738	29235017	GT	AG	TATTGAA	27	5.91592	0	0	0	0	0	0	0
ENSBTAG00000000315	-	ENSBTAT00000000413	2	28	29234810	29231403	GT	AG	ATTTGAT	30	5.70569	0	0	0	0	0	0	0
ENSBTAG00000000315	-	ENSBTAT00000000413	3	28	29231284	29228852	GT	AG	TTTTAAT	29	4.21017	0	0	0	0	0	0	0
ENSBTAG00000000315	-	ENSBTAT00000000413	4	28	29228763	29228654	GT	AG	TTGTCAA	33	4.788	0	0	0	0	0	0	0
ENSBTAG00000000315	-	ENSBTAT00000000413	5	28	29228474	29226891	GT	AG	AAGTGAT	19	3.57954	0	0	0	0	0	0	0
ENSBTAG00000000315	-	ENSBTAT00000000413	6	28	29226697	29225821	GT	AG	GACTCAC	25	5.65632	0	0	0	0	0	0	0
[truncated: 177,477 more rows]
