# Supplementary material for: The intronic branch point sequence is under strong evolutionary constraint in the bovine and human genome
Source: Commun Biol. 2021 Oct 21;4:1206. doi: 10.1038/s42003-021-02725-7 (PMC8531310; doi:10.1038/s42003-021-02725-7)
Supplement: Supplementary file 7 — Supplementary Data 4 [file 42003_2021_2725_MOESM7_ESM.txt]

ENA_SRA_Id	breed	PC1	PC2
SAMEA5064546	NRC	0.0568424	0.0390741
SAMEA5064547	NRC	0.0494377	0.0400582
SAMN05216095	OBV_USA	0.0349901	-0.0551905
SAMN05216096	OBV_USA	0.036799	-0.0421431
http://server1.intrepidbio.com/FeatureBrowser/bamfilereader/record/-4950129490802014237/7919633535.bam	Wagyu	0.0539709	0.0112444
http://server1.intrepidbio.com/FeatureBrowser/bamfilereader/record/-4950129490802014237/7919633548.bam	Wagyu	0.0556524	0.0120069
SAMEA6272082	OBV	0.0285457	-0.0571306
SAMEA6272083	OBV	0.0351111	-0.0602407
SAMEA6272084	OBV	0.0327729	-0.0372635
SAMEA19847668	BSW	-0.0561833	0.0140528
SAMEA7573539	BSW	-0.0628099	0.0112853
SAMEA32997418	BSW	-0.0567235	0.00706163
SAMEA32981668	BSW	-0.0810189	0.0259469
SAMEA5714976	BSW	-0.0778557	0.0219074
SAMEA5415485	BSW	-0.0650476	0.0143729
SAMEA6163185	BSW	-0.0747031	0.0208929
SAMEA6163192	BSW	-0.0703804	0.0174737
SAMEA5714974	OBV	0.0360564	-0.0919225
SAMEA5159847	BSW	-0.0430219	-0.0115797
SAMEA32982418	BSW	-0.0855656	0.0270143
SAMEA7573540	BSW	-0.0671905	0.0140761
SAMEA7573541	BSW	-0.0679745	0.0120514
SAMEA7573542	BSW	-0.0711797	0.0187219
SAMEA5415486	BSW	-0.0706087	0.0171572
SAMEA5564716	BSW	-0.068206	0.0170008
SAMEA6163190	BSW	-0.0689082	0.0134855
SAMEA5564728	OBV	0.0378045	-0.102811
SAMEA5415489	BSW	-0.0705586	0.0169882
SAMEA7573543	BSW	-0.0684917	0.0174335
SAMEA7573544	BSW	-0.066289	0.0150328
SAMEA6163194	BSW	-0.0764751	0.0211568
SAMEA6163195	BSW	-0.0777803	0.0229
SAMEA7589746	BSW	-0.0817605	0.0249775
SAMEA7573545	BSW	-0.0725769	0.018485
SAMEA6163189	BSW	-0.0761787	0.021645
SAMEA5714979	BSW	-0.0457654	-0.0110998
SAMEA6163188	BSW	-0.0718086	0.0175557
SAMEA7573546	BSW	-0.0617393	0.0117245
SAMEA5159853	BSW	-0.0659623	0.0141273
SAMEA6163187	BSW	-0.0616184	0.0123143
SAMEA6163186	BSW	-0.0732099	0.0203479
SAMEA6163193	BSW	-0.0764827	0.01743
SAMEA7573548	BSW	-0.0700581	0.0146633
SAMEA5415488	BSW	-0.0738429	0.0182367
SAMEA5714971	BSW	-0.0785314	0.0210346
SAMEA4827664	OBV	0.0325966	-0.0559892
SAMEA4827655	OBV	0.0370438	-0.0938868
SAMEA4827671	OBV	0.0339137	-0.0608716
SAMEA5159793	BSW	-0.0605743	0.00839724
SAMEA5159794	OBV	0.0369545	-0.0961196
SAMEA5159795	OBV	0.0378416	-0.0940676
SAMEA5159796	OBV	0.0387546	-0.104209
SAMEA4827649	OBV	0.0360123	-0.0723718
SAMEA5159781	BSW	-0.0206039	-0.0143473
SAMEA4827663	OBV	0.0320204	-0.0661969
SAMEA5159797	BSW	-0.0701505	0.0195031
SAMEA4827662	OBV	0.0318291	-0.0573456
SAMEA4827646	OBV	0.0342087	-0.0613956
SAMEA4827656	OBV	0.0379343	-0.0761289
SAMEA4827669	OBV	0.0321042	-0.0680707
SAMEA4827651	OBV	0.0389827	-0.0928783
SAMEA4827645	OBV	0.0341616	-0.0635173
SAMEA5159782	BSW	-0.0369794	-0.00627149
SAMEA4827666	OBV	0.0376702	-0.0873749
SAMEA5159778	BSW	-0.0373385	-0.00482415
SAMEA5159780	BSW	-0.0197677	-0.0149449
SAMEA5159786	BSW	-0.0532312	0.00780919
SAMEA5159772	BSW	-0.0426395	0.00290032
SAMEA5159769	BSW	-0.0247714	-0.0194408
SAMEA4827647	OBV	0.0320811	-0.059678
SAMEA4827674	OBV	0.0321512	-0.0683147
SAMEA5159784	BSW	-0.0592352	0.0115752
SAMEA4827665	OBV	0.0390462	-0.0924687
SAMEA5159798	BSW	-0.0756305	0.0216747
SAMEA4827670	OBV	0.0376222	-0.0931851
SAMEA32980918	BSW	-0.081097	0.024765
SAMEA6272095	BSW	-0.0653343	0.0184898
SAMEA6272096	BSW	-0.071113	0.0186011
SAMEA6272098	BSW	-0.0831414	0.0236642
SAMEA7573549	BSW	-0.0610875	0.0162816
SAMEA6272099	BSW	-0.0789315	0.0230674
SAMEA6272105	BSW	-0.083907	0.0241144
SAMEA6272106	BSW	-0.0560701	0.00964024
SAMEA6272108	BSW	-0.0618438	0.0155608
SAMEA7573551	BSW	-0.0786301	0.025162
SAMEA6272111	BSW	-0.081522	0.0271783
SAMEA7573555	BSW	-0.076382	0.021201
SAMEA7573556	BSW	-0.0777824	0.0235376
SAMEA6272116	BSW	-0.0739702	0.0185615
SAMEA7573559	BSW	-0.0746914	0.0201949
SAMEA7573561	BSW	-0.0656467	0.0138033
SAMEA7573562	BSW	-0.0848281	0.0232156
SAMEA5059743	OBV	0.037725	-0.0933129
SAMEA5159761	BSW	-0.0717572	0.0222543
SAMEA7573567	BSW	-0.0740353	0.0187588
SAMEA7573570	BSW	-0.0739894	0.0171666
SAMEA7573573	BSW	-0.0782999	0.022001
SAMEA7573578	BSW	-0.0717126	0.0206631
SAMEA7589747	OBV	0.0371996	-0.0992768
SAMEA7589748	OBV	0.0373184	-0.0883366
SAMEA7573592	BSW	-0.0765755	0.0250598
SAMEA7573599	BSW	-0.0693854	0.0144764
SAMEA7573607	BSW	-0.075515	0.0222764
SAMEA7589749	OBV	0.0392569	-0.0945625
SAMEA7589750	OBV	0.03562	-0.0884879
SAMEA7589751	BSW	-0.0741895	0.0188257
SAMEA7573616	BSW	-0.0658718	0.0181681
SAMEA5714972	OBV	0.0377606	-0.0997096
SAMEA7589752	BSWxNEL	-0.0039304	0.00482669
SAMEA5714975	OBV	0.0364147	-0.0985592
SAMEA7589753	BSW	-0.077413	0.0215595
SAMEA5564726	OBV	0.0378834	-0.0962244
SAMEA5564727	OBV	0.0412218	-0.105993
SAMEA6272118	OBV	0.0278355	-0.0318227
SAMEA7573624	BSW	-0.039054	0.00159328
SAMEA6272119	OBV	0.0183964	-0.028197
SAMEA7573632	BSW	-0.0499777	0.00930887
SAMEA7573636	BSW	-0.0368671	0.00510875
SAMEA7573639	BSW	-0.030774	-0.00031618
SAMEA7573642	BSW	-0.0609187	0.0156231
SAMEA7573647	BSW	-0.0612933	0.0155156
SAMEA6272120	OBV	0.0317117	-0.0414011
SAMEA6272121	OBV	0.0249487	-0.0361101
SAMEA6163199	BSW	-0.0516206	0.00685855
SAMEA6272123	OBV	0.0294846	-0.0360681
SAMEA6272124	OBV	0.0259032	-0.0379205
SAMEA6272125	OBV	0.0284347	-0.0387273
SAMEA6272126	OBV	0.0226994	-0.0388785
SAMEA6272127	OBV	0.0320626	-0.0449775
SAMEA5159785	BSW	-0.0841045	0.0287177
SAMEA5159783	BSW	-0.0760364	0.023607
SAMEA5159787	BSW	-0.0817894	0.0269423
SAMN02671574	HOL	0.0835213	0.117002
SAMN02671578	HOL	0.0829433	0.115233
SAMN02671582	HOL	0.0754168	0.0926144
SAMN02671584	HOL	0.0958784	0.14933
SAMN02671586	HOL	0.0763635	0.0952901
SAMN02671588	HOL	0.0917682	0.1413
SAMN02671590	HOL	0.0886983	0.128374
SAMN02671592	HOL	0.0830363	0.109729
SAMN02671596	HOL	0.0845484	0.114077
SAMN02671477	HOL	0.0793369	0.10626
SAMN02671483	HOL	0.0839771	0.110633
SAMN02671613	HOL	0.0920746	0.140841
SAMN02671615	HOL	0.0800825	0.105797
SAMN02671619	HOL	0.0902812	0.133062
SAMN02671725	HOL	0.0738772	0.0848452
SAMN02671729	HOL	0.0824349	0.107764
SAMN02671731	HOL	0.0870965	0.119411
SAMN02671626	FV	0.0426728	-0.00905491
SAMEA4644727	BSW	-0.0679086	0.0156329
SAMEA4644728	BSW	-0.0765413	0.0222082
SAMEA5564715	SIM	0.0467102	-0.018787
SAMEA4644765	BSW	-0.0703657	0.0161923
SAMEA4644766	BSW	-0.0465509	0.000406058
SAMEA5159837	OBV	0.0359095	-0.0989063
SAMEA6528886	OBV	0.0332433	-0.0881304
SAMEA4644768	OBV	0.0328808	-0.0843424
SAMEA4644769	BSW	-0.0807771	0.0229814
SAMEA6528888	OBV	0.034464	-0.0861307
SAMEA5159843	OBV	0.0418078	-0.1236
SAMEA5159848	OBV	0.0413949	-0.123302
SAMEA5159849	OBV	0.0404374	-0.105662
SAMEA5159850	OBV	0.0408702	-0.106985
SAMEA6528889	OBV	0.0383946	-0.119587
SAMEA5159861	BSW	-0.0729529	0.0170946
SAMEA5159863	BSW	-0.0639445	0.0141934
SAMEA5159864	BSW	-0.0733339	0.0191521
SAMEA5159865	BSW	-0.071991	0.0170818
SAMEA5159866	BSW	-0.0742391	0.0198201
SAMEA5159867	BSW	-0.0709273	0.0158052
SAMEA5159868	BSW	-0.0663191	0.0130105
SAMEA5159869	BSW	-0.0665515	0.0152548
SAMEA5159870	BSW	-0.0673624	0.0167692
SAMEA5159871	BSW	-0.0728047	0.0145536
SAMEA5159872	BSW	-0.0768884	0.018848
SAMEA5159873	BSW	-0.073654	0.0190177
SAMEA5159874	BSW	-0.0832146	0.0230869
SAMEA5159875	BSW	-0.0548376	0.0067759
SAMEA6528890	OBV	0.0351636	-0.103703
SAMEA5159885	BSW	-0.0700636	0.0147616
SAMEA5564717	SIM	0.0495902	-0.00740439
SAMEA5564718	SIM	0.0490539	-0.00759016
SAMEA5564719	SIM	0.0492537	-0.00948444
SAMEA5564720	SIM	0.0443729	-0.0166134
SAMEA5564721	SIM	0.0489043	-0.0185993
SAMEA5564722	SIM	0.0519955	-0.0154305
SAMEA5564723	SIM	0.0517272	-0.0108542
SAMEA5564724	SIM	0.0500774	-0.0190942
SAMEA5564725	SIM	0.0525402	-0.0135843
SAMEA6528891	OBV	0.0396665	-0.12182
SAMEA6528892	OBV	0.0343554	-0.103941
SAMEA6528894	OBV	0.0379132	-0.105126
SAMEA6528895	OBV	0.0386119	-0.110743
SAMEA6528904	HOL	0.0846722	0.109853
SAMEA6528905	HOL	0.0876837	0.123853
SAMEA6528906	HOL	0.0835274	0.114428
SAMEA6528907	HOL	0.0820236	0.109725
SAMEA6528908	HOL	0.0870294	0.110208
SAMEA6528909	HOL	0.0876029	0.120602
SAMEA7015108	BSW	0.0385849	-0.0993247
SAMEA7015110	HOL	0.0875203	0.126421
SAMEA7015112	HOL	0.0900686	0.124363
SAMEA7015113	HOL	0.0883498	0.124463
SAMEA7015115	HOL	0.0882028	0.124308
SAMEA19314418	BSW	-0.063281	0.0125252
SAMEA4644754	BSW	-0.0831247	0.0252592
SAMEA4644755	BSW	-0.0801945	0.0244731
SAMEA4644756	BSW	-0.087545	0.0274886
SAMEA5159886	OBV	0.0379744	-0.1032
SAMEA4644730	OBV	0.0382784	-0.10629
SAMEA4644734	OBV	0.0328959	-0.07699
SAMEA4644757	BSW	-0.0767522	0.0198606
SAMEA4644739	BSW	-0.0652227	0.0118008
SAMEA4644740	OBV	0.0347477	-0.0827081
SAMEA4644741	BSW	-0.0421104	-0.00247115
SAMEA4644742	BSW	-0.0422715	0.00447774
SAMEA4644758	BSW	-0.0643175	0.0140647
SAMEA4644743	BSW	-0.0628973	0.0137634
SAMEA4644749	OBV	0.0374941	-0.0975848
SAMEA4644750	OBV	0.0115542	-0.056553
SAMEA4644762	BSW	-0.075255	0.0177352
SAMEA4644763	BSW	-0.0758621	0.0225206
SAMEA4644764	OBV	0.0337986	-0.0789054
SAMN02842709	HER	0.0761421	0.0808867
SAMN02843068	HER	0.0744964	0.0770701
SAMN02843090	HER	0.0715944	0.0751631
SAMN02843113	HER	0.0761213	0.0814129
SAMN02843133	HER	0.0736388	0.0737639
SAMN10598556	HER	0.0790155	0.0867185
SAMN10598559	HER	0.0784037	0.0856708
SAMN10598560	HER	0.0767587	0.081331
SAMN10598563	HER	0.0850668	0.0986181
SAMN10598566	HER	0.0820917	0.0917871
SAMN10598569	HER	0.0838362	0.0970363
SAMN10598574	HER	0.0776899	0.0833516
SAMN10598576	HER	0.0829393	0.0928241
SAMEA7589754	FV	0.0467306	-0.000256704
SAMEA6272129	FV	0.0447294	-0.0108378
SAMEA6272131	FV	0.0452677	-0.00799663
SAMEA6272132	FV	0.0435877	-0.00759597
SAMEA5159887	TGV	0.051414	-0.0305447
SAMEA7015118	TGV	0.0515679	-0.0340177
SAMEA5159888	TGV	0.0505441	-0.0298223
SAMEA5159889	TGV	0.0499664	-0.0274301
SAMEA7015116	TGV	0.0501891	-0.0334672
SAMEA7015117	TGV	0.0487398	-0.0295012
SAMEA7015119	TGV	0.0489536	-0.0349688
SAMEA7015120	TGV	0.0512509	-0.0337622
SAMEA7015121	TGV	0.0434929	-0.0298642
SAMEA2357050	TGV	0.0437588	-0.0232325
SAMEA5716181	TGV	0.0484615	-0.0269194
SAMEA5564735	TGV	0.0441326	-0.0223886
SAMEA5564732	TGV	0.0439261	-0.0265022
SAMEA5564733	TGV	0.0422523	-0.0191698
SAMEA5714981	TGV	0.0438816	-0.0197959
SAMEA5564736	TGV	0.043196	-0.0231521
SAMEA7589755	TGV	0.0465601	-0.0248575
SAMEA7589756	TGV	0.0452176	-0.0277376
SAMEA7589757	TGV	0.0498738	-0.027849
SAMEA7589758	TGV	0.0481579	-0.0106171
SAMEA7589759	TGV	0.0484667	-0.0278763
SAMEA7589760	TGV	0.0485608	-0.0271141
SAMEA7589761	TGV	0.0495344	-0.0262628
SAMEA7589762	TGV	0.0467058	-0.0290356
SAMEA7589763	TGV	0.0465812	-0.0266285
