# Supplementary material for: The intronic branch point sequence is under strong evolutionary constraint in the bovine and human genome
Source: Commun Biol. 2021 Oct 21;4:1206. doi: 10.1038/s42003-021-02725-7 (PMC8531310; doi:10.1038/s42003-021-02725-7)
Supplement: Supplementary file 8 — Supplementary Data 5 [file 42003_2021_2725_MOESM8_ESM.txt]

feature	nbases	nvars	variants/100bp
3'splicesite	358117	458	0.127891164060907
5'splicesite	364251	670	0.183939096941395
startcodon	70725	327	0.462354188759279
stopcodon	72651	342	0.470743692447454
exon	32947475	267564	0.812092580690933
3'UTR	12226107	108537	0.887747833386376
5'UTR	4645581	42223	0.908885239542697
intron	454183601	4746865	1.04514231459449
intergenic	1983355378	23893465	1.20469913082818
genome	2489368272	29418150	1.1817516247351
