# Supplementary material for: The intronic branch point sequence is under strong evolutionary constraint in the bovine and human genome
Source: Commun Biol. 2021 Oct 21;4:1206. doi: 10.1038/s42003-021-02725-7 (PMC8531310; doi:10.1038/s42003-021-02725-7)
Supplement: Supplementary file 9 — Supplementary Data 6 [file 42003_2021_2725_MOESM9_ESM.txt]

MAF_bin	stop codon	start codon	5' splice site	3' splice site	3' UTR	5' UTR	exon	intron	intergenic
0.05	0.564327485380117	0.605504587155963	0.646268656716418	0.694323144104803	0.601803993108341	0.611633469909765	0.635436755318354	0.588534538058276	0.573734826656577
0.1	0.0964912280701754	0.110091743119266	0.0895522388059701	0.0633187772925764	0.0930373973852235	0.0924614546574142	0.0873286391293298	0.0941996454502077	0.0931404047089863
0.15	0.0614035087719298	0.0581039755351682	0.0641791044776119	0.0458515283842795	0.0624395367478371	0.0615541292660398	0.0576348088681586	0.0617013544728995	0.0616217446904415
0.2	0.0497076023391813	0.0397553516819572	0.0253731343283582	0.0436681222707424	0.0477901545095221	0.0486227885275798	0.0445164521385538	0.0495430141788317	0.0509928133069021
0.25	0.0555555555555556	0.0214067278287462	0.0283582089552239	0.0327510917030568	0.0410643375070253	0.0384387656016863	0.0365183656994214	0.0415164534908829	0.0446807526660533
0.3	0.0350877192982456	0.0214067278287462	0.0313432835820895	0.0262008733624454	0.0376092945262906	0.0337967458494186	0.0319587089444021	0.0356047623010134	0.0375389253923615
0.35	0.0467836257309941	0.0458715596330275	0.0313432835820895	0.0152838427947598	0.0300819075522633	0.029344196291121	0.028965032665082	0.0336464171616425	0.036762562483089
0.4	0.0204678362573099	0.0244648318042813	0.026865671641791	0.0305676855895196	0.0293908989561163	0.0266205622528006	0.0257246864301625	0.0307114274368452	0.0343918305695721
0.45	0.043859649122807	0.0489296636085627	0.0253731343283582	0.0327510917030568	0.0278614665966445	0.027733699642375	0.0252425587896728	0.0323095348192965	0.0341999789482187
0.5	0.0263157894736842	0.0244648318042813	0.0313432835820895	0.0152838427947598	0.0289210131107364	0.0297941880018	0.0266739920168633	0.0322328526301043	0.0329361605777982
