# Supplementary material for: The intronic branch point sequence is under strong evolutionary constraint in the bovine and human genome
Source: Commun Biol. 2021 Oct 21;4:1206. doi: 10.1038/s42003-021-02725-7 (PMC8531310; doi:10.1038/s42003-021-02725-7)
Supplement: Supplementary file 11 — Supplementary Data 8 [file 42003_2021_2725_MOESM11_ESM.txt]

position	feature	Ti	Tv	Pvalue	Ti/Tv
pos4	exon	35282	12148	2.63551907189877e-14	2.90434639446823
pos4	3' UTR	15010	6914	0.000035234177699923	2.17095747758172
pos4	intron	695730	329262	0.0000986195817551856	2.11299815952038
pos4	intergenic	3546339	1774945	0.00141230840131725	1.99799937462851
pos4	start codon	100	33	0.00155471629814215	3.03030303030303
pos4	5' UTR	4744	2627	0.0617444195257322	1.8058622002284
pos4	5' splice site	45	40	0.195975258564805	1.125
pos4	stop codon	76	40	0.352636979870294	1.9
pos4	BPS	398	258	1	1.54263565891473
pos4	3' splice site	64	42	1	1.52380952380952
pos6	exon	35313	12094	4.70553520364112e-16	2.91987762526873
pos6	intron	698198	328244	0.0000186344192127448	2.12707010638427
pos6	3' UTR	15088	7101	0.0000254602305800969	2.12477115899169
pos6	intergenic	3551725	1768242	0.000386896330760068	2.0086192953227
pos6	start codon	89	35	0.0158914833675474	2.54285714285714
pos6	5' UTR	4796	2654	0.0350113916313693	1.80708364732479
pos6	5' splice site	39	35	0.21469936358922	1.11428571428571
pos6	3' splice site	65	54	0.26672745971748	1.2037037037037
pos6	stop codon	76	48	0.920631824213191	1.58333333333333
pos6	BPS	419	276	1	1.51811594202899
