# Supplementary material for: The intronic branch point sequence is under strong evolutionary constraint in the bovine and human genome
Source: Commun Biol. 2021 Oct 21;4:1206. doi: 10.1038/s42003-021-02725-7 (PMC8531310; doi:10.1038/s42003-021-02725-7)
Supplement: Supplementary file 12 — Supplementary Data 9 [file 42003_2021_2725_MOESM12_ESM.xlsx]

## Sheet: Sheet1
Gene	Strand	Transcript	Intron	Chromosome	Intron_start	Intron_end	5ss	3ss	BPS	Distance_from_3ss	score	variability_of_pos1	variability_of_pos2	variability_of_pos3	variability_of_pos4	variability_of_pos5	variability_of_pos6	variability_of_pos7
ENSG00000000419	-	ENST00000371582	1	20	50958362	50955286	GT	AG	CATTAAT	21	5.33155	0	0	0	0	0	0	0
ENSG00000000419	-	ENST00000371582	2	20	50955185	50948663	GT	AG	ACATGAT	48	6.45119	0	0	0	0	0	0	0
ENSG00000000419	-	ENST00000371582	3	20	50948628	50945924	GT	AG	TGTTGAT	32	5.19097	0	0	0	0	0	0	0
ENSG00000000419	-	ENST00000371582	4	20	50945846	50945763	GT	AG	TACTGAC	29	6.55377	0	0	0	0	0	0	0
ENSG00000000419	-	ENST00000371582	5	20	50945736	50942127	GT	AG	AATTGAC	20	3.51731	1	1	0	0	0	0	0
ENSG00000000419	-	ENST00000371582	6	20	50942030	50941210	GT	AG	TATTCAC	16	11.787	0	0	0	0	0	0	0
ENSG00000000419	-	ENST00000371582	7	20	50941128	50940934	GT	AG	ATCTGAT	17	4.90289	0	0	0	0	0	0	0
ENSG00000000419	-	ENST00000371582	8	20	50940864	50936263	GT	AG	AGTTGAT	24	5.3957	0	0	0	0	0	0	0
ENSG00000000419	-	ENST00000371582	9	20	50936147	50935237	GT	AG	GACTAAC	26	5.74128	0	0	0	0	0	0	1
ENSG00000000457	-	ENST00000367770	10	1	169859040	169855958	GT	AG	TCATGTT	25	4.36414	0	0	0	1	0	0	0
ENSG00000000457	-	ENST00000367771	1	1	169893787	169888891	GT	AG	ATTTAAT	31	6.13382	0	0	0	0	0	0	0
ENSG00000000457	-	ENST00000367771	2	1	169888675	169878820	GT	AG	CATTAAC	30	5.09852	0	0	0	0	0	0	0
ENSG00000000457	-	ENST00000367771	3	1	169878633	169876092	GT	AG	CTCTTCC	24	4.86094	0	0	0	0	0	0	0
ENSG00000000457	-	ENST00000367771	4	1	169875977	169873753	GT	AG	AGTTCAC	48	6.30114	0	0	0	0	0	0	0
ENSG00000000457	-	ENST00000367771	5	1	169873695	169870358	GT	AG	TTTTAAT	20	5.15467	0	0	0	0	0	0	0
ENSG00000000457	-	ENST00000367771	6	1	169870254	169869040	GT	AG	AACTAAC	20	4	0	0	0	0	0	0	0
ENSG00000000457	-	ENST00000367771	7	1	169868927	169866974	GT	AG	CTCTAAT	38	7.78257	0	0	0	0	0	0	0
ENSG00000000457	-	ENST00000367771	8	1	169866895	169864509	GT	AG	TCATGAC	34	5.63094	0	0	0	0	0	0	0
ENSG00000000457	-	ENST00000367771	9	1	169864368	169862798	GT	AG	CACTGAA	47	8.34312	0	0	0	0	0	0	0
ENSG00000000457	-	ENST00000367771	10	1	169862612	169859213	GT	AG	CCCTTAT	20	6.19611	0	0	0	0	0	0	0
ENSG00000000457	-	ENST00000367771	11	1	169859040	169854965	GT	AG	GAATAAT	16	4.74593	0	0	0	0	0	0	0
ENSG00000000457	-	ENST00000367771	12	1	169854269	169853773	GT	AG	GTTTCAG	33	5.83095	0	0	0	0	0	0	0
ENSG00000000460	+	ENST00000359326	1	1	169795116	169795828	GT	AG	TTTTGAC	25	4.77113	0	0	0	0	0	0	0
ENSG00000000460	+	ENST00000359326	7	1	169804241	169806003	GT	AG	TCTTAAA	25	4.69034	0	1	0	0	0	0	0
ENSG00000000460	+	ENST00000359326	8	1	169806089	169807790	GT	AG	TGGTGAT	29	7.39633	0	0	0	0	0	0	0
ENSG00000000460	+	ENST00000359326	9	1	169807930	169821678	GT	AG	AGCTAAT	54	7.73567	0	0	0	0	0	1	0
ENSG00000000460	+	ENST00000359326	10	1	169821760	169823407	GT	AG	GAATGAA	21	4.12311	1	1	0	0	0	0	0
ENSG00000000460	+	ENST00000359326	11	1	169823473	169827050	GT	AG	TATTAAT	31	4.81348	0	0	0	0	0	0	0
ENSG00000000460	+	ENST00000359326	12	1	169827200	169827710	GT	AG	AATTAAT	22	4.73856	0	0	0	0	1	0	0
ENSG00000000460	+	ENST00000359326	13	1	169827841	169829262	GT	AG	TATTAAT	33	6.07591	0	0	0	0	0	0	0
ENSG00000000460	+	ENST00000359326	14	1	169829450	169830258	GT	AG	AATTAAT	20	5.60154	0	0	0	0	0	0	0
ENSG00000000460	+	ENST00000359326	15	1	169830342	169830695	GT	AG	GTATAAA	30	5.09902	0	0	0	0	0	0	1
ENSG00000000460	+	ENST00000359326	16	1	169830748	169832416	GT	AG	TAGTCAG	33	5.22816	0	0	0	0	0	0	0
ENSG00000000460	+	ENST00000359326	17	1	169832507	169836926	GC	AG	CTCTGAC	43	8.12522	0	0	0	0	0	0	0
ENSG00000000460	+	ENST00000359326	18	1	169837113	169842416	GT	AG	AACTCAA	27	4.33896	0	0	0	0	0	0	0
ENSG00000000460	+	ENST00000359326	19	1	169842540	169843673	GT	AG	ATGTGAT	39	5.47207	0	0	0	0	0	0	0
ENSG00000000460	+	ENST00000359326	20	1	169843770	169847689	GT	AG	TTATAAC	27	7.89611	0	0	0	0	0	0	0
ENSG00000000460	+	ENST00000359326	21	1	169847804	169849499	GT	AG	TTATAAT	20	3.8761	0	0	0	0	0	0	0
ENSG00000000460	+	ENST00000359326	22	1	169849605	169850264	GT	AG	TGTTAAA	31	6.21308	0	0	0	0	0	0	0
ENSG00000000460	+	ENST00000359326	23	1	169850346	169851816	GT	AG	TGCTAAC	40	6.9282	0	0	0	0	0	0	0
ENSG00000000460	+	ENST00000359326	24	1	169851937	169852789	GT	AG	TTGTGAT	24	4.41732	0	0	0	0	0	0	0
ENSG00000000460	+	ENST00000472795	1	1	169794906	169798856	GT	AG	ATTTCAA	24	4.67399	0	0	0	0	0	0	0
ENSG00000000460	+	ENST00000472795	2	1	169798959	169800882	GT	AG	GACTGAC	41	7.31837	0	0	0	0	0	0	0
ENSG00000000460	+	ENST00000472795	3	1	169800972	169802620	GT	AG	TAGTGAT	41	3.67918	0	0	0	0	0	0	0
ENSG00000000460	+	ENST00000472795	4	1	169802726	169803168	GT	AG	AAGTGAA	22	4.27691	0	0	1	0	0	0	0
ENSG00000000460	+	ENST00000472795	5	1	169803310	169804074	GT	AG	CTTTGAT	38	6.60507	0	0	0	0	0	0	0
ENSG00000000460	+	ENST00000496973	1	1	169795214	169798918	AT	AC	CTATGAT	28	4.89898	0	0	0	0	0	0	1
ENSG00000000460	+	ENST00000496973	5	1	169803310	169804111	GT	AG	TAGTGAA	30	5.87403	0	0	0	0	0	0	0
ENSG00000000938	-	ENST00000374005	1	1	27635064	27625152	GT	AG	ACTTCAT	30	6.16441	0	0	0	0	0	0	0
ENSG00000000938	-	ENST00000374005	2	1	27625088	27623930	GT	AG	GAGTGAG	20	4.00086	0	0	0	0	0	0	0
ENSG00000000938	-	ENST00000374005	3	1	27623690	27623145	GT	AG	TGCTGAG	19	4.12311	0	0	0	0	0	0	0
ENSG00000000938	-	ENST00000374005	4	1	27623041	27621658	GT	AG	TGCTGAC	25	6.08276	0	0	0	0	0	0	0
ENSG00000000938	-	ENST00000374005	5	1	27621558	27617297	GT	AG	ACCTGAC	24	5.91568	0	0	0	0	0	0	0
ENSG00000000938	-	ENST00000374005	6	1	27617192	27617007	GT	AG	AGATCAA	20	4.20263	0	0	0	0	0	0	0
ENSG00000000938	-	ENST00000374005	7	1	27616856	27615845	GT	AG	CTGTGAC	26	7.08601	0	0	0	0	0	0	0
ENSG00000000938	-	ENST00000374005	8	1	27615688	27615614	GT	AG	TCCTGAC	20	4.24264	0	0	0	0	0	0	0
ENSG00000000938	-	ENST00000374005	9	1	27615433	27614927	GT	AG	CGCTGAC	20	6	0	0	0	0	0	0	0
ENSG00000000938	-	ENST00000374005	10	1	27614849	27614584	GT	AG	ACATGAG	32	5.71138	0	0	1	0	0	0	0
ENSG00000000938	-	ENST00000374005	11	1	27614429	27613351	GT	AG	CACTAAC	28	6.59764	0	0	0	0	0	0	0
ENSG00000000938	-	ENST00000374005	12	1	27613218	27613123	GT	AG	GACTGAC	19	4	0	0	0	0	0	0	0
ENSG00000000971	+	ENST00000367429	1	1	196652176	196672977	GT	AG	CACTTAT	22	5.9671	0	0	0	0	0	0	0
ENSG00000000971	+	ENST00000367429	2	1	196673164	196673856	GT	AG	TACTAAT	26	11.296	0	0	0	0	0	0	0
ENSG00000000971	+	ENST00000367429	3	1	196673963	196675988	GT	AG	ACATTAT	32	5.98758	0	0	0	0	0	0	0
ENSG00000000971	+	ENST00000367429	4	1	196676066	196677475	GT	AG	ACATTAC	17	5.26765	0	0	0	0	0	0	0
ENSG00000000971	+	ENST00000367429	5	1	196677668	196679622	GT	AG	TGGTCAC	52	4.88765	0	0	0	0	0	0	0
ENSG00000000971	+	ENST00000367429	6	1	196679794	196685063	GT	AG	GCATTAT	25	5.27829	0	0	0	0	0	0	0
ENSG00000000971	+	ENST00000367429	7	1	196685238	196689419	GT	AG	CAGTAAA	38	6.29333	0	0	0	0	0	0	0
ENSG00000000971	+	ENST00000367429	8	1	196689615	196690062	GT	AG	TTCTCAT	37	5.13288	0	0	0	0	0	0	0
ENSG00000000971	+	ENST00000367429	9	1	196690240	196713734	GT	AG	TATTGAT	39	8.52994	0	0	0	0	0	0	0
ENSG00000000971	+	ENST00000367429	10	1	196713918	196715592	GT	AG	AAATGAC	25	5.40208	0	0	0	0	0	0	1
ENSG00000000971	+	ENST00000367429	11	1	196715770	196725120	GT	AG	GATTAAT	38	9.44511	0	0	0	0	0	0	0
ENSG00000000971	+	ENST00000367429	12	1	196725298	196726469	GT	AG	TATTTAC	20	4.12311	0	0	0	0	0	0	0
ENSG00000000971	+	ENST00000367429	13	1	196726653	196726760	GT	AG	CAATAAA	25	7.62904	0	0	0	0	0	0	0
ENSG00000000971	+	ENST00000367429	14	1	196726941	196728345	GT	AG	TCATAAA	20	5.14153	0	0	0	0	0	0	0
ENSG00000000971	+	ENST00000367429	15	1	196728523	196736823	GT	AG	TTCTAAT	63	10.4105	1	0	1	0	0	1	0
ENSG00000000971	+	ENST00000367429	16	1	196737007	196737474	GT	AG	TTTTAAC	27	5.44295	0	0	0	0	0	0	0
ENSG00000000971	+	ENST00000367429	17	1	196737661	196740618	GT	AG	ACCTGAA	21	4.49841	0	0	0	0	0	0	0
ENSG00000000971	+	ENST00000367429	18	1	196740793	196741874	GT	AG	TTTTAAA	38	5.98861	1	0	0	0	0	0	0
ENSG00000000971	+	ENST00000367429	19	1	196742052	196743451	GT	AG	AAATGAA	37	5.6526	0	0	0	0	1	0	0
ENSG00000000971	+	ENST00000367429	20	1	196743629	196745816	GT	AG	AAGTGAT	19	4.75785	0	0	0	1	0	0	0
ENSG00000000971	+	ENST00000367429	21	1	196746000	196747110	GT	AG	ACTTAAT	31	6.70081	0	0	0	0	0	0	0
ENSG00000000971	+	ENST00000630130	9	1	196690240	196701317	GT	AG	GCCTAAC	36	5.48593	0	0	0	0	0	0	0
ENSG00000001036	-	ENST00000002165	1	6	143511410	143507425	GT	AG	TGTTTAT	27	7.73558	0	0	0	0	0	0	0
ENSG00000001036	-	ENST00000002165	2	6	143507236	143504253	GT	AG	TGCTTAC	27	4.96898	0	0	0	1	0	0	1
ENSG00000001036	-	ENST00000002165	3	6	143503912	143502566	GT	AG	AGCTTAT	38	5.8416	0	1	0	0	0	0	0
ENSG00000001036	-	ENST00000002165	4	6	143502354	143502123	GT	AG	CATTAAA	49	6.80681	0	0	0	0	0	0	0
ENSG00000001036	-	ENST00000002165	5	6	143501931	143497498	GT	AG	ATGTAAC	38	7.36541	0	1	0	0	0	0	0
ENSG00000001036	-	ENST00000002165	6	6	143497388	143495848	GT	AG	AGATAAA	37	5.56776	0	0	0	0	0	0	0
ENSG00000001084	-	ENST00000505197	1	6	53616885	53564890	GT	AG	TACTCAG	44	5.35556	0	0	0	0	0	0	0
ENSG00000001084	-	ENST00000505197	2	6	53564749	53564421	GT	AG	GAATAAT	27	5.63439	0	0	0	0	0	0	0
ENSG00000001084	-	ENST00000509541	1	6	53509175	53508712	GT	AG	AGCTGAC	18	4.89898	0	0	0	0	0	0	0
ENSG00000001084	-	ENST00000509541	2	6	53508594	53507619	GT	AG	TATTCAT	25	5.1454	0	0	0	0	0	0	0
ENSG00000001084	-	ENST00000509541	3	6	53507479	53507026	GT	AG	CAGTGAG	26	4.1865	0	0	0	0	0	0	0
ENSG00000001084	-	ENST00000509541	4	6	53506912	53505896	GT	AG	GTGTGAA	35	5.74456	0	0	0	0	0	0	0
ENSG00000001084	-	ENST00000509541	5	6	53505802	53505497	GT	AG	TCATAAC	26	5.91098	0	0	0	0	0	0	0
ENSG00000001084	-	ENST00000509541	6	6	53505391	53500514	GT	AG	TTTTGAC	29	4.61646	0	0	0	0	0	0	0
ENSG00000001084	-	ENST00000509541	7	6	53500431	53500351	GT	AG	CCCTGAC	17	4.90239	0	1	0	0	0	0	1
ENSG00000001084	-	ENST00000509541	8	6	53500246	53500166	GT	AG	AGTTCAT	23	3.26013	0	0	0	0	0	0	0
ENSG00000001084	-	ENST00000509541	9	6	53500044	53498968	GT	AG	AACTTAC	41	9.19134	0	0	0	0	0	0	0
ENSG00000001084	-	ENST00000643939	3	6	53520777	53516241	GT	AG	CAGTGAT	51	5.27665	0	0	0	0	0	0	0
ENSG00000001084	-	ENST00000650454	1	6	53544495	53522528	GT	AG	TGTTAAT	26	5.16947	0	0	0	0	0	0	0
ENSG00000001084	-	ENST00000650454	2	6	53522414	53520961	GT	AG	AACTAAG	19	4.46163	0	0	0	0	0	0	0
ENSG00000001084	-	ENST00000650454	3	6	53520777	53516223	GT	AG	TATTTAG	20	4.5424	0	0	0	0	0	0	0
ENSG00000001084	-	ENST00000650454	4	6	53516108	53514498	GT	AG	AGGTGAC	32	5.57533	0	0	0	0	0	0	0
ENSG00000001084	-	ENST00000650454	5	6	53514438	53514338	GT	AG	TTCTAAA	33	6.17557	0	0	0	0	0	0	0
ENSG00000001084	-	ENST00000650454	6	6	53514203	53509251	GT	AG	TGCTAAT	40	6.27914	0	0	0	0	0	0	0
ENSG00000001167	+	ENST00000341376	1	6	41073085	41079028	GT	AG	ATCTCAC	31	5.19529	0	0	0	0	0	0	0
ENSG00000001167	+	ENST00000341376	2	6	41079165	41080810	GT	AG	ATTTCAA	25	4.99618	0	0	0	0	0	0	0
ENSG00000001167	+	ENST00000341376	3	6	41080898	41084045	GT	AG	CAGTGAT	68	5.40687	0	0	0	0	0	0	0
ENSG00000001167	+	ENST00000341376	4	6	41084193	41089578	GT	AG	TTTTTAT	16	5.28229	0	0	0	0	0	0	0
ENSG00000001167	+	ENST00000341376	5	6	41089711	41090203	GT	AG	TGTTGAA	27	6.13813	0	0	0	0	0	0	0
ENSG00000001167	+	ENST00000341376	6	6	41090310	41091527	GT	AG	GACTAAC	67	8.71671	0	0	0	0	0	0	0
ENSG00000001167	+	ENST00000341376	7	6	41091695	41092911	GT	AG	CAATAAG	24	4.67353	0	0	0	0	0	0	0
ENSG00000001167	+	ENST00000341376	8	6	41093086	41094395	GT	AG	TATTAAT	30	5.17274	0	0	0	0	0	0	0
ENSG00000001167	+	ENST00000341376	9	6	41094498	41097356	GT	AG	CTTTAAT	25	5.24452	0	0	0	0	0	0	0
ENSG00000001460	-	ENST00000337248	1	1	24413673	24401457	GT	AG	AAATGAT	32	8.14924	0	0	0	0	0	0	0
ENSG00000001460	-	ENST00000337248	2	1	24401318	24391680	GT	AG	CTTTAAT	79	7.41014	0	0	0	0	0	0	0
ENSG00000001460	-	ENST00000337248	3	1	24391560	24384004	GT	AG	CGATGAC	24	5.99055	0	1	0	0	0	0	1
ENSG00000001460	-	ENST00000337248	4	1	24383901	24379824	GT	AG	TGCTGAT	24	6.27243	0	0	0	0	0	0	0
ENSG00000001460	-	ENST00000337248	5	1	24379652	24373811	GT	AG	TACTGAG	29	5.47723	0	0	0	0	0	0	0
ENSG00000001460	-	ENST00000337248	6	1	24373701	24369840	GT	AG	TCCTAAA	18	5.82116	0	0	0	0	0	0	0
ENSG00000001460	-	ENST00000337248	7	1	24369673	24361042	GT	AG	TAGTGAC	28	5.74319	0	0	0	0	0	0	0
ENSG00000001460	-	ENST00000337248	8	1	24360850	24358620	GT	AG	TCTTAAT	28	7.01304	0	0	0	0	0	1	0
ENSG00000001460	-	ENST00000438866	3	1	24369673	24369408	GT	AG	TTGTAAG	24	4.61365	0	0	0	0	0	0	0
ENSG00000001461	+	ENST00000003912	2	1	24419641	24433103	GC	AG	TTGTTAC	34	6.62797	0	0	0	0	0	0	0
ENSG00000001461	+	ENST00000339255	11	1	24464121	24466003	GT	AG	TGGTCAG	31	4.80642	0	0	0	0	0	0	0
ENSG00000001461	+	ENST00000358028	7	1	24453505	24454053	GT	AG	TATTAAT	30	6.7072	0	0	0	0	0	0	0
ENSG00000001461	+	ENST00000374399	1	1	24415905	24419290	GT	AG	TTTTAAT	22	6.6653	0	0	0	0	0	0	0
ENSG00000001461	+	ENST00000374399	2	1	24419641	24440171	GC	AG	AAATCAT	29	7.22107	0	0	0	0	0	0	0
ENSG00000001461	+	ENST00000374399	3	1	24440241	24442054	GT	AG	ATCTGAG	30	5.5622	0	0	0	0	0	0	0
ENSG00000001461	+	ENST00000374399	4	1	24442227	24445184	GT	AG	AGCTGAC	42	6.15932	0	0	0	0	0	0	0
ENSG00000001461	+	ENST00000374399	5	1	24445245	24449480	GT	AG	CCGTGAC	20	4.3589	0	1	1	0	0	0	0
ENSG00000001461	+	ENST00000374399	6	1	24449627	24453407	GT	AG	CACTGAC	26	8.12397	0	0	0	0	0	0	1
ENSG00000001461	+	ENST00000374399	7	1	24453505	24456137	GT	AG	CCCTGAG	34	5.91322	0	0	0	0	0	0	0
ENSG00000001461	+	ENST00000374399	8	1	24456274	24458887	GT	AG	CACTGAC	23	4.3589	0	0	0	0	0	0	0
ENSG00000001461	+	ENST00000374399	9	1	24458977	24460480	GT	AG	AGCTCAG	30	5.56632	1	0	0	0	0	0	0
ENSG00000001461	+	ENST00000374399	10	1	24460545	24464025	GT	AG	GCCTTAT	32	7.00173	0	0	0	0	0	0	0
ENSG00000001461	+	ENST00000374399	11	1	24464121	24468985	GT	AG	TAATGAT	27	4.69042	0	0	0	0	0	0	0
ENSG00000001461	+	ENST00000432012	1	1	24456274	24457733	GT	AG	CCCTCAC	29	6.55657	0	0	0	0	0	0	0
ENSG00000001561	+	ENST00000321037	1	6	46130190	46139550	GT	AG	TACTTAT	24	4.64051	0	0	0	0	0	0	0
ENSG00000001561	+	ENST00000321037	2	6	46140410	46141051	GT	AG	TCATAAC	35	7.86808	0	0	0	0	0	0	0
ENSG00000001561	+	ENST00000321037	3	6	46141223	46143275	GT	AG	GACTGAT	22	4.91929	0	0	0	1	0	0	0
ENSG00000001617	+	ENST00000002829	5	3	50174351	50175095	GT	AG	CTCTAAC	23	5.56776	0	0	0	0	0	0	0
ENSG00000001617	+	ENST00000413852	1	3	50155148	50159691	GT	AG	TACTGAC	30	9.16431	0	0	1	0	0	0	0
ENSG00000001617	+	ENST00000413852	11	3	50183565	50184591	GT	AG	GACTGAC	21	5.83095	0	0	0	0	0	0	0
ENSG00000001617	+	ENST00000413852	12	3	50184815	50185442	GT	AG	CACTGAG	23	4.89637	0	0	0	0	0	0	0
ENSG00000001617	+	ENST00000413852	13	3	50185532	50185665	GT	AG	AGCTGAT	18	4.89895	0	0	0	0	0	0	0
ENSG00000001617	+	ENST00000413852	14	3	50185708	50185888	GT	AG	AACTGAC	24	4.69041	0	0	0	0	0	0	0
ENSG00000001617	+	ENST00000413852	15	3	50186047	50186280	GT	AG	CCTTCAG	19	4.47214	0	0	0	0	0	0	0
ENSG00000001617	+	ENST00000413852	16	3	50186349	50186612	GT	AG	AGGTGAT	34	6.29596	0	0	0	0	0	0	0
ENSG00000001617	+	ENST00000413852	17	3	50186747	50187704	GT	AG	CTCTGAA	24	4.37315	0	0	0	0	0	0	0
ENSG00000001617	+	ENST00000414301	1	3	50155148	50159582	GT	AG	GCCTCAC	38	7.97061	0	0	0	0	0	0	0
ENSG00000001617	+	ENST00000414301	2	3	50159735	50173792	GT	AG	TCCTAAT	26	5.73306	0	0	0	0	0	0	0
ENSG00000001617	+	ENST00000414301	3	3	50173954	50174051	GT	AG	TTCTGAC	16	5.65685	0	0	0	0	0	0	0
ENSG00000001617	+	ENST00000414301	4	3	50174115	50174230	GT	AG	CACCTAT	24	4.58258	0	0	0	0	0	0	0
ENSG00000001617	+	ENST00000414301	5	3	50174351	50176767	GT	AG	TGCTGAG	20	4.57891	0	0	0	0	0	0	0
ENSG00000001617	+	ENST00000414301	6	3	50176862	50182283	GT	AG	AACTGAC	20	5.82563	0	0	0	0	0	0	0
ENSG00000001617	+	ENST00000414301	7	3	50182404	50182643	GT	AG	GGCTCAC	26	4.15067	0	0	0	0	0	0	0
ENSG00000001617	+	ENST00000420831	2	3	50174115	50174212	GT	AG	TGGCCAG	15	4	0	0	0	0	0	0	0
ENSG00000001617	+	ENST00000450338	1	3	50155565	50159574	GT	AG	GCCTCAC	30	7.31365	0	0	0	0	0	0	0
ENSG00000001617	+	ENST00000450338	8	3	50182784	50182903	GT	AG	ATCTGAC	26	4.34178	0	0	0	0	0	0	0
ENSG00000001617	+	ENST00000450338	9	3	50183019	50183185	GT	AG	CTCCAAC	23	7.02365	0	0	0	0	0	0	0
ENSG00000001617	+	ENST00000450338	10	3	50183256	50183419	GT	AG	TGCTCAG	23	4.58258	0	0	0	0	1	0	0
ENSG00000001626	+	ENST00000003084	10	7	117548824	117559463	GT	AG	ACCTAAT	23	4.23289	0	0	0	0	0	0	0
ENSG00000001626	+	ENST00000003084	11	7	117559656	117587738	GT	AG	AAGTGAC	29	4.29584	0	0	0	0	0	0	0
ENSG00000001626	+	ENST00000003084	12	7	117587834	117590352	GT	AG	ATTTAAT	19	4.14911	0	0	0	0	0	0	0
ENSG00000001626	+	ENST00000003084	13	7	117590440	117591933	GT	AG	AATTGAT	27	6.45303	0	0	0	0	0	0	0
ENSG00000001626	+	ENST00000003084	14	7	117592658	117594929	GT	AG	TTGTAAT	23	4.55755	0	0	0	0	1	0	0
ENSG00000001626	+	ENST00000003084	15	7	117595059	117602825	GT	AG	AAATCAA	23	5.49158	0	0	1	0	0	0	0
ENSG00000001626	+	ENST00000003084	16	7	117602864	117603531	GT	AG	AAATAAC	23	6.66693	0	0	0	0	0	0	0
ENSG00000001626	+	ENST00000003084	17	7	117603783	117606673	GT	AG	TTTTGAG	27	5.14309	0	0	0	0	0	0	0
ENSG00000001626	+	ENST00000003084	18	7	117606754	117610518	GT	AG	TACTCAC	27	8.89249	0	0	0	0	0	0	0
ENSG00000001626	+	ENST00000003084	19	7	117610670	117611580	GT	AG	AAATTAC	51	6.72337	0	0	0	0	0	0	0
ENSG00000001626	+	ENST00000003084	20	7	117611809	117614612	GT	AG	AAATAAC	36	5.59561	0	0	1	0	0	0	0
ENSG00000001626	+	ENST00000003084	21	7	117614714	117627521	GT	AG	TCTTAAA	30	6.0464	0	0	0	0	0	0	0
ENSG00000001626	+	ENST00000003084	22	7	117627771	117642437	GT	AG	AAGTGAT	23	5.1116	0	0	0	0	1	0	0
ENSG00000001626	+	ENST00000003084	23	7	117642594	117652841	GT	AG	TATTCAT	32	5.59039	0	0	0	0	0	0	0
ENSG00000001626	+	ENST00000003084	24	7	117652932	117664687	GT	AG	TTTTAAC	36	6.23047	0	0	0	1	0	0	0
ENSG00000001626	+	ENST00000003084	25	7	117664861	117665458	GT	AG	CTGTGAT	32	7.14123	0	0	0	0	0	0	0
ENSG00000001626	+	ENST00000003084	26	7	117665565	117666907	GT	AG	CACTAAC	16	3.85559	0	1	0	0	0	0	0
ENSG00000001626	+	ENST00000446805	1	7	117479346	117479461	GT	AG	ATACGAA	50	6.9957	0	0	0	0	0	1	0
ENSG00000001626	+	ENST00000600166	3	7	117665565	117715757	GT	AG	AGATAAC	26	4.00618	0	0	0	0	0	0	0
ENSG00000001626	+	ENST00000673785	1	7	117287166	117300861	GT	AG	ACATAAG	28	5.09902	0	0	0	0	0	0	0
ENSG00000001626	+	ENST00000673785	2	7	117301031	117465746	GT	AG	CCATAAT	31	7.50225	0	0	0	0	0	0	0
ENSG00000001626	+	ENST00000673785	3	7	117465832	117503475	GT	AG	GATTGAT	47	7.55121	0	0	0	0	0	0	0
ENSG00000001626	+	ENST00000673785	4	7	117503691	117504252	GT	AG	AAGTGAA	29	5.66276	0	0	0	0	0	0	0
ENSG00000001626	+	ENST00000673785	5	7	117504364	117509033	GT	AG	AACTTAT	28	7.73253	0	0	0	0	0	0	0
ENSG00000001626	+	ENST00000673785	6	7	117509143	117530898	GT	AG	ATTTAAT	26	4.44312	0	0	0	0	0	0	0
ENSG00000001626	+	ENST00000673785	7	7	117531115	117534275	GT	AG	ATCTAAC	20	8.6357	0	0	0	0	1	1	0
ENSG00000001626	+	ENST00000673785	8	7	117534366	117535247	GT	AG	CAATGAC	32	6.55743	0	0	0	0	0	0	0
ENSG00000001626	+	ENST00000673785	9	7	117535412	117536547	GT	AG	GATTGAT	28	3.9846	0	0	0	0	0	0	0
ENSG00000001626	+	ENST00000673785	10	7	117536674	117540099	GT	AG	AAATAAC	34	7.66368	0	0	0	0	0	0	0
ENSG00000001626	+	ENST00000673785	11	7	117540347	117542015	GT	AG	TTCTGAT	36	7.35691	0	0	0	0	0	0	0
ENSG00000001626	+	ENST00000673785	12	7	117542109	117548640	GT	AG	ATCTGAC	57	8.35541	0	0	0	0	0	0	0
ENSG00000001629	+	ENST00000265742	1	7	92246520	92294888	GT	AG	TCCTAAT	67	8.05245	0	0	0	0	0	0	0
ENSG00000001629	+	ENST00000265742	2	7	92295167	92307358	GT	AG	AAGTGAT	38	6.39236	0	0	0	0	0	0	0
ENSG00000001629	+	ENST00000265742	3	7	92307657	92319329	GT	AG	TTTTGAA	17	5.09749	0	0	0	0	0	0	0
ENSG00000001629	+	ENST00000265742	4	7	92319513	92327782	GT	AG	ATTTAAC	24	6.05032	0	0	0	0	0	0	0
ENSG00000001629	+	ENST00000265742	5	7	92327901	92343023	GT	AG	TTTTGAG	28	5.17454	0	0	0	0	0	0	0
ENSG00000001629	+	ENST00000265742	6	7	92343233	92344977	GT	AG	AAATCAT	21	4.80155	0	0	0	0	0	1	0
ENSG00000001629	+	ENST00000265742	7	7	92345067	92350949	GT	AG	ACTTAAT	41	5.3089	0	0	0	0	0	0	0
ENSG00000001629	+	ENST00000265742	8	7	92351095	92352475	GT	AG	CATTAAA	40	6.90839	0	0	0	0	0	0	0
ENSG00000001629	+	ENST00000265742	9	7	92352643	92362184	GT	AG	TGTTGAT	46	5.35042	0	0	0	0	0	0	0
ENSG00000001629	+	ENST00000265742	10	7	92362274	92371476	GT	AG	CACTAAA	38	7.10083	0	0	0	0	0	0	0
ENSG00000001629	+	ENST00000265742	11	7	92371608	92386508	GT	AG	TTTTCAT	20	5.56776	0	0	0	0	0	0	0
ENSG00000001629	+	ENST00000265742	12	7	92386644	92387797	GT	AG	AAGTCAT	23	4.52015	0	0	0	0	0	0	0
ENSG00000001629	+	ENST00000265742	13	7	92387885	92387974	GT	AG	AAATAAA	38	5.09372	0	0	0	0	0	0	0
ENSG00000001629	+	ENST00000265742	14	7	92388042	92389970	GT	AG	AATTCAC	23	5.59176	0	0	0	0	0	0	0
ENSG00000001629	+	ENST00000265742	15	7	92390117	92391165	GT	AG	CTGTGAT	28	5.61987	0	0	0	0	0	0	0
ENSG00000001629	+	ENST00000265742	16	7	92391345	92392240	GT	AG	TATTAAA	30	6.33529	1	0	0	0	0	0	0
ENSG00000001629	+	ENST00000265742	17	7	92392293	92396364	GT	AG	TTTTAAA	45	6.241	0	0	0	0	0	0	0
ENSG00000001629	+	ENST00000265742	18	7	92396477	92397722	GT	AG	CACTAAA	32	6.71832	0	0	0	0	1	0	0
ENSG00000001629	+	ENST00000265742	19	7	92397860	92398211	GT	AG	TTTTAAA	27	5.1535	0	0	0	0	0	0	0
ENSG00000001630	-	ENST00000003100	1	7	92134172	92131873	GT	AG	AATTGAA	25	7.15369	0	0	0	0	0	0	0
ENSG00000001630	-	ENST00000003100	2	7	92131773	92129057	GT	AG	TTGTAAC	30	6.87209	0	0	0	0	0	0	0
ENSG00000001630	-	ENST00000003100	3	7	92128879	92127632	GT	AG	TTTTAAT	32	8.1202	0	0	0	0	0	0	0
ENSG00000001630	-	ENST00000003100	4	7	92127504	92126428	GT	AG	TAGTAAT	28	3.75034	0	0	0	0	0	0	0
ENSG00000001630	-	ENST00000003100	5	7	92126252	92123854	GT	AG	AAATCAT	21	4.84146	0	0	0	0	0	0	0
ENSG00000001630	-	ENST00000003100	6	7	92123733	92123316	GT	AG	TGTTAAA	27	7.51597	0	0	0	0	0	0	0
ENSG00000001630	-	ENST00000003100	7	7	92123119	92118616	GT	AG	TTATAAC	28	4.78699	0	0	0	0	0	0	0
ENSG00000001630	-	ENST00000003100	8	7	92118519	92117213	GT	AG	CTCTAAT	26	6.78005	0	0	0	0	0	1	0
ENSG00000001630	-	ENST00000003100	9	7	92117043	92113844	GT	AG	AACTGAT	27	6.15795	0	0	0	0	0	0	0
ENSG00000001630	-	ENST00000422867	4	7	92117176	92117093	GT	AG	GACTCAT	43	6.16395	0	0	0	0	0	0	0
ENSG00000001631	-	ENST00000394507	1	7	92245905	92245596	GT	AG	CGGTGAC	24	5.62523	1	0	0	0	0	0	0
ENSG00000001631	-	ENST00000394507	2	7	92245426	92245172	GC	AG	TTCTAAC	58	5.61823	0	0	1	0	0	1	0
ENSG00000001631	-	ENST00000394507	18	7	92213194	92201424	GT	AG	ATTTCAA	28	4.77307	0	0	0	0	0	0	0
ENSG00000001631	-	ENST00000394507	19	7	92201306	92200805	GT	AG	TATTGAC	18	6.70672	0	0	0	0	0	0	0
ENSG00000001631	-	ENST00000440209	1	7	92245843	92245575	GT	AG	AGGTGAC	18	4.89898	0	0	0	0	0	0	0
ENSG00000002016	-	ENST00000358495	1	12	949601	933077	GT	AG	CTTTGAG	36	6.08276	0	0	0	0	1	0	0
ENSG00000002016	-	ENST00000358495	2	12	932974	931322	GT	AG	ATTTAAT	22	5.34809	0	0	0	0	0	0	0
ENSG00000002016	-	ENST00000358495	3	12	931219	930145	GT	AG	AATTAAC	35	5.56869	0	0	0	0	0	0	0
ENSG00000002016	-	ENST00000358495	4	12	930050	929887	GT	AG	TCTTCAA	25	4.6844	0	0	0	0	0	0	0
ENSG00000002016	-	ENST00000358495	5	12	929818	927264	GT	AG	AGTTCAA	21	3.8068	0	0	0	0	0	0	0
ENSG00000002016	-	ENST00000358495	6	12	927144	925526	GT	AG	TCTTAAC	33	8.60917	0	0	0	0	0	0	0
ENSG00000002016	-	ENST00000358495	7	12	925449	916821	GT	AG	AGTTGAA	30	5.47719	0	1	0	0	0	0	0
ENSG00000002016	-	ENST00000358495	8	12	916638	916484	GT	AG	TGCTCAG	34	5.65685	0	0	0	0	0	0	0
ENSG00000002016	-	ENST00000358495	9	12	916343	914533	GT	AG	TGATGAC	31	4.83328	0	0	0	0	0	0	0
ENSG00000002016	-	ENST00000358495	10	12	914430	914122	GT	AG	TGCTGAT	28	6.03471	0	0	0	0	0	0	0
ENSG00000002016	-	ENST00000358495	11	12	913893	913453	GT	AG	ATTTAAG	20	3.86254	0	0	0	0	0	0	0
ENSG00000002016	-	ENST00000536177	8	12	916638	916536	GT	AG	CAGCCAG	20	3.17592	0	0	0	0	0	0	0
ENSG00000002016	-	ENST00000541619	1	12	949601	936883	GT	AG	TTATAAC	20	4.09165	0	0	0	0	0	0	0
ENSG00000002016	-	ENST00000545564	5	12	927144	926947	GT	AG	TTTTCAA	16	4.25087	0	0	0	0	0	0	1
ENSG00000002330	-	ENST00000309032	1	11	64284630	64284377	GT	AG	ACGTAAC	17	4.62734	0	0	0	0	0	0	0
ENSG00000002330	-	ENST00000394531	2	11	64284181	64277044	GT	AG	TTGTAAT	36	5.14929	0	0	0	0	0	0	0
ENSG00000002330	-	ENST00000394532	1	11	64284181	64271804	GT	AG	GATTAAC	32	6.18814	0	0	0	0	0	0	0
ENSG00000002330	-	ENST00000394532	2	11	64271612	64270338	GT	AG	ATCTAAC	30	6.18074	0	0	0	0	0	0	0
ENSG00000002549	+	ENST00000226299	1	4	17577568	17579823	GT	AG	CTCTAAT	35	6.97639	0	0	0	0	0	0	0
ENSG00000002549	+	ENST00000226299	2	4	17579940	17581759	GT	AG	AAGTGAA	48	5.47122	0	0	0	0	0	0	0
ENSG00000002549	+	ENST00000226299	3	4	17581815	17582287	GT	AG	AAATAAA	31	5.05955	0	0	0	1	0	0	0
ENSG00000002549	+	ENST00000226299	4	4	17582394	17583482	GT	AG	GACTGAC	33	5.31471	0	0	0	0	0	0	0
ENSG00000002549	+	ENST00000226299	5	4	17583643	17584971	GT	AG	GTTTGAC	27	4.18364	0	0	0	0	0	0	0
ENSG00000002549	+	ENST00000226299	6	4	17585137	17588818	GT	AG	AGGTAAC	37	5.96104	0	0	0	0	0	0	0
ENSG00000002549	+	ENST00000226299	7	4	17588978	17595409	GT	AG	AAGTGAT	53	6.91832	0	0	0	0	0	0	0
ENSG00000002549	+	ENST00000226299	8	4	17595535	17597045	GT	AG	CCTTCAT	18	6.24495	0	0	0	0	0	0	0
ENSG00000002549	+	ENST00000226299	9	4	17597135	17598455	GT	AG	CTGTCAC	27	6.22015	0	0	0	0	0	0	0
ENSG00000002549	+	ENST00000226299	10	4	17598559	17604587	GT	AG	ACGTGAC	23	4.20831	0	0	0	0	0	0	0
ENSG00000002549	+	ENST00000226299	11	4	17604668	17606828	GT	AG	TGTTAAT	62	6.41424	0	0	0	0	0	0	0
ENSG00000002549	+	ENST00000226299	12	4	17606939	17607399	GT	AG	TTGTAAA	25	5	0	0	1	0	0	0	0
ENSG00000002587	-	ENST00000002596	1	4	11428698	11400114	GT	AG	TGTTAAT	24	7.52762	0	0	0	0	0	1	0
ENSG00000002726	+	ENST00000416793	3	7	150859049	150860443	GT	AG	TTCTGAC	24	4.32677	0	0	0	0	0	0	0
ENSG00000002726	+	ENST00000483043	1	7	150852559	150853917	GT	AG	CTGTAAT	16	6.61948	0	0	0	0	0	0	0
ENSG00000002726	+	ENST00000493429	1	7	150824964	150827247	GT	AG	AATTAAC	26	5.82322	0	0	0	0	0	0	0
ENSG00000002726	+	ENST00000493429	2	7	150827403	150852114	GT	AG	TCTTGAG	47	6.82689	0	0	0	0	0	0	0
ENSG00000002726	+	ENST00000493429	3	7	150852191	150856454	GT	AG	AACTAAG	26	5.18173	0	0	0	0	0	0	0
ENSG00000002726	+	ENST00000493429	4	7	150858041	150858762	GT	AG	GCTTGAT	33	6.32456	0	1	0	0	0	0	0
ENSG00000002726	+	ENST00000493429	5	7	150859049	150860500	GT	AG	CCCTGAG	29	4.99713	0	0	0	0	0	0	0
ENSG00000002726	+	ENST00000493429	6	7	150860634	150860942	GT	AG	CACTGAA	22	4.68865	0	0	1	0	0	0	0
ENSG00000002745	+	ENST00000361301	1	7	121325481	121329566	GT	AG	GCTTAAC	26	5.97445	0	0	0	0	0	0	0
ENSG00000002745	+	ENST00000361301	2	7	121329818	121331677	GT	AG	CTCTAAT	25	4.6892	0	0	0	0	0	0	0
ENSG00000002745	+	ENST00000361301	3	7	121331965	121338880	GT	AG	GATTGAT	30	5.07127	0	0	0	0	0	0	0
ENSG00000002746	+	ENST00000395891	1	7	43112938	43114156	GT	AG	GTGCAAT	36	6.78233	0	0	0	0	0	0	0
ENSG00000002746	+	ENST00000395891	2	7	43114392	43243874	GT	AG	AGTTAAC	22	5.1035	0	0	0	0	0	0	1
ENSG00000002746	+	ENST00000395891	3	7	43243933	43311762	GT	AG	CCCTGAC	30	6.60197	0	0	0	0	0	0	0
ENSG00000002746	+	ENST00000395891	4	7	43312088	43320634	GT	AG	GACTGAT	40	9.41182	0	0	0	0	0	0	0
ENSG00000002746	+	ENST00000395891	5	7	43320743	43360885	GT	AG	GTCTCAT	20	5.08355	0	0	0	0	0	0	0
ENSG00000002746	+	ENST00000395891	6	7	43360981	43396813	GT	AG	ATTTCAG	42	6.03934	0	0	0	0	0	0	0
ENSG00000002746	+	ENST00000395891	7	7	43396890	43407561	GT	AG	AATTAAA	20	4.09764	0	0	0	0	0	0	0
ENSG00000002746	+	ENST00000395891	8	7	43407732	43438002	GT	AG	AATTGAT	24	3.70464	0	0	0	0	0	0	0
ENSG00000002746	+	ENST00000395891	9	7	43438146	43442528	GT	AG	TATTGAC	33	5.43597	0	0	0	0	0	0	0
ENSG00000002746	+	ENST00000395891	10	7	43442630	43444217	GT	AG	AAATGAC	24	5.65685	0	0	0	0	0	0	0
ENSG00000002746	+	ENST00000395891	11	7	43445571	43450827	GT	AG	TATTGAC	16	6.0014	0	0	0	0	0	0	0
ENSG00000002746	+	ENST00000395891	12	7	43450930	43456296	GT	AG	CCTTGAT	32	6.68726	0	0	0	0	0	0	0
ENSG00000002746	+	ENST00000395891	13	7	43456448	43463659	GT	AG	AGTTAAC	30	5.99631	0	0	0	0	0	0	0
ENSG00000002746	+	ENST00000395891	14	7	43463800	43466446	GT	AG	GGTTGAA	50	7.53587	0	0	0	0	0	0	0
ENSG00000002746	+	ENST00000395891	15	7	43466569	43468919	GT	AG	TGCTCAT	68	8.07476	0	0	0	0	0	0	0
ENSG00000002746	+	ENST00000395891	16	7	43469106	43479609	GT	AG	TTCTCAC	38	8.60717	0	0	0	0	0	0	0
ENSG00000002746	+	ENST00000395891	17	7	43479745	43492074	GT	AG	TTCTAAT	27	7.27516	0	0	0	0	0	0	1
ENSG00000002746	+	ENST00000395891	18	7	43492181	43493083	GT	AG	GACTCAA	29	5.95987	0	0	0	0	0	0	0
ENSG00000002746	+	ENST00000395891	19	7	43493181	43500698	GT	AG	ATCTAAT	29	7.06584	1	0	0	0	0	0	0
ENSG00000002746	+	ENST00000395891	20	7	43500783	43501212	GT	AG	AACTGAC	44	7.74511	0	0	0	0	0	0	0
ENSG00000002746	+	ENST00000395891	21	7	43501323	43507136	GT	AG	TGATGAC	24	4.25246	0	0	0	0	0	0	0
ENSG00000002746	+	ENST00000395891	22	7	43507258	43508017	GT	AG	TGCTCAC	21	5.8886	0	0	0	0	0	0	1
ENSG00000002746	+	ENST00000395891	23	7	43508132	43508968	GT	AG	GAATGAG	29	5.47723	0	0	0	0	0	0	0
ENSG00000002746	+	ENST00000395891	24	7	43509122	43541162	GT	AG	CACTTAC	30	7.98837	0	0	0	0	0	0	0
ENSG00000002746	+	ENST00000395891	25	7	43541262	43541868	GT	AG	TGGTAAT	28	6.70795	0	0	0	0	0	0	0
ENSG00000002746	+	ENST00000395891	26	7	43541999	43550444	GT	AG	AACTGAC	33	5.56775	0	0	0	0	0	0	0
ENSG00000002746	+	ENST00000395891	27	7	43550592	43552221	GT	AG	TGCTGAA	20	4.47212	1	0	0	0	0	0	0
ENSG00000002746	+	ENST00000395891	28	7	43552337	43554591	GT	AG	ACCTGAT	82	9.03828	0	0	0	0	0	0	0
ENSG00000002746	+	ENST00000395891	29	7	43554791	43561814	GT	AG	CTCTCAC	23	6.73738	0	0	0	0	0	0	0
ENSG00000002746	+	ENST00000429529	1	7	43479745	43523048	GT	AG	TTTTGAG	27	5.2915	0	0	0	0	0	0	0
ENSG00000002822	-	ENST00000265854	1	7	2232871	2230728	GT	AG	GGATACA	26	4.16291	0	0	0	0	0	0	0
ENSG00000002822	-	ENST00000399654	1	7	2232871	2230765	GT	AG	AGGCGAA	21	5.19615	0	0	0	0	1	0	0
ENSG00000002822	-	ENST00000399654	2	7	2230548	2230144	GT	AG	CCCTGAC	26	4.89898	0	0	0	0	0	0	0
ENSG00000002822	-	ENST00000399654	3	7	2229983	2225551	GT	AG	CACTGAG	35	5.23789	0	0	0	0	0	0	0
ENSG00000002822	-	ENST00000402746	1	7	2232871	2222755	GT	AG	ATCTGAC	19	7.90023	0	0	0	0	0	0	0
ENSG00000002822	-	ENST00000402746	2	7	2222574	2221023	GT	AG	CCTTGAC	20	5.38516	0	0	0	0	0	0	0
ENSG00000002822	-	ENST00000402746	3	7	2220883	2219457	GT	AG	CACTCAC	33	5.21636	1	0	0	0	0	0	0
ENSG00000002822	-	ENST00000402746	4	7	2219331	2218044	GT	AG	GTGTGAT	20	7.74595	0	0	0	0	0	0	0
ENSG00000002822	-	ENST00000402746	5	7	2217961	2216288	GT	AG	GGCTCAT	36	7.34847	0	0	0	0	0	0	0
ENSG00000002822	-	ENST00000402746	6	7	2216156	2216000	GT	AG	ATTTGAG	24	4.95684	0	0	0	0	0	0	0
ENSG00000002822	-	ENST00000402746	7	7	2215884	2213274	GT	AG	TGATGAC	30	4.55271	0	0	0	0	0	0	0
ENSG00000002822	-	ENST00000402746	8	7	2213211	2149239	GT	AG	AACTGAG	23	4.89898	0	0	0	0	0	0	0
ENSG00000002822	-	ENST00000402746	9	7	2149151	2069339	GT	AG	GCTTCAT	31	5.85653	0	0	0	0	0	0	0
ENSG00000002822	-	ENST00000402746	10	7	2069193	2014643	GT	AG	TCCTGAT	24	4.68917	0	0	0	0	0	0	0
ENSG00000002822	-	ENST00000402746	11	7	2014501	2002122	GT	AG	GTCTCAG	26	5.0198	0	0	0	0	0	0	1
ENSG00000002822	-	ENST00000402746	12	7	2002064	1980542	GT	AG	TGCTGAC	26	8.83176	0	0	0	0	0	0	0
ENSG00000002822	-	ENST00000402746	13	7	1980452	1957720	GT	AG	TGGTCAC	21	7	0	0	0	0	0	0	0
ENSG00000002822	-	ENST00000402746	14	7	1957628	1936898	GT	AG	GTGTGAC	105	9.4956	0	0	0	0	0	0	0
ENSG00000002822	-	ENST00000402746	15	7	1936686	1898391	GT	AG	CACTCAC	26	10.4877	0	0	0	0	0	0	0
ENSG00000002822	-	ENST00000402746	16	7	1898199	1816229	GT	AG	GGCTGAC	35	7.14143	0	0	0	0	0	0	0
ENSG00000002822	-	ENST00000406869	1	7	2232871	2230725	GT	AG	GGATACA	29	4.33378	0	0	0	0	0	0	0
ENSG00000002834	+	ENST00000318008	1	17	38870259	38878085	GT	AG	ATCTGAT	28	6.55744	0	0	0	0	0	0	0
ENSG00000002834	+	ENST00000318008	2	17	38878181	38890419	GT	AG	GAGTCAC	29	5.82854	0	0	0	0	0	0	1
ENSG00000002834	+	ENST00000318008	3	17	38890505	38898411	GT	AG	GCCTGAC	30	7.34807	0	0	0	0	0	1	0
ENSG00000002834	+	ENST00000318008	4	17	38898520	38914324	GT	AG	CCTTCAC	24	4.58252	0	0	0	0	0	0	0
ENSG00000002834	+	ENST00000318008	5	17	38914476	38915042	GT	AG	TTCCAAG	25	5.01945	0	0	0	0	0	0	0
ENSG00000002834	+	ENST00000318008	6	17	38915147	38918604	GT	AG	GGCTGAC	18	4.99999	0	0	0	0	0	0	0
ENSG00000002834	+	ENST00000435347	7	17	38919983	38920306	CT	CC	GTGTCAC	45	7.2111	0	0	0	0	0	0	0
ENSG00000002919	+	ENST00000393405	1	17	48107839	48110707	GT	AG	ATATTAG	22	4.12311	0	0	0	0	0	0	0
ENSG00000002919	+	ENST00000580219	6	17	48119187	48121234	GT	AG	TGTTCAT	34	5.92827	0	0	0	0	0	0	0
ENSG00000002919	+	ENST00000581298	1	17	48103390	48112030	GT	AG	TACTAAC	32	6.5358	0	0	0	0	0	0	0
ENSG00000002919	+	ENST00000581298	2	17	48112086	48112573	GT	AG	AGCTGAG	22	4.3589	0	0	0	0	0	0	0
ENSG00000002919	+	ENST00000581298	3	17	48112661	48113300	GT	AG	CACTAAA	37	7.90358	0	0	0	0	0	0	0
ENSG00000002919	+	ENST00000581298	4	17	48113402	48118703	GT	AG	CACTTAT	31	6.1931	0	0	0	1	0	0	0
ENSG00000002919	+	ENST00000581298	5	17	48118800	48118973	GT	AG	GGGTGAT	34	6.40088	0	0	0	0	0	0	0
ENSG00000002933	+	ENST00000484928	1	7	150800969	150801535	GT	AG	TTCTGAC	35	5.83095	0	0	0	0	0	0	0
ENSG00000002933	+	ENST00000484928	2	7	150801725	150802214	GT	AG	CACCTAG	33	5.44411	0	0	1	0	0	0	0
ENSG00000002933	+	ENST00000484928	3	7	150802326	150803399	GT	AG	TACTAAG	29	5.47722	0	1	0	0	0	0	0
ENSG00000002933	+	ENST00000484928	4	7	150803457	150803619	GT	AG	ACACAAA	30	5.47723	0	0	0	0	0	0	0
ENSG00000002933	+	ENST00000484928	5	7	150803833	150804361	GT	AG	TGCTTAT	24	6.62942	0	0	0	0	0	0	0
ENSG00000002933	+	ENST00000484928	6	7	150804473	150804826	GT	AG	CACTCAC	30	7.48295	0	0	0	0	0	0	1
ENSG00000003056	-	ENST00000000412	1	12	8949487	8946406	GT	AG	CATTCAT	69	10.4389	0	0	0	0	0	0	0
ENSG00000003056	-	ENST00000000412	2	12	8946228	8945585	GT	AG	TAGTAAC	35	4.99657	0	0	0	0	0	0	0
ENSG00000003056	-	ENST00000000412	3	12	8945417	8943911	GT	AG	CCCCCAC	34	4.63647	0	0	0	0	1	0	0
ENSG00000003056	-	ENST00000000412	4	12	8943800	8943536	GT	AG	ACTTAAC	34	6.58238	0	0	1	0	0	0	0
ENSG00000003056	-	ENST00000000412	5	12	8943404	8942543	GT	AG	TCTTAAG	27	4.15964	0	0	0	0	0	0	0
ENSG00000003056	-	ENST00000000412	6	12	8942415	8941941	GT	AG	GAATTAT	27	6.23656	1	0	0	0	0	0	0
ENSG00000003056	-	ENST00000539143	2	12	8942415	8940870	GT	AG	TTTTGAC	21	6.08258	0	0	0	0	0	0	0
ENSG00000003056	-	ENST00000543845	1	12	8949487	8946825	GT	AG	TGGTGAT	29	6.42283	0	0	0	0	1	0	0
ENSG00000003056	-	ENST00000544193	1	12	8942415	8940904	GT	AG	TTCTAAA	23	5.83094	0	0	0	0	0	0	0
ENSG00000003056	-	ENST00000544245	1	12	8949487	8946388	GT	AG	TCCCAAA	21	4.49298	0	0	0	0	0	0	0
ENSG00000003137	-	ENST00000001146	1	2	72147630	72144214	GT	AG	CCCTGAG	27	4.89898	0	0	0	0	0	0	0
ENSG00000003137	-	ENST00000001146	2	2	72143988	72135420	GT	AG	GGCTCAC	25	7.13128	1	0	0	0	0	0	0
ENSG00000003137	-	ENST00000001146	3	2	72135143	72134917	GT	AG	GAGTGAC	19	4.23989	0	0	0	0	0	0	0
ENSG00000003137	-	ENST00000001146	4	2	72134760	72133308	GT	AG	CACTGAC	69	7.85104	0	0	0	0	0	0	0
ENSG00000003137	-	ENST00000001146	5	2	72133022	72132620	GT	AG	CTCTCAC	33	8.24267	0	0	0	0	0	0	0
ENSG00000003147	-	ENST00000265577	2	7	8235909	8232753	GT	AG	GAATAAA	27	4.79778	0	0	0	0	1	0	0
ENSG00000003147	-	ENST00000396675	1	7	8261999	8235941	GT	AG	ATATAAC	54	6.50733	0	0	0	0	0	0	0
ENSG00000003147	-	ENST00000401396	2	7	8235909	8232734	GT	AG	TTTTTAG	24	3.68587	0	0	0	0	0	0	0
ENSG00000003147	-	ENST00000402384	1	7	8262093	8236006	GT	AG	GTGTAAC	28	7.91349	0	0	0	0	0	0	0
ENSG00000003147	-	ENST00000402384	2	7	8235909	8232756	GT	AG	GAATAAA	24	4.58258	0	0	0	0	1	0	0
ENSG00000003147	-	ENST00000402384	3	7	8232589	8228674	GT	AG	ATCTCAC	46	10.2522	0	0	0	0	0	0	0
ENSG00000003147	-	ENST00000402384	4	7	8228600	8221399	GT	AG	TTGTGAT	73	5.79462	0	0	0	0	0	0	0
ENSG00000003147	-	ENST00000402384	5	7	8221274	8218504	GT	AG	TTTTGAG	27	5.09902	0	0	0	0	0	0	0
ENSG00000003147	-	ENST00000402384	6	7	8218304	8158653	GT	AG	GGGTGAT	28	4.98677	0	0	0	0	0	1	0
ENSG00000003147	-	ENST00000402384	7	7	8158526	8157215	GT	AG	CATTAAT	25	4.87554	0	0	0	0	0	0	0
ENSG00000003147	-	ENST00000402384	8	7	8157115	8143973	GT	AG	TGATAAC	77	7.80168	0	0	0	0	0	0	0
ENSG00000003147	-	ENST00000402384	9	7	8143874	8141818	GT	AG	GACTAAA	20	3.83797	0	0	0	0	0	0	0
ENSG00000003147	-	ENST00000402384	10	7	8141764	8139048	GT	AG	TGGTAAC	25	4.79583	0	0	0	0	0	0	0
ENSG00000003147	-	ENST00000402384	11	7	8138984	8138882	GT	AG	AACTGAC	35	9.46537	0	0	0	1	0	0	0
ENSG00000003147	-	ENST00000402384	12	7	8138839	8128143	GT	AG	TGGTGAC	28	6.54986	0	0	0	0	0	0	0
ENSG00000003147	-	ENST00000402384	13	7	8127872	8114045	GT	AG	TGCTCAT	22	6.08276	0	0	0	0	0	0	0
ENSG00000003147	-	ENST00000422063	8	7	8143874	8142056	GT	AG	TGATAAC	42	6.49061	0	0	0	0	0	0	0
ENSG00000003249	-	ENST00000304733	1	16	90009956	90009431	GT	AG	AGGTGAC	21	5.17398	0	0	0	0	0	0	0
ENSG00000003249	-	ENST00000304733	2	16	90009283	90008925	GT	AG	GGCTGAC	22	5.46568	0	0	0	0	0	0	0
ENSG00000003249	-	ENST00000568662	1	16	90008783	90006493	GT	AG	CAGCCAC	31	3.76038	0	0	0	0	0	0	0
ENSG00000003393	-	ENST00000264276	1	2	201780876	201768946	GT	AG	GGGTAAA	42	6.27368	1	0	0	0	0	0	0
ENSG00000003393	-	ENST00000264276	2	2	201768865	201767384	GT	AG	AATTAAG	23	4.75983	0	0	0	0	0	0	0
ENSG00000003393	-	ENST00000264276	3	2	201767228	201761819	GT	AG	CACTAAC	39	7.22642	0	0	0	0	0	0	0
ENSG00000003393	-	ENST00000264276	4	2	201760880	201757760	GT	AG	GCATAAG	44	4.66757	0	0	1	0	0	0	0
ENSG00000003393	-	ENST00000264276	5	2	201757401	201754672	GT	AG	AAATGAT	59	8.50603	0	0	0	0	0	0	0
ENSG00000003393	-	ENST00000264276	6	2	201754502	201753243	GT	AG	CTTTGAC	30	6.48034	0	0	0	0	0	0	0
ENSG00000003393	-	ENST00000264276	7	2	201753145	201749790	GT	AG	CGCTTAG	27	4.91667	0	0	0	0	0	0	0
ENSG00000003393	-	ENST00000264276	8	2	201749711	201746749	GT	AG	ACACTAT	18	5.09902	0	0	0	0	0	0	1
ENSG00000003393	-	ENST00000264276	9	2	201746565	201744430	GT	AG	ATTTAAT	25	6.75388	1	0	0	0	0	0	0
ENSG00000003393	-	ENST00000264276	10	2	201744257	201741855	GT	AG	TCATCAT	21	3.49548	0	0	0	0	0	0	0
ENSG00000003393	-	ENST00000264276	11	2	201741673	201738736	GC	AG	AACTAAT	29	7.27914	0	0	0	0	0	0	0
ENSG00000003393	-	ENST00000264276	12	2	201738669	201733439	GT	AG	GATTAAC	28	7.35083	0	0	0	0	0	0	0
ENSG00000003393	-	ENST00000264276	13	2	201733275	201729184	GT	AG	GCATAAT	50	7.88522	0	0	0	0	1	0	0
ENSG00000003393	-	ENST00000264276	14	2	201729051	201728641	GT	AG	ATGTGAT	82	9.33066	0	0	0	0	0	0	0
ENSG00000003393	-	ENST00000264276	15	2	201728511	201727776	GT	AG	TCATAAA	27	4.30045	0	0	0	0	0	0	0
ENSG00000003393	-	ENST00000264276	16	2	201727704	201727279	GT	AG	TAATGAC	45	5.39354	0	0	0	0	0	0	0
ENSG00000003393	-	ENST00000264276	17	2	201727211	201726867	GT	AG	TATTGAC	20	7.27382	0	0	1	0	0	0	0
ENSG00000003393	-	ENST00000264276	18	2	201726663	201726550	GT	AG	AGTTGAC	31	6.01092	0	0	0	0	0	0	0
ENSG00000003393	-	ENST00000264276	19	2	201726483	201725455	GT	AG	TCATAAA	39	6.72068	0	0	0	0	0	0	0
ENSG00000003393	-	ENST00000264276	20	2	201725355	201724460	GT	AG	TGATAAT	24	6.01999	0	0	0	0	0	0	0
ENSG00000003393	-	ENST00000264276	21	2	201724294	201723442	GT	AG	TCCTTAT	39	5.77977	0	0	0	0	0	0	0
ENSG00000003393	-	ENST00000264276	22	2	201723329	201723121	GT	AG	TTGTAAT	25	7.14481	0	0	0	0	0	0	0
ENSG00000003393	-	ENST00000264276	23	2	201723042	201718211	GT	AG	CTCTAAC	31	8.72324	0	0	0	0	0	0	0
ENSG00000003393	-	ENST00000264276	24	2	201718076	201715840	GT	AG	GATTAAT	26	4.26377	0	0	0	0	0	0	0
ENSG00000003393	-	ENST00000264276	25	2	201715671	201711109	GT	AG	ATACAAC	26	5	0	0	0	0	0	1	1
ENSG00000003393	-	ENST00000264276	26	2	201710990	201710039	GT	AG	AACTGAC	26	8.68791	0	0	0	0	0	0	0
ENSG00000003393	-	ENST00000264276	27	2	201709880	201707992	GT	AG	GTATAAT	32	4.49843	0	0	0	0	0	0	0
ENSG00000003393	-	ENST00000264276	28	2	201707868	201707023	GT	AG	TTTTAAT	42	8.25164	0	0	0	0	0	0	0
ENSG00000003393	-	ENST00000264276	29	2	201706845	201705462	GT	AG	AAGTAAC	36	6.23221	0	0	0	0	0	0	0
ENSG00000003393	-	ENST00000264276	30	2	201705415	201705201	GT	AG	CCTTGAC	22	5.93595	0	0	0	0	0	0	0
ENSG00000003393	-	ENST00000264276	31	2	201705138	201704604	GT	AG	AAATTAT	34	5.72514	0	0	0	0	0	0	0
ENSG00000003393	-	ENST00000264276	32	2	201704453	201704219	GT	AG	AAATAAC	28	4.98893	0	0	0	0	0	0	0
ENSG00000003393	-	ENST00000264276	33	2	201704121	201701890	GT	AG	AAGTGAA	31	5.12736	0	0	0	0	0	0	0
ENSG00000003393	-	ENST00000409632	1	2	201780876	201778488	GT	AG	ATTTAAT	54	8.57864	0	0	0	0	0	0	0
ENSG00000003393	-	ENST00000410052	1	2	201780876	201780084	GT	AG	ATCCAAG	26	4.34254	0	0	0	0	0	0	0
ENSG00000003393	-	ENST00000679728	4	2	201760880	201760308	GT	AG	GGCTAAT	32	6.47887	0	0	0	0	0	0	0
ENSG00000003393	-	ENST00000679949	5	2	201757401	201754624	GT	AG	TCTTAAG	31	4.50138	0	0	0	0	0	0	0
ENSG00000003393	-	ENST00000680497	4	2	201757401	201756930	GT	AG	ATATTAT	32	5.38516	0	0	1	0	0	0	0
ENSG00000003393	-	ENST00000680814	32	2	201704453	201701139	GT	AG	AAAGAAC	40	4.76362	0	0	0	0	0	0	0
ENSG00000003393	-	ENST00000680861	1	2	201781884	201781080	GT	AG	TTCTCAG	21	4.55883	0	0	0	0	0	0	0
ENSG00000003393	-	ENST00000681312	4	2	201761411	201761325	GT	AG	AGCTTAG	28	5.32356	0	0	0	0	0	0	0
ENSG00000003393	-	ENST00000681495	11	2	201718076	201715837	GT	AG	GATTAAT	29	4.20577	0	0	0	0	0	0	0
ENSG00000003400	+	ENST00000272879	6	2	201203767	201205881	GT	AG	GTCTGAG	17	4.24264	0	0	1	0	0	0	1
ENSG00000003400	+	ENST00000272879	9	2	201209563	201228932	GT	AG	CACTCAG	39	4.61187	0	0	0	0	0	0	0
ENSG00000003400	+	ENST00000360132	1	2	201183309	201185770	GT	AG	CTCTAAC	31	7.59693	0	0	0	0	0	0	0
ENSG00000003400	+	ENST00000360132	2	2	201186125	201187705	GT	AG	GTGTAAG	34	5.70576	0	0	0	0	0	0	0
ENSG00000003400	+	ENST00000360132	3	2	201187800	201192983	GT	AG	ATGTAAC	21	4.91906	0	0	0	0	0	0	0
ENSG00000003400	+	ENST00000360132	4	2	201193120	201195841	GT	AG	AGGTGAT	34	6.30416	0	0	0	0	0	0	0
ENSG00000003400	+	ENST00000360132	5	2	201195949	201203729	GT	AG	GTTTCAT	24	7.83997	0	0	0	0	0	0	0
ENSG00000003400	+	ENST00000360132	6	2	201203767	201208074	GT	AG	TACTAAG	23	4.89867	0	0	0	0	0	0	0
ENSG00000003400	+	ENST00000360132	7	2	201208184	201209069	GT	AG	GCATCAT	62	6.19918	0	0	0	0	0	0	0
ENSG00000003400	+	ENST00000360132	8	2	201209563	201217587	GT	AG	CCGTAAA	31	6.08104	0	1	1	0	0	0	0
ENSG00000003400	+	ENST00000374650	5	2	201195949	201200442	GT	AG	CTGTAAA	25	4.69042	0	0	0	0	0	0	0
ENSG00000003402	+	ENST00000309955	1	2	201116482	201129728	GT	AG	TTTTCAG	24	5	0	0	0	0	0	0	0
ENSG00000003402	+	ENST00000340870	3	2	201140440	201149001	GT	CA	TTGTAAA	25	5.84889	0	0	0	0	0	0	0
ENSG00000003402	+	ENST00000341222	5	2	201140440	201141373	GT	AG	ATTTCAT	25	6.6321	0	0	0	0	0	0	0
ENSG00000003402	+	ENST00000342795	8	2	201149836	201154136	GT	AG	TTTTAAG	27	4.54527	0	0	0	0	0	0	0
ENSG00000003402	+	ENST00000395148	4	2	201136108	201136197	GT	AG	GACTGAT	23	7.26215	0	0	0	0	0	0	0
ENSG00000003402	+	ENST00000443227	1	2	201116482	201133028	GT	AG	AATTAAC	26	5.71322	0	0	0	0	0	0	0
ENSG00000003402	+	ENST00000443227	2	2	201133135	201135971	GT	AG	TATTGAC	30	6.40312	0	0	1	0	0	0	0
ENSG00000003402	+	ENST00000443227	3	2	201136108	201140356	GT	AG	TTTTAAC	28	4.9412	0	0	0	0	0	0	0
ENSG00000003402	+	ENST00000443227	4	2	201140440	201145377	GT	AG	AACTAAC	34	5.34952	0	0	0	0	0	0	0
ENSG00000003402	+	ENST00000443227	5	2	201145433	201149002	GT	AG	TTGTAAA	26	5.93287	0	0	0	0	0	0	0
ENSG00000003402	+	ENST00000443227	6	2	201149053	201149753	GT	AG	TCTTTAG	24	5	0	0	0	0	0	0	0
ENSG00000003402	+	ENST00000443227	7	2	201149836	201160431	GT	AG	TCCTCAC	42	6.16441	0	0	0	0	0	0	0
ENSG00000003402	+	ENST00000443227	8	2	201160943	201163834	GT	AG	CCCTAAT	61	5.53697	0	0	0	0	0	0	0
ENSG00000003402	+	ENST00000457277	8	2	201160943	201162995	GT	AG	TTGTAAC	36	5.70851	0	0	0	0	0	0	0
ENSG00000003436	-	ENST00000392365	1	2	187513615	187503771	GT	AG	TATTTAT	29	4.54196	0	0	0	0	0	0	0
ENSG00000003436	-	ENST00000392365	2	2	187503647	187497079	GT	AG	TGTTGAT	40	5.09187	0	1	0	0	0	0	0
ENSG00000003436	-	ENST00000392365	3	2	187496880	187488376	GT	AG	AATTGAT	26	6.10264	0	0	1	0	0	0	0
ENSG00000003436	-	ENST00000392365	4	2	187488336	187484988	GT	AG	TTCTGAC	19	5.63755	0	0	0	0	0	0	0
ENSG00000003436	-	ENST00000392365	5	2	187484810	187484217	GT	AG	TTTTAAT	21	5.74413	0	0	0	0	0	0	0
ENSG00000003436	-	ENST00000392365	6	2	187484123	187467933	GT	AG	GGCTTAC	25	10.1155	0	0	1	0	0	0	0
ENSG00000003436	-	ENST00000392365	7	2	187467752	187467043	GT	AG	CATTAAT	23	7.71626	1	0	0	1	0	0	0
ENSG00000003436	-	ENST00000409676	1	2	187554199	187513647	GT	AG	CTATGAC	63	5.3338	0	0	0	0	0	0	0
ENSG00000003436	-	ENST00000409676	7	2	187484123	187478804	GT	AG	GACTCAC	33	4.89353	0	0	0	0	0	0	0
ENSG00000003436	-	ENST00000420747	1	2	187554199	187544638	GT	AG	CCTTTAG	27	4.76351	0	0	0	0	0	0	0
ENSG00000003436	-	ENST00000421427	1	2	187565549	187554350	GT	AG	TAGTAAG	23	4.29975	0	0	0	0	0	0	0
ENSG00000003436	-	ENST00000421427	2	2	187554199	187529486	GT	AG	GCCTTAG	39	5.74456	0	0	0	0	0	0	0
ENSG00000003436	-	ENST00000437725	1	2	187554199	187520614	GT	AG	TAGTGAC	19	4.89897	0	0	0	0	0	0	0
ENSG00000003509	+	ENST00000002125	1	2	37231761	37232105	GT	AG	GTTTAAT	17	5.8784	0	0	0	0	0	0	0
ENSG00000003509	+	ENST00000002125	2	2	37232267	37236095	GT	AG	AATTAAT	32	7.09015	0	0	0	0	0	0	0
ENSG00000003509	+	ENST00000002125	3	2	37236177	37237756	GT	AG	CTTTAAT	29	7.31284	0	0	0	1	0	0	0
ENSG00000003509	+	ENST00000002125	4	2	37237868	37241577	GT	AG	ACTTAAC	36	7.55061	0	0	0	0	0	0	0
ENSG00000003509	+	ENST00000002125	5	2	37241792	37242634	GT	AG	CATTAAT	23	7.45067	0	1	0	0	0	0	0
ENSG00000003509	+	ENST00000002125	6	2	37242694	37243862	GT	AG	GAACAAA	41	4.89211	0	0	0	0	0	0	0
ENSG00000003509	+	ENST00000002125	7	2	37243974	37246051	GT	AG	CCGTAAG	56	5.63344	0	0	0	0	0	0	0
ENSG00000003509	+	ENST00000002125	8	2	37246196	37247455	GT	AG	ATCTGAT	17	4.68713	0	0	1	1	0	0	0
ENSG00000003509	+	ENST00000002125	9	2	37247630	37248134	GT	AG	TGCTAAG	19	4.47213	0	0	0	0	0	0	0
ENSG00000003509	+	ENST00000432075	1	2	37231990	37232105	GT	AG	GTTTAAT	17	5.8784	0	0	0	0	0	0	0
ENSG00000003756	+	ENST00000347869	1	3	50089030	50090381	GT	AG	AATTAAT	18	4.99994	0	0	0	0	0	0	0
ENSG00000003756	+	ENST00000347869	2	3	50090452	50092042	GT	AG	GACTGAC	31	5.18648	0	0	0	0	0	0	0
ENSG00000003756	+	ENST00000347869	3	3	50092209	50093719	GT	AG	TGTTAAT	27	4.90225	0	0	0	0	0	1	0
ENSG00000003756	+	ENST00000347869	4	3	50093876	50099981	GT	AG	CTTTAAC	28	5.06406	0	0	0	0	0	1	0
ENSG00000003756	+	ENST00000347869	5	3	50100052	50100531	GT	AG	GACTAAC	38	5.79425	0	0	0	0	0	0	0
ENSG00000003756	+	ENST00000347869	6	3	50100606	50103082	GT	AG	AACTAAT	19	7.36213	0	0	0	0	0	0	0
ENSG00000003756	+	ENST00000347869	7	3	50103167	50104247	GT	AG	AAATAAT	26	4.44575	0	0	0	0	0	0	0
ENSG00000003756	+	ENST00000347869	8	3	50104309	50105076	GT	AG	CTCTAAT	22	6.11023	0	0	0	0	0	0	0
ENSG00000003756	+	ENST00000347869	9	3	50105143	50105548	GT	AG	ATGTCAT	21	8.11062	0	0	0	0	0	0	0
ENSG00000003756	+	ENST00000347869	10	3	50105710	50106766	GT	AG	TTTTAAT	39	6.77242	0	0	0	0	0	0	0
ENSG00000003756	+	ENST00000347869	11	3	50106865	50107481	GT	AG	GAATCAC	26	3.66057	0	0	1	0	0	0	0
ENSG00000003756	+	ENST00000347869	12	3	50107570	50108069	GT	AG	TACTAAG	33	5.8288	0	0	0	0	0	0	0
ENSG00000003756	+	ENST00000347869	13	3	50108148	50108231	GT	AG	CTTTAAT	19	5.18885	0	1	0	0	0	0	0
ENSG00000003756	+	ENST00000347869	14	3	50108305	50109602	GT	AG	CCCTAAC	20	6.32445	0	0	0	0	0	0	0
ENSG00000003756	+	ENST00000347869	15	3	50109689	50110378	GT	AG	TATTGAA	19	4.05035	0	0	0	0	0	0	0
ENSG00000003756	+	ENST00000347869	16	3	50110464	50110678	GT	AG	GAATGAC	27	7.07061	0	0	0	0	0	0	0
ENSG00000003756	+	ENST00000347869	17	3	50110771	50113382	GT	AG	CATTAAT	26	6.16264	0	0	0	0	0	0	0
ENSG00000003756	+	ENST00000347869	18	3	50113545	50113949	GT	AG	GATTAAA	36	6.3152	0	0	0	0	0	0	0
ENSG00000003756	+	ENST00000347869	19	3	50114100	50114179	GT	AG	GTCTCAT	23	4.41767	0	0	0	0	0	0	0
ENSG00000003756	+	ENST00000347869	20	3	50114252	50115427	GT	AG	CAGTGAC	23	5.2915	0	0	0	0	0	0	0
ENSG00000003756	+	ENST00000347869	21	3	50115608	50115905	GT	AG	TCCTTAC	27	5.42673	0	0	0	0	0	0	0
ENSG00000003756	+	ENST00000347869	22	3	50115981	50117073	GT	AG	TTTCCAG	24	4.69042	0	0	0	0	0	0	0
ENSG00000003756	+	ENST00000347869	23	3	50117172	50117249	GT	AG	AAGTAAC	22	5.19184	0	0	0	0	0	0	0
ENSG00000003756	+	ENST00000347869	24	3	50117380	50118330	GT	AG	AGCTGAC	21	4.47214	0	0	0	0	0	0	0
ENSG00000003987	-	ENST00000180173	1	8	17413268	17373241	GT	AG	CGGTAAC	28	8.28137	0	1	0	0	0	0	0
ENSG00000003987	-	ENST00000180173	2	8	17373117	17371200	GT	AG	CATTAAC	14	5.10047	0	0	0	0	0	0	0
ENSG00000003987	-	ENST00000180173	3	8	17371036	17361275	GT	AG	ATTTAAC	24	5.25163	0	0	0	0	0	0	0
ENSG00000003987	-	ENST00000180173	4	8	17361116	17349082	GT	AG	GCCTAAA	28	6.20785	0	0	0	0	0	0	0
ENSG00000003987	-	ENST00000180173	5	8	17348952	17341498	GT	AG	ACCTGAT	33	6.31832	0	0	0	0	0	0	0
ENSG00000003987	-	ENST00000180173	6	8	17341362	17331283	GT	AG	TGATGAC	27	7.77528	0	0	0	0	0	0	0
ENSG00000003987	-	ENST00000180173	7	8	17331149	17313402	GT	AG	CCTTAAT	32	5.95243	0	0	0	0	0	0	0
ENSG00000003987	-	ENST00000180173	8	8	17313291	17311637	GT	AG	TTGTGAC	27	6.41661	0	0	0	0	0	0	0
ENSG00000003987	-	ENST00000180173	9	8	17311510	17309327	GT	AG	CTCCAAG	26	5.09093	1	0	0	0	0	0	0
ENSG00000003987	-	ENST00000180173	10	8	17309276	17305958	GT	AG	CTCTAAT	16	4.92436	0	0	1	0	0	0	0
ENSG00000003987	-	ENST00000180173	11	8	17305756	17304520	GT	AG	AGGTCAT	28	3.76044	0	0	0	0	0	0	0
ENSG00000003987	-	ENST00000180173	12	8	17304378	17302281	GT	AG	CTGTGAT	37	4.09416	0	0	0	0	0	0	0
ENSG00000003987	-	ENST00000180173	13	8	17302153	17300225	GT	AG	CCCTGAA	21	4.80612	0	0	0	0	0	0	0
ENSG00000003989	+	ENST00000470360	2	8	17502303	17538776	GT	AG	ATTTAAT	20	5.16798	0	0	0	0	0	0	0
ENSG00000003989	+	ENST00000470360	8	8	17551987	17554945	GT	AG	AAATAAC	34	6.26922	0	0	0	0	0	0	0
ENSG00000003989	+	ENST00000494857	1	8	17497238	17502256	GT	AG	TTATCAC	23	4.01111	0	0	0	0	1	0	1
ENSG00000003989	+	ENST00000494857	2	8	17502303	17543317	GT	AG	TTCTAAC	20	5.38452	0	0	0	0	0	0	0
ENSG00000003989	+	ENST00000494857	3	8	17543716	17544450	GT	AG	CAGTGAC	30	5.91608	0	0	0	0	0	0	1
ENSG00000003989	+	ENST00000494857	4	8	17544607	17548677	GT	AG	AGCTAAA	30	5.1662	0	0	0	0	0	0	0
ENSG00000003989	+	ENST00000494857	5	8	17548844	17550300	GT	AG	AAGTGAC	30	5.9153	0	0	0	0	0	0	0
ENSG00000003989	+	ENST00000494857	6	8	17550435	17551763	GT	AG	TATTAAG	32	5.50965	0	0	0	0	0	0	0
ENSG00000003989	+	ENST00000494857	7	8	17551987	17554559	GT	AG	TGCTGAA	86	11.641	0	0	0	0	0	0	0
ENSG00000003989	+	ENST00000494857	8	8	17554700	17558294	GT	AG	ACTTCAC	24	5.60055	0	0	0	0	0	0	0
ENSG00000003989	+	ENST00000494857	9	8	17558398	17560327	GT	AG	GAATAAA	27	4.58258	0	0	0	0	0	0	0
ENSG00000003989	+	ENST00000494857	10	8	17560534	17561943	GT	AG	TGCTGAC	28	6.16431	0	0	0	0	0	0	0
ENSG00000003989	+	ENST00000494857	11	8	17562111	17563602	GT	AG	TGTTCAA	23	4.57619	0	0	0	0	0	0	1
ENSG00000003989	+	ENST00000494857	12	8	17563712	17564949	GT	AG	TTCTGAC	42	6.49042	0	0	0	0	0	0	0
ENSG00000004059	+	ENST00000000233	1	7	127588566	127589082	GT	AG	CTCCCAT	31	6.73463	0	0	0	0	0	0	0
ENSG00000004059	+	ENST00000000233	2	7	127589164	127589484	GT	AG	TTCTCAT	25	5.89811	0	0	0	0	0	0	0
ENSG00000004059	+	ENST00000000233	3	7	127589595	127590065	GT	AG	AAGTGAT	34	6.245	0	0	0	0	0	0	0
ENSG00000004059	+	ENST00000000233	4	7	127590138	127590962	GT	AG	GTCCCAC	22	5.91608	0	0	0	0	0	0	0
ENSG00000004059	+	ENST00000000233	5	7	127591089	127591212	GT	AG	TGCTGAC	26	7.34808	0	0	0	0	0	0	0
ENSG00000004059	+	ENST00000415666	4	7	127590138	127590968	GT	AG	GTCCCAC	28	6.40312	0	0	0	0	0	0	0
ENSG00000004139	+	ENST00000578128	1	17	28385276	28388122	GT	AG	AGTCCAC	23	4.47788	0	0	0	0	0	1	0
ENSG00000004139	+	ENST00000585482	1	17	28372503	28381202	GT	AG	CGGCAAT	33	6.27934	0	0	0	0	0	0	0
ENSG00000004139	+	ENST00000585482	2	17	28381822	28384356	GT	AG	GACCTAC	27	5.09902	0	0	0	0	0	0	0
ENSG00000004139	+	ENST00000585482	3	17	28384570	28384838	GT	AG	TCCTGAC	20	5.6568	0	0	0	0	0	0	0
ENSG00000004139	+	ENST00000585482	4	17	28384931	28385039	GT	AG	ACCTCAG	26	5.19615	0	0	0	0	0	0	0
ENSG00000004139	+	ENST00000585482	5	17	28385276	28388173	GT	AG	GAGTGAT	45	6.11159	0	0	0	0	0	0	0
ENSG00000004139	+	ENST00000585482	6	17	28388277	28388349	GT	AG	CACTGAC	19	4	0	0	0	0	0	0	0
ENSG00000004139	+	ENST00000585482	7	17	28388540	28395904	GT	AG	ATCTTCC	23	3.689	0	0	0	0	0	0	0
ENSG00000004139	+	ENST00000585482	8	17	28396027	28396156	GT	AG	GTCTGAA	26	5.99832	0	0	0	0	0	0	0
ENSG00000004142	-	ENST00000540200	1	17	28357287	28355877	GT	AG	TTCTCAG	37	6.16441	0	0	0	0	0	0	0
ENSG00000004142	-	ENST00000540200	2	17	28355794	28354586	GT	AG	GACTCAC	24	4.35495	0	0	1	0	0	0	0
ENSG00000004142	-	ENST00000540200	3	17	28354487	28353792	GT	AG	GGGTGAT	28	7.1313	0	0	0	0	0	0	0
ENSG00000004142	-	ENST00000540200	4	17	28353694	28353317	GT	AG	CACTGAT	18	6.11339	0	0	0	0	0	0	0
ENSG00000004142	-	ENST00000540200	5	17	28353240	28353020	GT	AG	GTTTCAC	28	5.67295	0	0	0	0	0	0	0
ENSG00000004142	-	ENST00000540200	6	17	28352911	28351801	GT	AG	GACTAAC	21	7.54967	0	0	0	0	0	0	0
ENSG00000004142	-	ENST00000540200	7	17	28351663	28350793	GT	AG	ACTTAAA	23	6.82553	0	0	0	0	0	0	0
ENSG00000004142	-	ENST00000540200	8	17	28350765	28350564	GT	AG	GGGTTAC	47	5.40151	0	0	0	0	0	0	0
ENSG00000004142	-	ENST00000540200	9	17	28350437	28349163	GT	AG	GCCTGAC	25	7.34847	0	0	0	0	0	0	0
ENSG00000004142	-	ENST00000540200	10	17	28349082	28348232	GT	AG	TTCTAAA	23	4.47213	0	1	0	0	0	0	0
ENSG00000004142	-	ENST00000618887	2	17	28355794	28354532	GT	AG	TACCGAG	25	4.7006	0	0	0	0	0	0	0
ENSG00000004399	-	ENST00000324093	1	3	129605328	129589528	GT	AG	ATCTGAC	20	5.74456	0	0	0	0	0	0	0
ENSG00000004399	-	ENST00000324093	2	3	129589350	129586720	GT	AG	CCCTGAT	19	5.38516	0	0	0	0	0	0	0
ENSG00000004399	-	ENST00000324093	3	3	129586587	129586273	GT	AG	CATTGAG	26	5.18768	0	0	0	0	0	0	0
ENSG00000004399	-	ENST00000324093	4	3	129586171	129586082	GT	AG	AGCTGAC	32	6.15926	0	0	0	0	1	0	0
ENSG00000004399	-	ENST00000324093	5	3	129585951	129584563	GT	AG	AGCTGAG	18	4.35886	0	0	0	0	0	0	0
ENSG00000004399	-	ENST00000324093	6	3	129584384	129584234	GT	AG	TTCTGAT	57	8.10858	0	0	0	0	0	0	0
ENSG00000004399	-	ENST00000324093	7	3	129584124	129583670	GT	AG	AGTTGAG	21	4.69042	0	0	0	0	0	0	0
ENSG00000004399	-	ENST00000324093	8	3	129583566	129578434	GT	AG	GTGTCAC	26	6.01496	0	0	0	0	0	0	0
ENSG00000004399	-	ENST00000324093	9	3	129578328	129575856	GT	AG	TCCTCAA	31	7.83573	0	0	1	0	0	0	0
ENSG00000004399	-	ENST00000324093	10	3	129575765	129575563	GT	AG	TGCCCAT	33	6.29631	0	0	0	0	0	0	0
ENSG00000004399	-	ENST00000324093	11	3	129575468	129574491	GT	AG	GGCTGAC	25	4.6904	0	0	0	0	0	0	0
ENSG00000004399	-	ENST00000324093	12	3	129574335	129573746	GT	AG	GCCTCAG	36	6.05542	0	0	0	0	0	0	0
ENSG00000004399	-	ENST00000324093	13	3	129573593	129572942	GT	AG	GGCTGAC	20	3.99999	0	0	0	0	0	0	0
ENSG00000004399	-	ENST00000324093	14	3	129572841	129572749	GT	AG	GCCCAAA	22	4.89179	0	0	0	0	0	0	0
ENSG00000004399	-	ENST00000324093	15	3	129572608	129571845	GT	AG	TGCTGAT	21	4.79005	0	0	0	0	0	0	0
ENSG00000004399	-	ENST00000324093	16	3	129571676	129571600	GT	AG	CACTGAT	23	4.69042	0	0	0	0	0	0	0
ENSG00000004399	-	ENST00000324093	17	3	129571508	129571304	GT	AG	AACTGAC	141	10.973	0	0	0	0	0	0	0
ENSG00000004399	-	ENST00000324093	18	3	129571039	129570936	GT	AG	CCATGAG	26	5.16934	0	0	0	0	1	0	0
ENSG00000004399	-	ENST00000324093	19	3	129570785	129569958	GT	AG	CTACAAC	25	5.42376	0	0	0	0	0	0	0
ENSG00000004399	-	ENST00000324093	20	3	129569842	129567806	GT	AG	GCCTGAC	23	5.56776	0	0	0	0	0	0	0
ENSG00000004399	-	ENST00000324093	21	3	129567697	129567605	GT	AG	CGCTCAC	23	6.9282	1	0	0	0	0	0	0
ENSG00000004399	-	ENST00000324093	22	3	129567491	129566632	GT	AG	CGCTGAG	25	5.09902	0	1	0	0	0	0	0
ENSG00000004399	-	ENST00000324093	23	3	129566526	129566018	GT	AG	CCATCAC	17	3.87069	0	0	0	0	0	0	0
ENSG00000004399	-	ENST00000324093	24	3	129565886	129565539	GT	AG	AGTTGAC	21	5.16498	0	0	0	0	0	0	0
ENSG00000004399	-	ENST00000324093	25	3	129565339	129563241	GT	AG	CCCTGAT	19	6.08276	0	0	0	0	0	0	0
ENSG00000004399	-	ENST00000324093	26	3	129563093	129562944	GT	AG	CACTGAC	28	6.08412	0	1	0	0	0	0	1
ENSG00000004399	-	ENST00000324093	27	3	129562786	129561904	GT	AG	CCCTGAT	23	6.63225	0	0	0	0	0	0	0
ENSG00000004399	-	ENST00000324093	28	3	129561799	129561710	GT	AG	CTCTGAC	25	8.88277	0	0	0	0	0	0	0
ENSG00000004399	-	ENST00000324093	29	3	129561645	129560724	GT	AG	TTCTCAC	77	10.1297	0	0	0	0	0	0	0
ENSG00000004399	-	ENST00000324093	30	3	129560688	129560435	GT	AG	CACTGAC	20	6.78233	0	0	0	0	0	0	0
ENSG00000004399	-	ENST00000324093	31	3	129560329	129559784	GT	AG	GGCTGAC	26	7.28004	0	0	0	0	0	0	1
ENSG00000004399	-	ENST00000324093	32	3	129559619	129558576	GT	AG	CCCTCAC	26	8.9214	0	0	0	0	0	0	0
ENSG00000004399	-	ENST00000324093	33	3	129558427	129557224	GT	AG	ATCTAAC	24	5.83094	0	0	0	0	0	0	0
ENSG00000004399	-	ENST00000324093	35	3	129556616	129556429	GT	AG	GGCTGAC	19	6.70767	1	1	0	0	0	0	0
ENSG00000004399	-	ENST00000504689	1	3	129557082	129556692	GT	AG	GGCTAAC	28	6.81982	0	0	0	0	0	0	0
ENSG00000004399	-	ENST00000504689	2	3	129556616	129555544	GT	AG	TTCTAAA	27	4.79561	0	0	0	0	0	0	0
ENSG00000004399	-	ENST00000505237	3	3	129586171	129586049	GT	AG	CCTTGCA	23	4.47214	0	0	0	0	0	0	0
ENSG00000004455	-	ENST00000373449	3	1	33021592	33021462	GT	AG	AGCTTAG	25	5.04697	0	0	0	0	0	0	1
ENSG00000004455	-	ENST00000467905	6	1	33013206	33012123	GT	AG	TTTTGAA	27	4.50202	0	0	0	0	0	0	0
ENSG00000004455	-	ENST00000487289	4	1	33021366	33020162	GT	AG	TTTTAAC	23	8.76832	0	0	0	0	0	0	0
ENSG00000004455	-	ENST00000626911	1	1	33036735	33031662	GT	AG	CTCTGAG	30	5.36758	0	0	0	0	0	0	0
ENSG00000004455	-	ENST00000629371	1	1	33036735	33024568	GT	AG	ATGTAAT	33	4.84236	0	0	0	0	0	0	0
ENSG00000004455	-	ENST00000629371	2	1	33024441	33021704	GT	AG	ATTTAAA	31	4.89535	0	0	0	0	0	0	0
ENSG00000004455	-	ENST00000629371	3	1	33021592	33014595	GT	AG	ACCTAAC	26	5.243	1	0	0	0	0	0	0
ENSG00000004455	-	ENST00000629371	4	1	33014521	33013403	GT	AG	CTTTCAT	22	5.56737	0	0	0	0	0	0	1
ENSG00000004455	-	ENST00000629371	5	1	33013206	33010834	GT	AG	TTTTAAA	40	7.47447	0	0	0	0	0	0	0
ENSG00000004455	-	ENST00000673291	4	1	33021366	33020040	GT	AG	CACTAAT	29	7.27605	0	0	0	0	0	0	0
ENSG00000004468	+	ENST00000226279	1	4	15778648	15816510	GT	AG	AAATAAT	32	8.81769	0	0	0	0	0	0	0
ENSG00000004468	+	ENST00000226279	2	4	15816641	15824880	GT	AG	CAGTAAT	25	4.89353	0	0	0	0	0	0	0
ENSG00000004468	+	ENST00000226279	3	4	15825017	15834216	GT	AG	AGCTTAT	50	5.86211	0	0	0	0	0	0	0
ENSG00000004468	+	ENST00000226279	4	4	15834303	15838091	GT	AG	GCATGAT	28	5.56788	0	0	0	0	0	0	0
ENSG00000004468	+	ENST00000226279	5	4	15838166	15840025	GT	AG	GGTTGAT	32	7.99988	0	0	0	0	0	0	0
ENSG00000004468	+	ENST00000226279	6	4	15840119	15840451	GT	AG	TTTTAAT	23	4.51144	0	0	0	0	0	0	0
ENSG00000004468	+	ENST00000226279	7	4	15840539	15848538	GT	AG	TCTTGAT	27	7.07003	0	0	0	0	1	0	0
ENSG00000004478	+	ENST00000001008	1	12	2795245	2797137	GT	AG	TACTCAC	22	7.9368	0	0	0	0	0	0	0
ENSG00000004478	+	ENST00000001008	2	12	2797283	2797728	GT	AG	TGCTAAG	30	5.56776	0	0	0	0	0	0	0
ENSG00000004478	+	ENST00000001008	3	12	2797872	2798705	GT	AG	GTGTCAC	16	5.38516	0	0	0	0	0	0	1
ENSG00000004478	+	ENST00000001008	4	12	2798827	2799087	GT	AG	CTCTTAC	34	7.10745	0	0	0	0	0	0	1
ENSG00000004478	+	ENST00000001008	5	12	2799245	2799849	GT	AG	AGATGAT	26	4.58258	0	0	0	0	0	0	0
ENSG00000004478	+	ENST00000001008	6	12	2799941	2800038	GT	AG	AGCTGAC	31	6.08263	1	0	0	0	1	0	0
ENSG00000004478	+	ENST00000001008	7	12	2800123	2800391	GT	AG	GCCTGAG	19	4.47214	0	0	0	0	0	1	0
ENSG00000004478	+	ENST00000001008	8	12	2800578	2801116	GT	AG	CCCTGAG	37	6.14851	0	0	0	0	0	1	0
ENSG00000004478	+	ENST00000001008	9	12	2801357	2803150	GT	AG	AAGTCAG	29	5.47723	0	0	0	0	0	0	0
ENSG00000004478	+	ENST00000539181	1	12	2801357	2801612	GT	AG	GTGTAAT	30	5.39303	0	0	0	0	1	0	1
ENSG00000004478	+	ENST00000544366	1	12	2803241	2805167	GT	AG	GTATAAC	22	5.26677	0	0	0	0	0	0	0
ENSG00000004478	+	ENST00000630279	1	12	2795245	2796264	GT	AG	GGTCCAG	25	4.79583	0	0	0	0	0	0	1
ENSG00000004487	+	ENST00000356634	12	1	23072198	23073291	GT	AG	TAATAAT	27	4.58258	0	0	0	0	0	0	0
ENSG00000004487	+	ENST00000400181	2	1	23030635	23044426	GT	AG	CCCTGAG	23	4.89898	0	0	0	0	0	0	0
ENSG00000004487	+	ENST00000400181	9	1	23059168	23066059	GT	AG	TATTTAC	36	5.62653	0	0	0	0	0	0	0
ENSG00000004487	+	ENST00000465864	1	1	23019948	23030468	GT	AG	CATTTAG	28	5.38516	0	0	0	0	0	0	0
ENSG00000004487	+	ENST00000465864	2	1	23030635	23050386	GT	AG	TTCCTAG	25	5.09902	0	0	0	0	0	0	0
ENSG00000004487	+	ENST00000465864	3	1	23050521	23053760	GT	AG	AAATAAC	47	7.28018	0	0	0	0	0	0	1
ENSG00000004487	+	ENST00000465864	4	1	23053840	23055068	GT	AG	TGCTGAA	37	6.45249	0	0	0	0	0	0	0
ENSG00000004487	+	ENST00000465864	5	1	23055162	23055931	GT	AG	ACCTAAA	34	7.3868	0	0	0	0	0	0	0
ENSG00000004487	+	ENST00000465864	6	1	23056039	23057483	GT	AG	AATTGAT	30	5.46904	0	0	0	0	0	0	0
ENSG00000004487	+	ENST00000465864	7	1	23057566	23059072	GT	AG	ATTTAAT	21	4.91864	0	0	0	0	0	0	0
ENSG00000004487	+	ENST00000465864	8	1	23059168	23068538	GT	AG	GACCAAC	25	3.99539	0	0	0	0	0	0	0
ENSG00000004487	+	ENST00000465864	9	1	23068682	23069060	GT	AG	AGATTAT	20	4.06702	0	0	0	0	0	0	0
ENSG00000004487	+	ENST00000465864	10	1	23069152	23071224	GT	AG	TGGTAAA	22	7.41613	0	0	0	0	0	0	0
ENSG00000004487	+	ENST00000465864	11	1	23071360	23072123	GT	AG	GGGTAAC	26	4.6871	0	0	0	0	0	0	0
ENSG00000004487	+	ENST00000465864	12	1	23072198	23073273	GT	AG	TAGTGAT	22	5.19615	0	0	0	0	0	0	0
ENSG00000004487	+	ENST00000465864	13	1	23073404	23077227	GT	AG	GATTAAT	39	5.05904	0	0	0	0	0	0	0
ENSG00000004487	+	ENST00000465864	14	1	23077361	23078989	GT	AG	TCATCAC	32	5.19505	0	0	0	0	0	0	0
ENSG00000004487	+	ENST00000465864	15	1	23079178	23079552	GT	AG	GGCTCAT	22	6.67159	1	0	0	0	0	0	0
ENSG00000004487	+	ENST00000465864	16	1	23079668	23081445	GT	AG	GAATTAT	19	5.0989	0	0	0	0	0	0	0
ENSG00000004487	+	ENST00000465864	17	1	23081574	23082219	GT	AG	TAATGAC	26	7.114	0	1	0	0	0	0	0
ENSG00000004487	+	ENST00000465864	18	1	23082367	23083178	GT	AG	TGCCAAT	25	5.91479	0	0	0	0	0	0	0
ENSG00000004487	+	ENST00000494920	1	1	23077361	23078965	GT	AG	TCCTTAT	26	4.88176	0	0	0	0	0	0	0
ENSG00000004534	+	ENST00000266022	2	3	49962686	49967469	GT	AG	GAATAAC	21	7.19604	0	0	0	0	0	0	0
ENSG00000004534	+	ENST00000266022	3	3	49968749	49972058	GT	AG	AAATAAT	21	5.30726	0	0	0	0	0	0	0
ENSG00000004534	+	ENST00000266022	4	3	49972149	49975322	GT	AG	ATCTGAT	56	6.26532	0	0	0	0	0	0	0
ENSG00000004534	+	ENST00000266022	5	3	49975393	49999439	GT	AG	CACTAAC	36	6.70816	0	0	0	0	0	0	0
ENSG00000004534	+	ENST00000421682	3	3	50070553	50075172	GT	AG	GAGTGAA	28	5.72956	0	0	0	0	0	0	0
ENSG00000004534	+	ENST00000438912	1	3	50059747	50060800	GT	AG	GTCTTAC	17	4.89898	0	0	0	0	0	0	0
ENSG00000004534	+	ENST00000438912	2	3	50060836	50060955	GT	AG	CCTTAAG	25	4.1664	0	0	0	0	0	0	0
ENSG00000004534	+	ENST00000442092	1	3	49940226	49962575	GT	AG	TACTAAT	24	5.58298	0	0	0	0	0	0	0
ENSG00000004534	+	ENST00000442092	2	3	49962686	50048244	GT	AG	GGTTGAT	31	4.48076	0	0	0	0	0	0	0
ENSG00000004534	+	ENST00000442092	3	3	50048320	50054334	GT	AG	AATTGAT	19	5.42503	0	0	0	0	0	0	0
ENSG00000004534	+	ENST00000442092	4	3	50054396	50057727	GT	AG	TTTCTAG	29	5.2915	0	0	0	0	0	0	0
ENSG00000004534	+	ENST00000442092	5	3	50058004	50058401	GT	AG	AATTTAT	48	7.75573	0	0	0	0	0	0	0
ENSG00000004534	+	ENST00000442092	6	3	50058563	50059648	GT	AG	GGTTCAA	20	4.47147	0	0	0	0	0	0	0
ENSG00000004534	+	ENST00000442092	7	3	50059747	50060955	GT	AG	CCTTAAG	25	4.1664	0	0	0	0	0	0	0
ENSG00000004534	+	ENST00000442092	8	3	50060999	50061139	GT	AG	TTTTAAC	19	4.97041	0	0	0	0	0	0	0
ENSG00000004534	+	ENST00000442092	9	3	50061222	50061461	GT	AG	GACTAAC	28	5.91286	0	0	0	0	0	0	0
ENSG00000004534	+	ENST00000442092	10	3	50061548	50061961	GT	AG	GACTTAC	23	5.47723	0	0	0	0	0	0	0
ENSG00000004534	+	ENST00000442092	11	3	50062109	50065030	GT	AG	GAGTTAC	17	4.11521	0	0	0	0	1	0	0
ENSG00000004534	+	ENST00000442092	12	3	50065127	50066241	GT	AG	TATTGAT	22	6.33517	0	0	0	0	0	0	0
ENSG00000004534	+	ENST00000442092	13	3	50066503	50068689	GT	AG	TACTCAT	22	4.58258	0	0	0	0	0	0	0
ENSG00000004534	+	ENST00000442092	14	3	50068765	50070454	GT	AG	ATCTCAG	26	4.97555	0	0	0	0	0	0	0
ENSG00000004534	+	ENST00000442092	15	3	50070553	50075200	GT	AG	AAGTGAT	22	5.19615	0	0	1	0	0	0	0
ENSG00000004534	+	ENST00000442092	16	3	50075331	50077007	GT	AG	ACTTCAT	22	4.53083	0	0	0	0	0	0	0
ENSG00000004534	+	ENST00000443081	2	3	49962686	49967197	GT	AG	AGCTTAT	30	5.99743	0	0	0	0	0	0	1
ENSG00000004660	-	ENST00000158166	7	17	3882527	3882371	GT	AG	TTCTGAA	23	4.79583	0	0	0	0	0	0	0
ENSG00000004660	-	ENST00000381769	1	17	3890692	3885731	GT	AG	GAGTGAA	26	5.09902	0	0	0	0	0	1	0
ENSG00000004660	-	ENST00000381769	2	17	3885327	3884428	GT	AG	GCTCCAC	26	5.0965	0	0	0	0	0	0	0
ENSG00000004660	-	ENST00000381769	3	17	3884379	3883938	GT	AG	GGCTGAC	18	5.44301	0	0	1	0	0	0	0
ENSG00000004660	-	ENST00000381769	4	17	3883883	3883481	GT	AG	TAGTGAC	24	5.38516	0	1	0	0	0	0	0
ENSG00000004660	-	ENST00000381769	5	17	3883428	3883176	GT	AG	GTTTGAG	20	4.58258	0	0	0	0	0	0	0
ENSG00000004660	-	ENST00000381769	6	17	3883041	3882565	GT	AG	TCCTCAA	34	5.8093	0	0	0	0	0	0	0
ENSG00000004660	-	ENST00000381769	7	17	3882527	3881649	GT	AG	ACCTTAC	22	5.83033	0	0	0	0	0	0	0
ENSG00000004660	-	ENST00000381769	8	17	3881626	3880435	GT	AG	AGCTGAA	29	4.26712	0	0	0	0	0	0	0
ENSG00000004660	-	ENST00000381769	9	17	3880345	3876423	GT	AG	AGCTCAA	19	3.92017	0	0	0	0	0	0	1
ENSG00000004660	-	ENST00000381769	10	17	3876222	3873463	GT	AG	GACTGAT	22	4.24133	0	0	0	0	0	0	0
ENSG00000004660	-	ENST00000381769	11	17	3873408	3872628	GT	AG	GACCCAC	30	6.62489	0	0	0	0	0	0	0
ENSG00000004660	-	ENST00000381769	12	17	3872553	3869889	GT	AG	TCCTCAT	42	6.30741	0	0	1	0	0	0	0
ENSG00000004660	-	ENST00000381769	13	17	3869800	3869616	GT	AG	GCCTGAC	37	7.2796	0	0	0	0	0	1	0
ENSG00000004660	-	ENST00000381769	14	17	3869486	3866012	GT	AG	TCCTCAC	21	6.55744	0	0	0	0	0	0	1
ENSG00000004660	-	ENST00000381769	15	17	3865907	3862284	GT	AG	TTCTGAC	38	5.69037	0	0	0	0	0	0	0
ENSG00000004700	-	ENST00000314748	1	12	21501462	21501373	GT	AG	GGGTCAA	44	5.9624	0	0	0	0	0	0	0
ENSG00000004700	-	ENST00000421138	1	12	21501412	21501216	GT	AG	TGCTGAC	36	7.11095	0	0	0	0	0	0	0
ENSG00000004700	-	ENST00000444129	1	12	21501169	21499616	GT	AG	CATTAAT	50	5.22563	0	0	0	0	0	0	0
ENSG00000004700	-	ENST00000444129	2	12	21499554	21491717	GT	AG	ACCTAAA	50	5.02063	0	0	0	0	0	0	0
ENSG00000004700	-	ENST00000444129	3	12	21491518	21490379	GT	AG	GTCTGAT	22	4.96626	0	0	0	0	0	0	0
ENSG00000004700	-	ENST00000444129	4	12	21490198	21486586	GT	AG	GTTTAAG	29	4.61877	0	0	0	0	0	0	0
ENSG00000004700	-	ENST00000444129	5	12	21486478	21483575	GT	AG	GTTTTAC	33	4.64222	0	0	0	0	0	0	0
ENSG00000004700	-	ENST00000444129	6	12	21483375	21477970	GT	AG	GGGCCAC	19	5.09902	0	0	0	0	0	0	1
ENSG00000004700	-	ENST00000444129	7	12	21477802	21476993	GT	AG	TTTTAAT	20	3.97956	0	0	0	0	0	0	1
ENSG00000004700	-	ENST00000444129	8	12	21476910	21475825	GT	AG	ATCTAAC	24	6.85562	1	0	0	0	0	0	0
ENSG00000004700	-	ENST00000444129	9	12	21475675	21475586	GT	AG	GCCTAAT	61	7.88108	0	0	0	0	0	0	0
ENSG00000004700	-	ENST00000444129	10	12	21475467	21474980	GT	AG	ATCTCAA	19	4.3429	1	0	0	0	0	0	1
ENSG00000004700	-	ENST00000444129	11	12	21474840	21473643	GT	AG	TAATAAT	26	5.93934	0	0	0	0	0	0	0
ENSG00000004700	-	ENST00000444129	12	12	21473550	21471648	GT	AG	TCCTAAT	31	7.85784	0	0	0	0	0	0	0
ENSG00000004700	-	ENST00000444129	13	12	21471427	21471099	GT	AG	TTCTTAT	24	5.7555	0	0	0	0	0	0	0
ENSG00000004700	-	ENST00000444129	14	12	21470968	21470347	GT	AG	TTTTTAC	38	5.80115	0	0	0	0	0	0	0
ENSG00000004700	-	ENST00000539672	1	12	21501480	21501373	GT	AG	GGGTCAA	44	5.9624	0	0	0	0	0	0	0
ENSG00000004766	+	ENST00000251739	1	7	93232501	93239865	GT	AG	GATTAAA	30	4.47449	0	0	0	0	0	0	0
ENSG00000004766	+	ENST00000251739	2	7	93239935	93252652	GT	AG	CTATAAT	23	5.0337	0	0	0	0	0	0	0
ENSG00000004766	+	ENST00000251739	3	7	93252776	93253859	GT	AG	AATTAAA	44	7.09781	0	0	0	0	0	0	0
ENSG00000004766	+	ENST00000251739	4	7	93253932	93256508	GT	AG	GCATGAA	45	6.66602	0	0	0	1	0	0	0
ENSG00000004766	+	ENST00000251739	5	7	93256563	93257393	GT	AG	CAATAAC	23	7.02576	0	0	0	1	0	0	0
ENSG00000004766	+	ENST00000251739	6	7	93257465	93258158	GT	AG	TTTTAAC	24	6.27976	0	0	0	0	0	0	0
ENSG00000004766	+	ENST00000251739	7	7	93258277	93258356	GT	AG	CTTTGAT	16	4.47108	0	0	0	0	0	0	0
ENSG00000004766	+	ENST00000251739	8	7	93258393	93259549	GT	AG	CAATGAC	23	6.91188	0	0	0	0	0	0	0
ENSG00000004766	+	ENST00000251739	9	7	93259633	93271219	GT	AG	GTCTCAG	37	5.65685	0	0	0	0	0	0	0
ENSG00000004766	+	ENST00000251739	10	7	93271263	93272634	GT	AG	CCTTAAC	32	7.7462	0	0	0	0	0	0	0
ENSG00000004766	+	ENST00000251739	11	7	93272734	93276164	GT	AG	TAATAAT	37	8.26567	0	0	0	0	0	0	0
ENSG00000004766	+	ENST00000305866	12	7	93276306	93291702	GT	AG	TAATAAT	32	5.04584	0	0	0	0	0	0	0
ENSG00000004766	+	ENST00000305866	13	7	93291836	93294544	GT	AG	ATCTAAA	27	6.22573	0	0	0	0	0	0	0
ENSG00000004766	+	ENST00000305866	14	7	93294637	93296741	GT	AG	GCTTGAT	24	8.1824	0	0	0	0	0	0	0
ENSG00000004766	+	ENST00000305866	15	7	93296837	93297144	GT	AG	TACTGAA	20	5.06159	0	0	0	1	0	0	0
ENSG00000004766	+	ENST00000305866	16	7	93297244	93303459	GT	AG	TGTTCAT	16	4.89898	0	1	0	0	0	0	0
ENSG00000004766	+	ENST00000305866	17	7	93303551	93305827	GT	AG	TGCTAAA	31	5.56776	0	0	0	0	0	0	0
ENSG00000004766	+	ENST00000305866	18	7	93306005	93308823	GT	AG	TAATAAC	17	5.88604	0	0	1	0	0	0	0
ENSG00000004766	+	ENST00000305866	19	7	93308943	93311165	GT	AG	TAGCAAC	26	4.53231	0	0	0	0	0	0	0
ENSG00000004766	+	ENST00000305866	20	7	93311273	93323610	GT	AG	GCTTAAT	25	4.95975	0	0	0	0	0	0	0
ENSG00000004766	+	ENST00000305866	21	7	93323733	93334116	GT	AG	ATATAAC	21	4.35886	0	0	0	0	0	0	0
ENSG00000004766	+	ENST00000305866	22	7	93334198	93341426	GT	AG	TTGTTAT	31	5.196	0	0	0	0	0	0	0
ENSG00000004766	+	ENST00000305866	23	7	93341576	93348710	GT	AG	TGTTTAC	27	4.87956	0	0	0	0	0	0	0
ENSG00000004766	+	ENST00000305866	24	7	93348808	93349874	GT	AG	AAATAAT	31	6.32366	0	0	0	0	0	0	0
ENSG00000004766	+	ENST00000305866	25	7	93350034	93353639	GC	AG	TATTCAC	28	4.7954	0	0	0	0	0	0	0
ENSG00000004766	+	ENST00000305866	26	7	93353762	93355890	GT	AG	TTCTAAT	42	6.7479	0	0	0	1	0	0	0
ENSG00000004766	+	ENST00000305866	27	7	93356081	93358316	GT	AG	TACTAAA	26	5.99977	0	0	0	0	0	0	0
ENSG00000004766	+	ENST00000458530	3	7	93252776	93253862	GT	AG	AATTAAA	47	7.22441	0	0	0	0	0	0	0
ENSG00000004766	+	ENST00000458707	12	7	93311273	93320375	GT	AG	TTATCAT	32	4.68414	0	0	0	0	0	0	0
ENSG00000004766	+	ENST00000544910	2	7	93239935	93246101	GT	AG	CACTAAA	27	6.31534	0	0	0	0	0	0	0
ENSG00000004776	-	ENST00000004982	1	19	35756810	35755895	GT	AG	CAATGAC	29	5.29026	0	0	0	0	0	0	0
ENSG00000004776	-	ENST00000004982	2	19	35755771	35755684	GT	AG	CGCTCAA	19	4.35867	0	1	0	0	0	0	0
ENSG00000004776	-	ENST00000592984	1	19	35757907	35757034	GT	AG	CTATAAA	21	3.90751	0	0	0	0	0	0	0
ENSG00000004777	+	ENST00000007510	20	19	35786660	35788371	CT	CC	AGGGGAG	22	4.44459	0	0	0	0	0	0	0
ENSG00000004777	+	ENST00000314737	1	19	35775665	35777644	GT	AG	AGATAAC	63	8.0321	0	0	0	0	0	0	0
ENSG00000004777	+	ENST00000314737	2	19	35777743	35777823	GT	AG	TGGTGAC	20	5.61505	0	0	0	0	0	0	0
ENSG00000004777	+	ENST00000314737	19	19	35785484	35786895	GT	AG	GTATCAG	20	4.56492	0	0	0	0	0	0	0
ENSG00000004777	+	ENST00000378944	1	19	35775665	35777823	GT	AG	TGGTGAC	20	5.61505	0	0	0	0	0	0	0
ENSG00000004777	+	ENST00000378944	2	19	35777909	35778279	GT	AG	AGTCCAC	26	4.53176	0	0	0	0	0	0	0
ENSG00000004777	+	ENST00000378944	3	19	35778361	35778463	GT	AG	GTGTCAT	39	7.12903	0	0	0	0	0	0	0
ENSG00000004777	+	ENST00000378944	4	19	35778602	35779031	GT	AG	CACTCAC	31	5.27744	0	0	1	0	0	0	0
ENSG00000004777	+	ENST00000378944	5	19	35779125	35780210	GT	AG	CACTAAC	46	8.0001	0	0	0	0	0	0	0
ENSG00000004777	+	ENST00000378944	6	19	35780334	35780420	GT	AG	TTCTGAC	30	7.93724	0	0	0	0	0	0	0
ENSG00000004777	+	ENST00000378944	7	19	35780499	35780581	GT	AG	TACTGAC	17	5.09901	0	0	0	0	0	0	0
ENSG00000004777	+	ENST00000378944	8	19	35780649	35780756	GT	AG	CACTCAT	30	8.18341	0	0	0	0	0	0	0
ENSG00000004777	+	ENST00000378944	9	19	35780817	35780919	GT	AG	ACCCCAC	39	6.02918	0	0	0	0	0	0	0
ENSG00000004777	+	ENST00000378944	10	19	35781073	35781149	GT	AG	CCCTGAC	17	4.9998	0	0	0	0	1	0	0
ENSG00000004777	+	ENST00000378944	11	19	35781253	35782372	GT	AG	CTCTGAC	37	6.92769	0	0	0	0	0	0	0
ENSG00000004777	+	ENST00000378944	12	19	35782518	35782596	GT	AG	ACCTCAT	23	4.89518	0	0	0	0	0	0	0
ENSG00000004777	+	ENST00000378944	13	19	35782680	35782761	GT	AG	GGTTGAG	33	4.08853	0	0	0	0	0	0	0
ENSG00000004777	+	ENST00000378944	14	19	35782870	35784171	GT	AG	CACCCAG	27	5.2915	0	0	0	0	0	0	0
ENSG00000004777	+	ENST00000378944	15	19	35784318	35784952	GT	AG	AGCTGAC	28	5.19615	0	0	0	0	0	0	0
ENSG00000004777	+	ENST00000378944	16	19	35785107	35785188	GT	AG	TCCTCAG	32	5.74456	0	0	0	0	0	0	0
ENSG00000004777	+	ENST00000378944	17	19	35785335	35785408	GT	AG	CTCCTAC	19	5.56776	0	0	0	0	0	0	0
ENSG00000004777	+	ENST00000378944	18	19	35785484	35786412	GT	AG	CACTGAC	15	5.54132	0	0	0	0	0	0	0
ENSG00000004777	+	ENST00000378944	19	19	35787073	35787167	GT	AG	AGCTGAA	25	5.56775	0	0	0	0	0	0	0
ENSG00000004777	+	ENST00000378944	20	19	35787560	35787643	GT	AG	TCCCCAT	19	4.95627	0	0	0	0	0	0	0
ENSG00000004777	+	ENST00000588248	9	19	35787560	35788704	GT	AG	GGCTGAC	23	5.47721	1	0	0	0	0	0	0
ENSG00000004779	-	ENST00000007516	1	16	23596122	23587320	GT	AG	CAATGAC	29	5.28047	0	0	0	0	0	0	0
ENSG00000004779	-	ENST00000562133	1	16	23596122	23585424	GT	AG	GACTAAA	30	6.99032	1	1	0	0	0	0	0
ENSG00000004779	-	ENST00000562133	2	16	23585335	23582376	GT	AG	TTCTAAA	51	7.01154	0	0	0	0	0	0	0
ENSG00000004779	-	ENST00000562133	3	16	23582275	23581174	GT	AG	AAATAAC	27	6.5632	0	0	0	0	0	0	1
ENSG00000004799	-	ENST00000005178	1	7	95596163	95595165	GT	AG	AACTAAA	21	6.3487	0	0	0	0	0	0	0
ENSG00000004799	-	ENST00000005178	2	7	95595022	95593771	GT	AG	ACTTAAA	22	3.89551	0	0	0	0	0	0	0
ENSG00000004799	-	ENST00000005178	3	7	95593698	95592945	GT	AG	TACTAAC	21	5.27675	0	0	0	0	0	0	0
ENSG00000004799	-	ENST00000005178	4	7	95592759	95592598	GT	AG	TTATAAC	31	6.89152	0	0	0	1	0	0	0
ENSG00000004799	-	ENST00000005178	5	7	95592510	95592066	GT	AG	GCATAAA	39	5.27542	0	0	0	0	0	0	0
ENSG00000004799	-	ENST00000005178	6	7	95591987	95589717	GT	AG	TCTTAAT	19	5.57876	0	0	0	0	0	0	0
ENSG00000004799	-	ENST00000005178	7	7	95589639	95587826	GT	AG	GAATTAC	97	8.46541	0	0	0	0	0	0	0
ENSG00000004799	-	ENST00000005178	8	7	95587726	95587529	GT	AG	TGATGAC	19	6.81265	0	0	0	0	0	0	1
ENSG00000004799	-	ENST00000005178	9	7	95587417	95587124	GT	AG	TGATAAC	17	4.80017	0	0	0	0	0	1	0
ENSG00000004799	-	ENST00000005178	10	7	95587009	95585782	GT	AG	GCATAAT	39	6.10799	0	0	0	0	0	0	0
ENSG00000004809	-	ENST00000330550	1	6	110475939	110474998	GT	AG	GGCTAAT	26	4.31964	0	1	0	0	0	0	0
ENSG00000004809	-	ENST00000330550	3	6	110456899	110456804	GT	AG	AGGCCAG	23	4.22269	0	0	0	0	0	0	0
ENSG00000004809	-	ENST00000368919	1	6	110476521	110457018	GT	AG	TAATAAT	22	4.08237	0	0	0	0	0	0	0
ENSG00000004809	-	ENST00000368919	7	6	110431170	110425086	GT	AG	TCTTGAT	35	5.29816	0	0	0	0	0	0	0
ENSG00000004809	-	ENST00000451557	1	6	110456537	110446991	GT	AG	GTGTGAC	15	5.49507	0	0	0	0	0	0	0
ENSG00000004809	-	ENST00000451557	2	6	110446872	110442776	GT	AG	CCTTGAA	29	4.95875	0	0	0	0	0	0	0
ENSG00000004809	-	ENST00000451557	3	6	110442243	110438848	GT	AG	GACTTAT	26	4.79583	0	0	0	0	0	0	0
ENSG00000004809	-	ENST00000451557	4	6	110438719	110435962	GT	AG	TAATGAT	70	7.80998	1	0	0	0	0	0	0
ENSG00000004809	-	ENST00000451557	5	6	110435851	110431271	GT	AG	GTCTCAG	22	4.79583	0	0	0	0	0	0	0
ENSG00000004809	-	ENST00000451557	6	6	110431170	110425383	GT	AG	GGGTAAG	26	5.19615	0	0	0	0	0	0	0
ENSG00000004838	-	ENST00000231749	1	3	50345487	50345233	GT	AG	TCCTAAT	42	7.90452	0	0	0	0	0	0	0
ENSG00000004838	-	ENST00000231749	2	3	50345123	50343851	GT	AG	ATCTCAT	29	6.39384	0	0	0	0	0	0	0
ENSG00000004838	-	ENST00000231749	3	3	50343733	50343617	GT	AG	TCCTCAG	28	5.38516	0	0	0	0	0	0	0
ENSG00000004838	-	ENST00000231749	4	3	50343562	50343445	GT	AG	AGTTTCC	18	3.48438	0	0	0	0	0	0	0
ENSG00000004838	-	ENST00000231749	5	3	50343306	50343207	GT	AG	GCGTGAA	20	5.1957	0	1	0	0	0	0	0
ENSG00000004838	-	ENST00000231749	6	3	50343117	50343019	GT	AG	TACTCAC	28	6.55711	0	0	0	0	0	0	0
ENSG00000004838	-	ENST00000231749	7	3	50342917	50342570	GT	AG	CACCCAG	23	4.89898	0	0	0	0	0	0	0
ENSG00000004838	-	ENST00000231749	8	3	50342396	50342141	GT	AG	GCATCAC	29	6.48071	0	0	0	0	0	0	0
ENSG00000004838	-	ENST00000231749	9	3	50342014	50341932	GT	AG	ACTTTAC	39	5.62107	0	0	0	0	0	0	0
ENSG00000004838	-	ENST00000231749	10	3	50341809	50341700	GT	AG	CAGTCAG	23	4.89844	0	1	0	0	0	0	0
ENSG00000004838	-	ENST00000231749	11	3	50341573	50341486	GT	AG	CTCTAAG	58	7.6522	0	0	0	0	0	0	0
ENSG00000004838	-	ENST00000360165	6	3	50343117	50342656	GT	AG	AGCCCAG	18	4.3589	0	0	0	0	0	0	0
ENSG00000004846	+	ENST00000404938	1	7	20615838	20623264	GT	AG	CCATAAT	26	4.68476	0	0	0	0	0	0	0
ENSG00000004846	+	ENST00000404938	2	7	20623339	20626556	GT	AG	TTGTAAC	30	9.67616	0	0	0	0	0	0	0
ENSG00000004846	+	ENST00000404938	3	7	20626612	20628687	GT	AG	GTTTTAC	35	5.82884	0	0	0	0	1	0	1
ENSG00000004846	+	ENST00000404938	4	7	20628839	20632058	GT	AG	AATTAAT	34	5.09155	0	0	0	0	0	0	0
ENSG00000004846	+	ENST00000404938	5	7	20632114	20643183	GT	AG	TTCTAAT	15	4.89423	0	0	0	0	0	0	0
ENSG00000004846	+	ENST00000404938	6	7	20643376	20643460	GT	AG	ACCTAAC	24	6.85428	0	0	0	0	0	0	0
ENSG00000004846	+	ENST00000404938	7	7	20643633	20645755	GT	AG	TTTTAAC	23	4.54721	0	0	0	0	0	0	0
ENSG00000004846	+	ENST00000404938	8	7	20645881	20645960	GT	AG	TACTAAG	22	4.79572	0	0	0	0	0	0	0
ENSG00000004846	+	ENST00000404938	9	7	20646139	20647534	GT	AG	AGATAAA	25	5.2517	0	0	0	0	0	1	0
ENSG00000004846	+	ENST00000404938	10	7	20647649	20647967	GT	AG	TTATAAC	22	5.468	0	0	0	0	0	0	0
ENSG00000004846	+	ENST00000404938	11	7	20648079	20650021	GT	AG	TTATGAT	25	5.01959	0	0	0	0	0	0	0
ENSG00000004846	+	ENST00000404938	12	7	20650148	20651419	GT	AG	CAGTAAA	38	4.90829	0	0	0	0	0	0	0
ENSG00000004846	+	ENST00000404938	13	7	20651624	20658505	GT	AG	TTCTAAC	54	9.49311	0	0	0	0	0	0	0
ENSG00000004846	+	ENST00000404938	14	7	20658677	20681504	GT	AG	TACTAAT	35	7.34715	0	0	0	0	0	0	0
ENSG00000004846	+	ENST00000404938	15	7	20681667	20685695	GT	AG	TGATAAC	22	5.39991	0	0	0	1	0	0	0
ENSG00000004846	+	ENST00000404938	16	7	20685837	20698406	GT	AG	TTTTAAC	21	7.33395	0	0	0	0	0	0	0
ENSG00000004846	+	ENST00000404938	17	7	20698551	20699824	GT	AG	TCCTGAT	77	7.60612	0	0	0	0	0	0	1
ENSG00000004846	+	ENST00000404938	18	7	20699930	20700057	GT	AG	AAAGAAC	29	5.09186	0	0	0	0	0	0	0
ENSG00000004846	+	ENST00000404938	19	7	20700136	20704723	GT	AG	TTTTGAC	31	5.2444	0	0	0	0	0	0	0
ENSG00000004846	+	ENST00000404938	20	7	20704808	20723015	GT	AG	AGTTAAT	36	5.64957	0	0	0	0	0	0	0
ENSG00000004846	+	ENST00000404938	21	7	20723220	20727039	GT	AG	GATTAAC	46	6.47489	0	0	0	0	0	0	0
ENSG00000004846	+	ENST00000404938	22	7	20727141	20728314	GT	AG	AATTGAC	50	7.72108	0	1	0	0	1	0	0
ENSG00000004846	+	ENST00000404938	23	7	20728456	20738982	GT	AG	ACCTAAG	27	5.00891	0	0	0	0	0	0	0
ENSG00000004846	+	ENST00000404938	24	7	20739140	20742876	GT	AG	AAGTCAT	33	5.70491	0	0	0	0	0	0	0
ENSG00000004846	+	ENST00000404938	25	7	20743075	20745231	GT	AG	TCTTAAC	30	6.76208	0	0	0	0	1	0	0
ENSG00000004846	+	ENST00000404938	26	7	20745439	20753359	GT	AG	AAATAAC	39	5.99945	0	0	0	0	0	0	0
ENSG00000004846	+	ENST00000404938	27	7	20753507	20755426	GT	AG	TGGTGAT	24	3.97333	0	0	0	0	0	0	0
ENSG00000004846	+	ENST00000406935	5	7	20658677	20666758	GT	AG	CTTTCAA	17	5.43176	0	0	0	0	0	0	0
ENSG00000004846	+	ENST00000443026	5	7	20658677	20659065	GT	AG	CTCTGAC	18	9.98721	0	0	0	0	0	0	0
ENSG00000004864	-	ENST00000265631	1	7	96321941	96296952	GT	AG	TAATAAC	28	6.42279	0	0	0	0	0	0	0
ENSG00000004864	-	ENST00000265631	2	7	96296897	96277339	GT	AG	ATATAAA	28	10.6325	0	0	0	0	0	0	0
ENSG00000004864	-	ENST00000265631	3	7	96277195	96234918	GT	AG	TACTGAC	31	6.3242	0	0	1	0	0	0	0
ENSG00000004864	-	ENST00000265631	4	7	96234801	96208978	GT	AG	TTTTAAT	25	6.33646	0	0	0	0	0	0	0
ENSG00000004864	-	ENST00000265631	5	7	96208837	96193184	GT	AG	AATTAAG	25	3.61065	0	0	0	0	0	0	0
ENSG00000004864	-	ENST00000265631	6	7	96193036	96191248	GT	AG	CTATAAA	46	6.59968	0	0	0	0	0	0	1
ENSG00000004864	-	ENST00000265631	7	7	96191108	96189675	GT	AG	TTTTAAC	17	5.62219	0	0	0	0	0	0	0
ENSG00000004864	-	ENST00000265631	8	7	96189580	96189379	GT	AG	TAATAAA	41	6.60203	0	0	0	0	0	0	0
ENSG00000004864	-	ENST00000265631	9	7	96189293	96185012	GT	AG	AGTTAAT	77	8.42785	0	0	0	0	0	0	0
ENSG00000004864	-	ENST00000265631	10	7	96184926	96184436	GT	AG	AGATAAT	20	4.65071	0	0	0	0	0	0	0
ENSG00000004864	-	ENST00000265631	11	7	96184276	96171525	GT	AG	TGCTAAT	38	6.8124	0	0	0	0	0	0	0
ENSG00000004864	-	ENST00000265631	12	7	96171471	96170126	GT	AG	CTATAAA	16	4.1823	0	0	0	0	0	0	0
ENSG00000004864	-	ENST00000265631	13	7	96170044	96146697	GT	AG	TCCTGAC	53	7.43975	0	0	0	0	0	0	0
ENSG00000004864	-	ENST00000265631	14	7	96146555	96131882	GT	AG	GTTTCAT	31	7.69709	0	0	0	0	0	0	0
ENSG00000004864	-	ENST00000265631	15	7	96131742	96121998	GT	AG	GACTGAG	25	5.09902	0	0	0	0	0	0	0
ENSG00000004864	-	ENST00000265631	16	7	96121838	96121746	GT	AG	ATCTAAT	32	7.24139	0	0	0	0	0	0	0
ENSG00000004864	-	ENST00000265631	17	7	96121654	96121378	GT	AG	TTCTTAC	22	5.56776	0	0	0	0	0	0	0
ENSG00000004864	-	ENST00000416240	9	7	96189293	96185015	GT	AG	AGTTAAT	74	8.27438	0	0	0	0	0	0	0
ENSG00000004866	+	ENST00000265437	6	7	117131961	117134123	GT	AG	AAATGAC	69	5.22414	0	0	0	0	0	0	0
ENSG00000004866	+	ENST00000265437	13	7	117209938	117219083	GT	AG	CTCTGAC	22	7.21109	0	0	0	0	0	0	0
ENSG00000004866	+	ENST00000265437	15	7	117222063	117222860	GT	AG	TTCTAAC	31	6.63663	0	0	0	0	0	0	0
ENSG00000004866	+	ENST00000393446	3	7	117119721	117129792	GT	AG	GCGTAAC	27	5.88578	0	1	0	0	0	0	0
ENSG00000004866	+	ENST00000393446	4	7	117129848	117130490	GT	AG	GTCTAAT	23	5.57991	0	0	0	0	0	0	0
ENSG00000004866	+	ENST00000393446	5	7	117130607	117131884	GT	AG	GATTGAC	29	7.54962	0	0	0	0	0	0	0
ENSG00000004866	+	ENST00000393446	6	7	117131961	117136080	GT	AG	AATTGAT	26	5.51425	0	1	0	0	0	0	0
ENSG00000004866	+	ENST00000393446	7	7	117136236	117138434	GT	AG	AGGCAAA	59	7.40186	0	0	0	1	0	0	0
ENSG00000004866	+	ENST00000393446	8	7	117138533	117170861	GT	AG	TACTAAT	27	6.7591	0	0	1	0	0	0	0
ENSG00000004866	+	ENST00000393446	9	7	117170977	117189320	GT	AG	AACTTAT	30	8.34937	0	0	0	0	0	0	0
ENSG00000004866	+	ENST00000393446	10	7	117189394	117190833	GT	AG	GTCCCAC	32	6.47761	0	0	0	0	0	0	0
ENSG00000004866	+	ENST00000393446	11	7	117190937	117209786	GT	AG	TATTAAC	30	5.09882	0	0	0	0	0	0	0
ENSG00000004866	+	ENST00000393446	12	7	117209938	117221922	GT	AG	CCCTGAT	27	5.89105	0	0	0	0	1	0	0
ENSG00000004866	+	ENST00000393446	13	7	117222063	117229761	GT	AG	TGCTGAC	29	6.47947	0	0	0	0	0	0	0
ENSG00000004866	+	ENST00000417919	1	7	116953692	117098612	GT	AG	GTCTGAT	43	7.62189	0	0	0	0	1	0	0
ENSG00000004866	+	ENST00000434836	1	7	117020630	117090748	GT	AG	GACTTAC	29	5.07946	0	0	0	0	0	0	0
ENSG00000004866	+	ENST00000477742	1	7	117020630	117022902	GT	AG	CAGTGAA	27	5.28285	0	0	0	0	0	0	0
ENSG00000004897	-	ENST00000066544	1	17	47189145	47181638	GT	AG	TATTTAT	24	6.77567	0	0	0	0	0	0	0
ENSG00000004897	-	ENST00000066544	2	17	47181561	47172065	GT	AG	TACTGAA	34	5.36636	0	0	0	0	0	0	0
ENSG00000004897	-	ENST00000066544	3	17	47171916	47170043	GT	AG	TGTTTAC	55	4.67915	0	0	0	0	0	0	0
ENSG00000004897	-	ENST00000066544	4	17	47169916	47158304	GT	AG	ATTTAAT	22	4.9071	0	0	0	0	0	0	0
ENSG00000004897	-	ENST00000066544	5	17	47158205	47157385	GT	AG	TCCTCAG	33	5.63263	0	0	0	0	0	0	0
ENSG00000004897	-	ENST00000066544	6	17	47157229	47157125	GT	AG	GAATGAC	25	4.3589	0	1	0	0	0	0	0
ENSG00000004897	-	ENST00000066544	7	17	47156912	47154787	GT	AG	TGATGAC	34	5.3656	0	0	0	0	0	0	0
ENSG00000004897	-	ENST00000066544	8	17	47154671	47151919	GT	AG	ACCTTAG	20	4.53767	0	0	0	0	0	0	0
ENSG00000004897	-	ENST00000066544	9	17	47151805	47143983	GT	AG	TATTAAT	27	6.05549	0	0	0	1	0	0	0
ENSG00000004897	-	ENST00000066544	10	17	47143882	47142437	GT	AG	GTATAAC	29	5.22408	0	0	0	0	0	0	0
ENSG00000004897	-	ENST00000066544	11	17	47142228	47142026	GT	AG	AGTTTAT	41	5.84039	0	0	0	0	0	0	0
ENSG00000004897	-	ENST00000066544	12	17	47141852	47138892	GT	AG	CTCTTAC	20	4.24264	0	0	0	0	0	0	0
ENSG00000004897	-	ENST00000066544	13	17	47138738	47137361	GT	AG	AAGTAAA	41	5.13815	0	0	0	0	0	0	0
ENSG00000004897	-	ENST00000066544	14	17	47137151	47132375	GT	AG	AACTAAA	55	4.20459	0	0	0	0	0	0	0
ENSG00000004897	-	ENST00000066544	15	17	47132256	47129522	GT	AG	TATTAAC	22	5.40922	0	0	0	0	0	0	0
ENSG00000004897	-	ENST00000066544	16	17	47129392	47123961	GT	AG	CTTTAAG	23	4.66957	0	0	0	0	0	0	0
ENSG00000004897	-	ENST00000066544	17	17	47123885	47122601	GT	AG	TAGTGCT	17	3.29061	0	0	0	0	0	0	0
ENSG00000004897	-	ENST00000066544	18	17	47122443	47121018	GT	AG	AACTTAC	28	6.1642	0	0	0	0	0	0	0
ENSG00000004897	-	ENST00000527547	11	17	47142228	47142023	GT	AG	TGTTTAC	23	4.96047	0	0	0	0	0	0	0
ENSG00000004897	-	ENST00000531206	8	17	47154671	47151937	GT	AG	CATTTAC	30	4.80627	0	0	0	0	0	0	0
ENSG00000004897	-	ENST00000571643	4	17	47123885	47122537	GT	AG	CCCTGAT	28	7.06709	0	0	0	0	0	0	0
ENSG00000004897	-	ENST00000575483	6	17	47157229	47156984	GT	AG	CTTCCAT	15	5.09902	0	0	0	0	0	0	0
ENSG00000004939	-	ENST00000262418	9	17	44259162	44258624	GT	AG	CTCTGAC	20	5.2915	0	0	0	0	0	0	0
ENSG00000004939	-	ENST00000262418	10	17	44258412	44258181	GT	AG	CTCTGAC	25	6.32431	0	0	0	0	0	0	0
ENSG00000004939	-	ENST00000262418	11	17	44257985	44257808	GT	AG	TCCTGAC	31	6.3288	0	0	0	0	0	0	0
ENSG00000004939	-	ENST00000262418	12	17	44257658	44257545	GT	AG	GACTGAC	26	6.32804	0	0	0	0	0	0	0
ENSG00000004939	-	ENST00000262418	13	17	44257349	44255847	GT	AG	GAATGCC	19	5.09902	0	0	0	0	0	0	0
ENSG00000004939	-	ENST00000262418	14	17	44255672	44255297	GT	AG	CACTGAC	27	6.35691	0	0	0	0	0	0	0
ENSG00000004939	-	ENST00000399246	1	17	44268053	44262935	GT	AG	CACTCAG	21	4.6614	0	0	0	0	0	0	0
ENSG00000004939	-	ENST00000399246	2	17	44262851	44262727	GT	AG	GCCTCAG	18	4.35687	0	0	0	0	0	0	0
ENSG00000004939	-	ENST00000399246	3	17	44262635	44261637	GT	AG	TACTAAC	19	5.65564	0	0	1	0	0	0	0
ENSG00000004939	-	ENST00000399246	4	17	44261574	44260816	GT	AG	AACTAAC	22	4.35807	0	0	0	0	0	0	0
ENSG00000004939	-	ENST00000399246	5	17	44260634	44260540	GT	AG	AGCTCAC	19	4.9984	0	0	0	0	0	0	0
ENSG00000004939	-	ENST00000399246	6	17	44260403	44259933	GT	AG	AGCTTAC	31	5.16047	0	0	0	0	0	0	0
ENSG00000004939	-	ENST00000399246	7	17	44259808	44259582	GT	AG	CCGTCAC	19	5.65512	0	0	1	0	0	0	0
ENSG00000004939	-	ENST00000399246	8	17	44259496	44259345	GT	AG	GCCTGAT	20	7.41611	0	0	0	0	0	0	0
ENSG00000004939	-	ENST00000399246	9	17	44259261	44255222	GT	AG	TCCTGAT	30	8.75079	0	0	0	0	0	0	0
ENSG00000004939	-	ENST00000399246	10	17	44255206	44254663	GT	AG	TTCTTAC	21	8.72644	0	0	0	0	0	0	0
ENSG00000004939	-	ENST00000399246	11	17	44254495	44253372	GT	AG	TGCTTAC	24	5.26796	0	0	0	0	0	0	0
ENSG00000004939	-	ENST00000399246	12	17	44253117	44251589	GT	AG	GGCTGAG	22	4.58258	0	0	0	0	0	0	0
ENSG00000004939	-	ENST00000399246	13	17	44251418	44251333	GT	AG	CACTGAC	20	4	0	0	0	0	0	0	0
ENSG00000004939	-	ENST00000399246	14	17	44251158	44250539	GT	AG	CTCTCAC	31	6.48073	0	0	0	0	0	0	1
ENSG00000004948	-	ENST00000426151	1	7	93574691	93574507	GT	AG	GACTAAC	27	4.89898	0	0	0	0	0	0	0
ENSG00000004948	-	ENST00000426151	2	7	93574288	93487008	GT	AG	TATTAAT	33	5.38433	0	0	0	0	0	0	0
ENSG00000004948	-	ENST00000426151	3	7	93486930	93479508	GT	AG	AAGTAAC	23	3.76135	0	0	0	0	0	0	0
ENSG00000004948	-	ENST00000426151	4	7	93479353	93477669	GT	AG	GCTTCAA	27	4.85002	0	0	0	0	0	0	0
ENSG00000004948	-	ENST00000426151	5	7	93477557	93472488	GT	AG	CAATAAC	21	5.32379	0	0	1	0	0	0	0
ENSG00000004948	-	ENST00000426151	6	7	93472374	93468807	GT	AG	AAATGAT	59	5.93672	0	0	0	0	0	0	0
ENSG00000004948	-	ENST00000426151	7	7	93468714	93460948	GT	AG	GGTTAAT	26	7.36406	0	0	0	0	0	0	0
ENSG00000004948	-	ENST00000426151	8	7	93460820	93443758	GT	AG	CTCTGAG	24	5	0	0	0	0	0	0	0
ENSG00000004948	-	ENST00000426151	9	7	93443603	93438271	GT	AG	GTGTGAT	23	5.4721	0	0	0	0	0	0	0
ENSG00000004948	-	ENST00000426151	10	7	93438209	93438127	GT	AG	TATTAAT	23	7.01078	0	0	0	0	0	0	0
ENSG00000004948	-	ENST00000426151	11	7	93438059	93436171	GT	AG	AAGTGAT	43	6.86292	0	0	0	0	0	0	0
ENSG00000004948	-	ENST00000426151	12	7	93435951	93434295	GT	AG	AAATAAC	31	8.77169	0	0	0	0	0	0	0
ENSG00000004948	-	ENST00000426151	13	7	93434252	93426590	GT	AG	ATATAAA	27	4.68907	0	0	0	0	0	0	0
ENSG00000004948	-	ENST00000649521	1	7	93574288	93495975	GT	AG	TACTGAT	23	6.90544	0	0	0	0	0	0	0
ENSG00000004948	-	ENST00000649521	7	7	93468714	93462111	GT	AG	CTCTAAC	38	4.56255	0	0	0	0	0	0	0
ENSG00000004975	-	ENST00000005340	1	17	7234068	7230798	GT	AG	CACTGAC	23	5.56809	0	0	0	0	0	0	0
ENSG00000004975	-	ENST00000005340	2	17	7230727	7230431	GT	AG	AAGTGAG	30	5.5475	0	0	1	0	0	0	0
ENSG00000004975	-	ENST00000005340	3	17	7230284	7230156	GT	AG	TCCTGAT	32	6.9282	0	0	0	0	0	0	0
ENSG00000004975	-	ENST00000005340	4	17	7230045	7229944	GT	AG	TCTTGAG	20	4.58258	0	0	0	0	0	0	0
ENSG00000004975	-	ENST00000005340	5	17	7229807	7229679	GT	AG	CCATGAC	44	6.26641	0	0	0	0	0	0	0
ENSG00000004975	-	ENST00000005340	6	17	7229587	7229448	GT	AG	TATTGAA	31	5.35486	0	0	0	0	0	0	0
ENSG00000004975	-	ENST00000005340	7	17	7229377	7229275	GT	AG	TTTTCAC	19	6	0	0	0	0	0	0	0
ENSG00000004975	-	ENST00000005340	8	17	7229134	7229046	GT	AG	CCCTCAG	44	6.13914	0	1	1	0	0	0	0
ENSG00000004975	-	ENST00000005340	9	17	7228968	7228045	GT	AG	CCTTGAC	22	6.95964	0	0	0	0	0	0	0
ENSG00000004975	-	ENST00000005340	10	17	7227976	7227784	GT	AG	GACTGAG	34	5.1122	0	0	0	0	0	0	0
ENSG00000004975	-	ENST00000005340	11	17	7227654	7227536	GT	AG	CCCTGAC	30	6.46513	0	1	0	0	0	0	0
ENSG00000004975	-	ENST00000005340	12	17	7227403	7227270	GT	AG	ACCTGAG	29	5.47723	0	0	0	0	0	0	0
ENSG00000004975	-	ENST00000005340	13	17	7227089	7226640	GT	AG	CAGTGAT	29	5.69548	0	0	0	0	0	0	0
ENSG00000004975	-	ENST00000005340	14	17	7226420	7226314	GT	AG	GACTCAG	25	3.79536	0	0	0	0	0	0	0
ENSG00000004975	-	ENST00000575086	2	17	7227976	7227712	GT	AG	AATTGAC	51	7.80484	1	1	0	0	0	0	0
ENSG00000004975	-	ENST00000575458	3	17	7230284	7230138	GT	AG	GCCCTAA	14	3.48914	0	0	0	0	0	0	0
ENSG00000004975	-	ENST00000575756	4	17	7230057	7229944	GT	AG	TCTTGAG	20	4.58258	0	0	0	0	0	0	0
ENSG00000005001	-	ENST00000161006	3	16	2856081	2855852	GT	AG	GGCTGAT	25	6.08276	0	0	0	0	0	0	0
ENSG00000005001	-	ENST00000571228	1	16	2858022	2856849	GT	AG	GCCTAAC	24	7.96601	0	0	0	0	0	0	0
ENSG00000005001	-	ENST00000571228	2	16	2856821	2856254	GT	AG	AGATAAC	24	5.45968	0	0	0	0	0	0	0
ENSG00000005001	-	ENST00000571228	3	16	2856133	2854023	GT	AG	ACCTGAT	22	6.16406	0	0	0	0	0	0	0
ENSG00000005001	-	ENST00000571228	4	16	2853864	2853330	GT	AG	TCCTAAC	20	8.36273	0	0	0	0	0	0	0
ENSG00000005007	+	ENST00000262803	1	19	18832441	18845979	GT	AG	AGGTGAC	19	4.24636	0	0	0	0	0	0	0
ENSG00000005007	+	ENST00000262803	2	19	18846120	18847743	GT	AG	CTGTAAC	24	5.65685	0	0	0	0	0	0	0
ENSG00000005007	+	ENST00000262803	3	19	18847834	18850074	GT	AG	TGTTAAC	25	6.70506	0	0	0	0	0	0	0
ENSG00000005007	+	ENST00000262803	4	19	18850243	18850687	GT	AG	TCCTCAC	22	5.83095	0	0	0	0	0	0	0
ENSG00000005007	+	ENST00000262803	5	19	18850869	18852134	GT	AG	GGACGAG	28	5.38516	1	0	0	0	1	0	0
ENSG00000005007	+	ENST00000262803	6	19	18852297	18852986	GT	AG	GGCTAAC	29	6	1	0	0	0	0	0	0
ENSG00000005007	+	ENST00000262803	7	19	18853072	18853251	GT	AG	GGTTAAA	33	6.87507	0	0	0	0	0	0	0
ENSG00000005007	+	ENST00000262803	8	19	18853351	18854600	GT	AG	TTTTGAC	30	5.29144	0	0	0	0	0	0	0
ENSG00000005007	+	ENST00000262803	9	19	18854710	18854878	GT	AG	CGCCAAC	20	6.1176	1	0	0	0	0	0	0
ENSG00000005007	+	ENST00000262803	10	19	18855039	18855123	GT	AG	CCCTAAC	19	5.65685	0	0	0	0	0	0	0
ENSG00000005007	+	ENST00000262803	11	19	18855243	18855924	GT	AG	CACTGAG	22	4.36935	0	0	0	0	0	0	0
ENSG00000005007	+	ENST00000262803	12	19	18856090	18856185	GT	AG	TGCTGAC	18	5.62616	0	0	0	0	0	0	0
ENSG00000005007	+	ENST00000262803	13	19	18856301	18856876	GT	AG	CCCTGAT	22	5.68662	0	0	0	0	0	0	0
ENSG00000005007	+	ENST00000262803	14	19	18857021	18857319	GT	AG	TCTTGAC	26	5.78036	0	0	0	0	0	0	0
ENSG00000005007	+	ENST00000262803	15	19	18857534	18860320	GT	AG	TTTTGAA	29	4.51592	0	0	0	0	0	0	0
ENSG00000005007	+	ENST00000262803	16	19	18860439	18860825	GT	AG	CACTGAC	18	4.12311	0	0	0	0	0	0	0
ENSG00000005007	+	ENST00000262803	17	19	18860983	18862009	GT	AG	GGCTGAT	26	3.89949	0	0	0	0	0	0	0
ENSG00000005007	+	ENST00000262803	18	19	18862153	18863437	GT	AG	TCCTCAG	21	4.69042	0	0	0	0	0	0	0
ENSG00000005007	+	ENST00000262803	19	19	18863613	18864169	GT	AG	AGATGAC	31	6.05114	0	0	0	0	0	0	0
ENSG00000005007	+	ENST00000262803	20	19	18864252	18865288	GT	AG	AGGTGAC	30	5.99995	0	0	0	0	0	0	0
ENSG00000005007	+	ENST00000262803	21	19	18865451	18865560	GT	AG	GGATCAC	22	6.70801	1	0	0	0	0	0	0
ENSG00000005007	+	ENST00000262803	22	19	18865779	18866043	GT	AG	TCCTGAC	14	6.66493	0	0	0	0	0	0	0
ENSG00000005007	+	ENST00000262803	23	19	18866167	18866520	GC	AG	CTCTCAC	30	6.24447	0	0	0	0	0	0	0
ENSG00000005007	+	ENST00000599848	7	19	18853105	18853251	GT	AG	GGTTAAA	33	6.87507	0	0	0	0	0	0	0
ENSG00000005020	-	ENST00000345317	1	7	26864362	26854891	GT	AG	TTATAAT	34	6.66824	0	0	0	0	0	0	0
ENSG00000005020	-	ENST00000345317	2	7	26854784	26854163	GT	AG	TACTGAT	57	6.74568	0	0	0	0	0	0	0
ENSG00000005020	-	ENST00000345317	3	7	26854136	26844138	GT	AG	CTCTGAT	20	5.42014	0	0	0	0	1	0	0
ENSG00000005020	-	ENST00000345317	4	7	26844029	26739965	GT	AG	TTCTGAA	48	7.1976	0	0	0	0	0	1	0
ENSG00000005020	-	ENST00000345317	5	7	26739886	26738879	GT	AG	GCCTTAC	23	5.56008	0	0	0	0	0	0	0
ENSG00000005020	-	ENST00000345317	6	7	26738794	26727007	GT	AG	TTCTAAC	20	5.93487	0	0	0	0	0	0	0
ENSG00000005020	-	ENST00000345317	7	7	26726881	26725987	GT	AG	TGGTGAT	31	7.4324	0	1	0	0	0	0	0
ENSG00000005020	-	ENST00000345317	8	7	26725922	26725566	GT	AG	TTTTAAA	52	5.62258	0	0	0	0	0	0	0
ENSG00000005020	-	ENST00000345317	9	7	26725427	26690363	GT	AG	CATTGAT	17	6.10313	0	0	0	0	0	0	0
ENSG00000005020	-	ENST00000345317	10	7	26690284	26684849	GT	AG	CCCTAAT	28	5.99199	0	0	0	0	0	0	0
ENSG00000005020	-	ENST00000345317	11	7	26684735	26670193	GT	AG	GGTTAAT	24	4.81201	0	0	0	0	0	0	0
ENSG00000005020	-	ENST00000345317	12	7	26670090	26669657	GT	AG	AATTAAA	27	4.66464	0	0	0	0	0	0	0
ENSG00000005020	-	ENST00000432747	1	7	26995154	26893974	GT	AG	GATTGAT	18	4.95632	0	0	0	0	0	0	0
ENSG00000005059	+	ENST00000394650	1	4	109560437	109659010	GT	AG	AATTAAT	17	6.1808	0	0	0	0	0	0	0
ENSG00000005059	+	ENST00000394650	2	4	109659087	109660194	GT	AG	TACTCAT	27	4.91714	0	0	0	0	0	0	0
ENSG00000005059	+	ENST00000394650	3	4	109660366	109664289	GT	AG	TGCTCAT	22	4.77012	0	0	0	0	0	0	0
ENSG00000005059	+	ENST00000394650	4	4	109664395	109682581	GT	AG	TGGTGAC	31	7.99962	0	0	0	0	0	0	0
ENSG00000005059	+	ENST00000394650	5	4	109682743	109684442	GT	AG	AATTAAC	22	4.58167	0	0	0	0	0	0	0
ENSG00000005059	+	ENST00000394650	6	4	109684647	109685250	GT	AG	TGTTCAT	43	6.08208	0	0	0	0	0	0	0
ENSG00000005059	+	ENST00000394650	7	4	109685368	109687514	GT	AG	TTCTGAT	30	6.67919	0	0	0	0	0	0	0
ENSG00000005073	-	ENST00000006015	1	7	27184435	27183029	GT	AG	GGCTCAC	26	6.70775	0	0	0	0	0	0	0
ENSG00000005073	-	ENST00000517402	1	7	27185155	27184986	GT	AG	CAATGAC	30	7.34672	0	0	1	0	0	0	0
ENSG00000005075	-	ENST00000292614	1	7	102478807	102476271	GT	AG	TCCTCAT	25	6.32456	0	0	0	0	0	0	0
ENSG00000005075	-	ENST00000292614	2	7	102476180	102474536	GT	AG	CCCTCAC	23	5.62864	0	0	0	0	0	0	0
ENSG00000005075	-	ENST00000292614	3	7	102474360	102473685	GT	AG	AGCTCAG	27	5.27962	0	0	0	0	0	0	0
ENSG00000005100	-	ENST00000225296	1	17	5468570	5463690	GT	AG	CAGTGAG	31	5.61388	0	0	0	0	0	0	0
ENSG00000005100	-	ENST00000225296	2	17	5463528	5462547	GT	AG	TGGTGAC	26	4.81241	0	0	0	0	0	0	0
ENSG00000005100	-	ENST00000225296	3	17	5462318	5461110	GT	AG	TTCCCAC	40	7.12784	0	0	0	0	0	0	0
ENSG00000005100	-	ENST00000225296	4	17	5460938	5456183	GT	AG	TAGTAAA	23	5.26778	0	0	0	0	0	0	0
ENSG00000005100	-	ENST00000225296	5	17	5455996	5455272	GT	AG	GTGTCAA	33	6.58729	0	0	0	0	0	0	0
ENSG00000005100	-	ENST00000225296	6	17	5455159	5453981	GT	AG	CACTAAT	22	5.4334	0	0	0	0	0	0	0
ENSG00000005100	-	ENST00000225296	7	17	5453820	5453669	GT	AG	TCATGAC	24	5.54036	0	0	0	0	0	0	0
ENSG00000005100	-	ENST00000225296	8	17	5453579	5450935	GT	AG	TACTGAA	61	7.58292	0	0	0	0	0	0	0
ENSG00000005100	-	ENST00000225296	9	17	5450806	5450407	GT	AG	GGTTTAC	26	4.94312	0	0	0	0	0	0	0
ENSG00000005100	-	ENST00000225296	10	17	5450202	5448896	GT	AG	TTGTGAT	23	5.02403	0	0	0	0	0	0	0
ENSG00000005100	-	ENST00000225296	11	17	5448808	5444514	GT	AG	TGCTGAC	52	6.62936	0	0	0	0	0	0	0
ENSG00000005102	-	ENST00000318579	1	17	43661065	43643661	GT	AG	CCCTCAG	37	5.53775	0	0	0	0	0	0	0
ENSG00000005102	-	ENST00000318579	2	17	43643487	43642033	GT	AG	GAGTGAC	27	5	0	0	0	0	0	0	0
ENSG00000005102	-	ENST00000393661	1	17	43661870	43661394	GT	AG	CGCCCAC	21	4.9865	0	1	0	0	0	0	0
ENSG00000005108	-	ENST00000423059	1	7	11831756	11636962	GT	AG	TGCTAAT	24	5.91608	0	0	0	0	0	0	0
ENSG00000005108	-	ENST00000423059	2	7	11636129	11593503	GT	AG	CTGTAAT	26	4.69463	0	0	0	0	0	0	0
ENSG00000005108	-	ENST00000423059	3	7	11593253	11590642	GT	AG	CAATAAT	36	5.47788	0	0	0	0	0	0	0
ENSG00000005108	-	ENST00000423059	4	7	11590459	11543118	GT	AG	TTTTAAT	24	6.5734	0	0	0	0	0	0	0
ENSG00000005108	-	ENST00000423059	5	7	11542961	11541632	GT	AG	TAGTAAC	31	5.19589	0	0	0	0	0	0	0
ENSG00000005108	-	ENST00000423059	6	7	11541418	11481983	GT	AG	CAATAAT	29	5.29052	0	0	0	0	0	0	0
ENSG00000005108	-	ENST00000423059	7	7	11481787	11474569	GT	AG	ATCTAAT	27	7.0389	0	0	0	0	0	0	0
ENSG00000005108	-	ENST00000423059	8	7	11474333	11469995	GT	AG	GCCTAAT	23	4.84896	0	0	0	0	0	0	0
ENSG00000005108	-	ENST00000423059	9	7	11469878	11462144	GT	AG	GGTTAAA	19	5.06463	0	0	0	0	0	0	0
ENSG00000005108	-	ENST00000423059	10	7	11462010	11460766	GT	AG	CTGTGAT	53	8.93378	0	0	0	0	0	0	0
ENSG00000005108	-	ENST00000423059	11	7	11460661	11447425	GT	AG	TTATAAC	23	4.66526	0	0	0	0	0	0	0
ENSG00000005108	-	ENST00000423059	12	7	11447229	11446325	GT	AG	GCCTGAT	18	7.91851	0	0	1	0	0	0	0
ENSG00000005108	-	ENST00000423059	13	7	11446060	11429126	GT	AG	AGATGAT	27	5.70517	0	0	0	0	0	0	0
ENSG00000005108	-	ENST00000423059	14	7	11428946	11426672	GT	AG	TACTGAC	59	8.2918	0	0	0	0	0	0	0
ENSG00000005108	-	ENST00000423059	15	7	11426665	11424830	GT	AG	TGCTGAG	19	4.47214	0	0	0	0	1	0	0
ENSG00000005108	-	ENST00000423059	16	7	11424695	11417604	GT	AG	TGTTTAT	14	5.09872	0	0	0	0	0	0	0
ENSG00000005108	-	ENST00000423059	17	7	11417449	11412801	GT	AG	TTCTGAG	24	5	0	0	0	0	0	0	0
ENSG00000005108	-	ENST00000423059	18	7	11412655	11411323	GT	AG	TTCTGAT	21	5.85311	0	0	0	0	0	0	0
ENSG00000005108	-	ENST00000423059	19	7	11411206	11407424	GT	AG	AGGTAAC	121	9.37824	0	0	0	0	0	0	0
ENSG00000005108	-	ENST00000423059	20	7	11407305	11407056	GT	AG	TATTAAA	28	4.84553	0	0	0	0	0	0	0
ENSG00000005108	-	ENST00000423059	21	7	11406909	11406475	GT	AG	TTCTAAT	26	4.89406	0	0	0	0	1	0	0
ENSG00000005108	-	ENST00000423059	22	7	11406299	11401969	GT	AG	AAATGAT	60	8.59527	0	0	0	0	0	0	0
ENSG00000005108	-	ENST00000423059	23	7	11401794	11382617	GT	AG	TGCTAAT	21	5.42958	0	0	0	0	0	0	0
ENSG00000005108	-	ENST00000423059	24	7	11382520	11379713	GT	AG	ACATGAT	16	6.51749	0	0	0	1	0	0	0
ENSG00000005108	-	ENST00000423059	25	7	11379629	11379281	GT	AG	GTATAAA	21	5.29149	0	0	1	0	0	0	0
ENSG00000005108	-	ENST00000423059	26	7	11379069	11376658	GT	AG	AACTAAT	17	4.39466	0	0	0	0	0	0	0
ENSG00000005108	-	ENST00000423059	27	7	11376569	11375879	GT	AG	AACTGAT	34	6.39993	0	0	0	0	0	0	0
ENSG00000005108	-	ENST00000617773	14	7	11428946	11424836	GT	TG	CCCTGAG	22	4.79583	0	0	0	0	0	0	0
ENSG00000005156	+	ENST00000262327	19	17	35002790	35002994	GT	AG	TGCTCAC	27	6.63231	0	0	0	0	0	0	0
ENSG00000005156	+	ENST00000378526	1	17	34980623	34983001	GT	AG	TGTTTAT	43	7.80548	0	0	0	0	0	0	0
ENSG00000005156	+	ENST00000378526	2	17	34983553	34985987	GT	AG	CACTGAA	33	5.333	0	0	0	0	0	0	0
ENSG00000005156	+	ENST00000378526	3	17	34986132	34989465	GT	AG	GAATGAA	27	4.7109	0	0	0	0	0	0	0
ENSG00000005156	+	ENST00000378526	4	17	34989664	34990962	GT	AG	TTCTCAA	24	4.58173	0	0	0	0	0	0	0
ENSG00000005156	+	ENST00000378526	5	17	34991115	34991670	GT	AG	GGTTGCA	30	5.19615	0	0	0	0	0	0	0
ENSG00000005156	+	ENST00000378526	6	17	34991838	34991957	GT	AG	AGTTAAA	20	4.97108	0	0	0	0	0	0	0
ENSG00000005156	+	ENST00000378526	7	17	34992036	34992523	GT	AG	AAACAAA	42	6.16441	0	0	0	0	0	1	0
ENSG00000005156	+	ENST00000378526	8	17	34992693	34994275	GT	AG	TCTCCAG	24	5	0	0	0	0	0	0	0
ENSG00000005156	+	ENST00000378526	9	17	34994432	34996063	GT	AG	CCCTCAC	25	4.57986	0	0	0	0	0	0	0
ENSG00000005156	+	ENST00000378526	10	17	34996196	34996573	GT	AG	CACTGAC	43	8.61149	0	0	0	0	0	0	0
ENSG00000005156	+	ENST00000378526	11	17	34996654	34997737	GT	AG	GCCTAAC	25	4.58158	0	0	0	0	0	0	0
ENSG00000005156	+	ENST00000378526	12	17	34997826	34998218	GT	AG	CACCAAC	26	4.60927	0	0	0	0	0	0	0
ENSG00000005156	+	ENST00000378526	13	17	34998297	34998603	GT	AG	TCCTCAT	47	6.63172	0	0	0	0	0	0	0
ENSG00000005156	+	ENST00000378526	14	17	34998728	34999306	GT	AG	CACTCAT	20	5.46708	0	0	0	0	1	0	0
ENSG00000005156	+	ENST00000378526	15	17	34999450	34999781	GT	AG	GCCCAAA	23	4.22899	0	0	0	0	0	0	0
ENSG00000005156	+	ENST00000378526	16	17	34999857	35001256	GT	AG	TCTTAAC	33	3.52988	0	0	0	0	0	0	0
ENSG00000005156	+	ENST00000378526	17	17	35001404	35001908	GT	AG	CTCTGAC	22	6.32182	0	0	0	0	0	0	0
ENSG00000005156	+	ENST00000378526	18	17	35002105	35002667	GT	AG	CCACCAC	27	4.0569	0	0	0	0	0	0	0
ENSG00000005156	+	ENST00000378526	19	17	35002790	35004272	GT	AG	GTCTGAC	29	5.14609	0	0	0	0	0	0	0
ENSG00000005156	+	ENST00000592690	1	17	34980623	34983231	GT	AG	AGATCAC	29	4.97799	0	0	0	0	0	0	0
ENSG00000005175	-	ENST00000005386	1	12	47705951	47702847	GT	AG	TTCTTAT	30	5.07048	0	0	0	0	0	0	0
ENSG00000005175	-	ENST00000005386	2	12	47702687	47701605	GT	AG	TACTCAC	30	6.13201	0	0	0	0	0	0	0
ENSG00000005175	-	ENST00000005386	3	12	47701463	47697720	GT	AG	TCCTAAT	42	7.02736	0	0	1	0	0	0	0
ENSG00000005175	-	ENST00000005386	4	12	47697596	47696404	GT	AG	TTGTAAA	31	3.77928	0	0	0	0	0	0	0
ENSG00000005175	-	ENST00000005386	5	12	47696275	47690640	GT	AG	TATTAAC	32	6.44232	0	0	0	0	0	0	0
ENSG00000005175	-	ENST00000005386	6	12	47690517	47689196	GT	AG	CTTTAAA	30	7.78532	0	0	0	0	0	0	0
ENSG00000005175	-	ENST00000005386	7	12	47689124	47688002	GT	AG	AGCTGAC	17	4.79494	0	0	0	0	0	0	0
ENSG00000005175	-	ENST00000005386	8	12	47687875	47686908	GT	AG	AATTCAT	56	7.17617	0	0	0	0	0	0	0
ENSG00000005175	-	ENST00000005386	9	12	47686779	47681818	GT	AG	CAGTAAT	19	4.83969	0	0	0	0	0	0	0
ENSG00000005175	-	ENST00000005386	10	12	47681695	47679775	GT	AG	TTTTAAC	35	10.0941	0	0	0	0	0	0	0
ENSG00000005175	-	ENST00000005386	11	12	47679703	47679595	GT	AG	TTTTGAA	29	3.05542	0	0	0	0	0	0	0
ENSG00000005175	-	ENST00000005386	12	12	47679492	47670346	GT	AG	TTTTGAT	29	4.72104	0	0	0	0	0	0	0
ENSG00000005175	-	ENST00000005386	13	12	47670106	47669103	GT	AG	CTATGAT	45	6.31631	0	0	0	0	0	0	0
ENSG00000005175	-	ENST00000005386	14	12	47668915	47667852	GT	AG	AAGTAAT	25	5.47214	0	0	0	0	0	0	0
ENSG00000005175	-	ENST00000005386	15	12	47667753	47667081	GT	AG	AACTGAT	31	6.47938	0	0	0	0	0	1	0
ENSG00000005175	-	ENST00000005386	16	12	47666979	47663591	GT	AG	GATTAAA	28	4.78118	0	0	0	0	0	0	0
ENSG00000005187	+	ENST00000289416	3	16	20776050	20777372	GT	AG	GAATAAC	39	6.61167	0	0	0	0	0	0	0
ENSG00000005187	+	ENST00000289416	4	16	20777581	20780713	GT	AG	CAGTCAT	21	4.12311	0	0	0	0	0	0	0
ENSG00000005187	+	ENST00000289416	5	16	20780858	20780973	GT	AG	ACATCAG	23	4.82656	0	0	0	0	0	0	0
ENSG00000005187	+	ENST00000289416	6	16	20781131	20781707	GT	AG	GACCAAG	25	4.86678	0	0	0	0	0	0	0
ENSG00000005187	+	ENST00000289416	7	16	20781788	20784983	GT	AG	CCTTAAT	57	6.29635	0	0	0	0	0	0	0
ENSG00000005187	+	ENST00000289416	8	16	20785108	20786077	GT	AG	AAGTGAC	39	6.11283	0	0	0	0	1	0	0
ENSG00000005187	+	ENST00000289416	9	16	20786159	20790586	GT	AG	AAATAAA	21	5.72702	0	0	0	0	0	0	0
ENSG00000005187	+	ENST00000289416	10	16	20790689	20792001	GT	AG	CCATAAC	26	5.83062	0	0	0	0	0	1	0
ENSG00000005187	+	ENST00000289416	11	16	20792130	20792235	GT	AG	CACTCAC	33	7.02993	0	0	0	0	0	0	0
ENSG00000005187	+	ENST00000289416	12	16	20792336	20796369	GT	AG	GCATAAC	35	5.75011	0	0	0	0	0	0	0
ENSG00000005187	+	ENST00000289416	13	16	20796490	20796885	GT	AG	GGCTAAT	25	5.65685	0	0	0	0	0	0	0
ENSG00000005187	+	ENST00000562251	3	16	20777581	20779796	GT	AG	CTTTCAC	38	5.63478	0	0	0	0	0	0	1
ENSG00000005187	+	ENST00000568235	1	16	20610311	20749909	GT	AG	CAGTGAC	29	4.76821	0	0	0	0	0	0	0
ENSG00000005187	+	ENST00000568235	2	16	20750004	20755572	GT	AG	GTATGAT	34	6.17167	0	0	0	0	0	0	0
ENSG00000005187	+	ENST00000568235	3	16	20755617	20769983	GT	AG	CCTTCAG	41	4.54059	0	0	0	0	0	1	0
ENSG00000005187	+	ENST00000568235	4	16	20770254	20775838	GT	AG	CAATGAC	20	6.87077	0	0	0	0	0	0	0
ENSG00000005189	+	ENST00000261377	15	16	20840469	20843933	GT	AG	CAATGAT	26	4.86366	0	0	0	0	0	0	0
ENSG00000005189	+	ENST00000348433	6	16	20821903	20824438	GT	AG	TTCTAAA	31	5.56724	0	0	0	0	0	0	0
ENSG00000005189	+	ENST00000348433	7	16	20824528	20825832	GC	AG	GCCTGAC	20	5.19555	0	0	0	0	0	0	0
ENSG00000005189	+	ENST00000348433	8	16	20825949	20827057	GT	AG	TGTTAAT	38	5.6568	0	0	0	0	0	0	0
ENSG00000005189	+	ENST00000348433	9	16	20827197	20827352	GT	AG	TACTCAT	23	5.86683	0	0	0	0	0	0	0
ENSG00000005189	+	ENST00000348433	10	16	20827448	20828434	GT	AG	ATGTCAA	21	5.11287	0	0	0	0	0	0	0
ENSG00000005189	+	ENST00000348433	11	16	20828538	20832155	GT	AG	CAATTAT	28	4.58867	0	0	0	0	0	1	0
ENSG00000005189	+	ENST00000348433	12	16	20832260	20833002	GT	AG	AAATAAC	56	5.13005	0	0	0	0	0	0	0
ENSG00000005189	+	ENST00000348433	13	16	20833124	20839754	GT	AG	ACCTTAT	25	4.69037	0	0	0	0	0	0	0
ENSG00000005189	+	ENST00000348433	14	16	20839860	20840330	GT	AG	TCATGAT	57	6.52369	0	0	0	0	0	0	1
ENSG00000005189	+	ENST00000348433	15	16	20840469	20844628	GT	AG	CACTAAC	21	6.88125	0	0	0	0	0	0	0
ENSG00000005189	+	ENST00000348433	16	16	20844846	20845053	GT	AG	TAATAAC	27	4.78984	0	0	1	0	0	0	0
ENSG00000005189	+	ENST00000348433	17	16	20845242	20846220	GT	AG	GGCTGAG	27	5.26338	0	0	0	0	0	0	0
ENSG00000005189	+	ENST00000348433	18	16	20846340	20849398	GT	AG	GGATAAA	31	7.01707	0	1	0	0	0	0	0
ENSG00000005189	+	ENST00000564274	1	16	20806818	20806951	GT	AG	ACCTCAT	14	5.09606	0	0	0	0	0	0	0
ENSG00000005189	+	ENST00000568501	1	16	20806706	20808787	GT	AG	AGCTAAT	19	5	0	0	0	0	0	0	0
ENSG00000005189	+	ENST00000568501	3	16	20813303	20814984	GT	AG	AAACAAC	23	4.47214	0	0	0	0	0	0	0
ENSG00000005189	+	ENST00000568894	1	16	20806491	20806951	GT	AG	ACCTCAT	14	5.09606	0	0	0	0	0	0	0
ENSG00000005189	+	ENST00000568894	2	16	20807092	20813189	GT	AG	GAATAAT	69	7.25913	0	0	0	0	0	0	0
ENSG00000005189	+	ENST00000568894	3	16	20813303	20814926	GT	AG	AACTGAC	46	6.39692	0	0	0	0	0	0	0
ENSG00000005189	+	ENST00000568894	4	16	20815054	20816115	GT	AG	TTTTCAA	35	4.21044	0	0	0	0	0	0	0
ENSG00000005189	+	ENST00000568894	5	16	20816213	20821761	GT	AG	TTCTAAT	27	7.13017	0	0	0	0	1	0	0
ENSG00000005194	-	ENST00000394391	1	16	57447341	57440984	GT	AG	ATCTCAC	31	4.37968	0	0	0	0	1	0	0
ENSG00000005194	-	ENST00000394391	2	16	57440771	57439335	GT	AG	TGCTAAT	22	4.24247	0	0	0	0	0	0	0
ENSG00000005194	-	ENST00000394391	3	16	57439181	57436733	GT	AG	TATTAAT	22	5.51285	0	0	0	0	0	0	0
ENSG00000005194	-	ENST00000394391	4	16	57436655	57434213	GT	AG	AACTAAT	25	5.93247	0	0	0	0	1	0	0
ENSG00000005194	-	ENST00000394391	5	16	57434043	57432561	GT	AG	TGTTTAT	32	5.38516	0	0	0	0	0	0	0
ENSG00000005194	-	ENST00000394391	6	16	57432486	57431267	GT	AG	GTATCAC	25	6.05472	1	0	0	0	0	0	0
ENSG00000005194	-	ENST00000394391	7	16	57431150	57430340	GT	AG	CGTTCAT	23	3.25756	0	0	0	0	0	0	0
ENSG00000005194	-	ENST00000394391	8	16	57430257	57429281	GT	AG	AGCTGAC	30	5.99906	0	0	0	0	0	0	0
ENSG00000005194	-	ENST00000563341	1	16	57447341	57441011	GT	AG	TTCTAAT	24	6.24158	0	0	0	0	0	0	0
ENSG00000005194	-	ENST00000567518	2	16	57440771	57439296	GT	AG	CTTTGAC	15	4.79583	0	0	0	0	0	0	0
ENSG00000005206	+	ENST00000612623	1	19	2339209	2339826	GT	AG	CCACGAC	23	4.09605	0	0	0	0	1	0	0
ENSG00000005206	+	ENST00000613503	8	19	2341015	2343210	GT	AG	CGGCGAG	22	4.79583	1	0	0	0	0	0	0
ENSG00000005206	+	ENST00000613503	9	19	2343293	2343964	GT	AG	CCCTCAG	17	4.24264	0	0	0	0	0	0	0
ENSG00000005206	+	ENST00000613503	10	19	2344040	2344361	GT	AG	CCATCAC	63	8.41334	0	0	0	0	0	0	0
ENSG00000005206	+	ENST00000613503	11	19	2344425	2344552	GT	AG	GGGTCCT	33	5.47527	0	0	0	0	0	0	0
ENSG00000005206	+	ENST00000613503	12	19	2344653	2345252	GT	AG	GAGTAAG	25	5.09754	1	0	0	0	0	0	0
ENSG00000005206	+	ENST00000613503	13	19	2345331	2351433	GT	AG	AGGTGAT	21	4.6178	0	0	1	0	0	0	0
ENSG00000005206	+	ENST00000613503	14	19	2351595	2352945	GT	AG	GCCTCAC	24	7.54983	1	0	0	0	0	0	0
ENSG00000005206	+	ENST00000614794	1	19	2328776	2330296	GT	AG	GGCTAAA	23	6.99988	0	0	0	0	0	0	0
ENSG00000005206	+	ENST00000614794	2	19	2330420	2334601	GC	AG	CTCTGAC	21	7.14143	0	0	0	1	0	0	0
ENSG00000005206	+	ENST00000614794	3	19	2334722	2337442	GT	AG	ACATCAC	33	5.05333	0	0	0	0	1	0	0
ENSG00000005206	+	ENST00000614794	4	19	2337626	2338751	GT	AG	GGGTGAT	31	7.81022	0	0	0	0	0	0	0
ENSG00000005206	+	ENST00000614794	5	19	2338842	2339068	GT	AG	CTCTGAC	31	8.24621	0	0	0	0	0	0	0
ENSG00000005206	+	ENST00000614794	6	19	2339209	2339823	GT	AG	CCACGAC	20	3.93923	0	0	0	0	1	0	0
ENSG00000005206	+	ENST00000614794	7	19	2339967	2340075	GT	AG	GCCTCAC	18	7.07107	0	0	0	0	0	0	0
ENSG00000005206	+	ENST00000614794	8	19	2340173	2340897	GT	AG	CTCTGAC	19	6.32456	1	0	0	0	0	0	0
ENSG00000005238	-	ENST00000378566	1	9	35115670	35108738	GT	AG	CAGTGAT	32	5.22403	0	0	0	0	0	0	0
ENSG00000005238	-	ENST00000378566	2	9	35108593	35108350	GT	AG	CCCTGAC	29	6.64132	0	0	0	0	0	0	0
ENSG00000005238	-	ENST00000378566	3	9	35108127	35107569	GT	AG	TCCCGAG	30	5.56776	0	0	0	0	0	0	0
ENSG00000005238	-	ENST00000378566	4	9	35107380	35106892	GT	AG	CCTTCAC	35	7.51791	0	0	0	0	0	0	0
ENSG00000005238	-	ENST00000378566	5	9	35106832	35106644	GT	AG	ACCTCAA	34	4.84469	0	0	0	0	0	0	0
ENSG00000005238	-	ENST00000378566	6	9	35106537	35106411	GT	AG	GGATAAG	53	6.58328	0	0	0	0	0	0	0
ENSG00000005238	-	ENST00000378566	7	9	35106251	35106010	GT	AG	GACTGAT	20	5.64684	0	0	0	0	0	0	0
ENSG00000005238	-	ENST00000378566	8	9	35105940	35105858	GT	AG	CCTTGAC	16	5.72009	0	1	0	0	0	0	0
ENSG00000005238	-	ENST00000378566	9	9	35105681	35105375	GT	AG	CGTTGAT	20	5.39005	0	0	0	0	0	0	0
ENSG00000005243	-	ENST00000581756	1	17	48036850	48033945	GT	AG	AAGCTAT	29	5.83095	0	0	0	0	0	0	0
ENSG00000005243	-	ENST00000581756	2	17	48033862	48033303	GT	AG	GACTGAA	20	4.3589	0	0	0	0	0	0	0
ENSG00000005243	-	ENST00000581756	3	17	48033210	48032742	GT	AG	TTTTGAC	53	7.37484	0	0	0	0	0	0	0
ENSG00000005243	-	ENST00000581756	4	17	48032685	48029177	GT	AG	CACTGAT	33	6.99999	0	0	0	1	0	0	0
ENSG00000005243	-	ENST00000581756	5	17	48029124	48028511	GT	AG	CCTTGAC	17	5.7466	0	0	0	0	0	0	0
ENSG00000005243	-	ENST00000581756	6	17	48028471	48026476	GT	AG	ATTTGAC	41	7.04765	0	0	0	0	0	0	0
ENSG00000005243	-	ENST00000621465	1	17	48037666	48036926	GT	AG	GAGTCAG	34	5.48288	0	0	0	0	0	0	0
ENSG00000005243	-	ENST00000621465	5	17	48032685	48032234	GT	AG	GGCTCAG	22	4.47214	0	0	0	0	0	0	0
ENSG00000005249	+	ENST00000265717	1	7	107045215	107070280	GT	AG	ATCTAAT	27	6.05966	0	0	0	0	0	0	0
ENSG00000005249	+	ENST00000265717	2	7	107070317	107121951	GT	AG	TGTTCAT	16	4.25958	0	0	0	0	0	0	0
ENSG00000005249	+	ENST00000265717	3	7	107122005	107128211	GT	AG	GGCTAAT	34	7.06011	0	0	0	0	0	0	0
ENSG00000005249	+	ENST00000265717	4	7	107128296	107140846	GT	AG	AGATAAA	36	3.90626	0	0	0	0	0	0	0
ENSG00000005249	+	ENST00000265717	5	7	107140954	107146307	GT	AG	AAATAAT	59	8.29673	0	0	0	0	0	0	0
ENSG00000005249	+	ENST00000265717	6	7	107146462	107150921	GT	AG	CTTTAAC	16	5.48136	0	0	0	0	0	0	0
ENSG00000005249	+	ENST00000265717	7	7	107151024	107153176	GT	AG	ATTTAAT	23	5.28766	0	0	0	0	0	0	0
ENSG00000005249	+	ENST00000265717	8	7	107153252	107156983	GT	AG	AATTAAT	42	7.53636	0	0	0	0	0	0	0
ENSG00000005249	+	ENST00000265717	9	7	107157050	107157185	GT	AG	AGCTGAG	33	4.26156	0	0	0	0	0	1	0
ENSG00000005249	+	ENST00000265717	10	7	107157325	107159448	GT	AG	ATTTAAA	24	5.69307	0	0	0	0	0	0	0
ENSG00000005339	-	ENST00000262367	1	16	3879831	3851010	GT	AG	TTCTCAT	25	5.6926	0	0	0	0	0	0	0
ENSG00000005339	-	ENST00000262367	2	16	3850296	3810780	GT	AG	AGCTGAT	23	5.33508	0	0	0	0	0	0	0
ENSG00000005339	-	ENST00000262367	3	16	3810602	3793627	GT	AG	GGTTAAA	30	5.42543	1	0	0	0	1	0	0
ENSG00000005339	-	ENST00000262367	4	16	3793385	3792095	GT	AG	AAATAAC	26	6	0	0	0	0	0	0	0
ENSG00000005339	-	ENST00000262367	5	16	3791980	3782927	GT	AG	TACTTAC	39	8.02051	0	0	0	0	0	0	0
ENSG00000005339	-	ENST00000262367	6	16	3782683	3781307	GT	AG	ATTTAAC	32	5.20522	0	0	0	0	0	0	0
ENSG00000005339	-	ENST00000262367	7	16	3781203	3780879	GT	AG	GGATGAA	23	4.79583	0	0	0	0	0	0	0
ENSG00000005339	-	ENST00000262367	8	16	3780731	3778818	GT	AG	GTTTGAT	21	4.47214	0	0	0	0	0	0	0
ENSG00000005339	-	ENST00000262367	9	16	3778699	3778183	GT	AG	TTTTAAC	32	6.18979	0	0	0	0	0	0	0
ENSG00000005339	-	ENST00000262367	10	16	3778010	3777658	GT	AG	AAATAAC	41	6.15541	0	0	0	0	0	0	0
ENSG00000005339	-	ENST00000262367	11	16	3777612	3774694	GT	AG	TTGTAAT	55	7.92334	0	0	0	0	0	0	0
ENSG00000005339	-	ENST00000262367	12	16	3774568	3773931	GT	AG	TTCCGAA	34	4.05904	0	0	0	1	1	0	0
ENSG00000005339	-	ENST00000262367	13	16	3773750	3770987	GT	AG	GAGTGAA	111	8.43375	0	0	0	0	0	0	0
ENSG00000005339	-	ENST00000262367	14	16	3770569	3769354	GT	AG	TACTGAA	27	4.7901	0	0	0	0	1	0	0
ENSG00000005339	-	ENST00000262367	15	16	3769173	3767910	GT	AG	GTTTGAT	34	4.35524	0	0	0	0	0	0	0
ENSG00000005339	-	ENST00000262367	16	16	3767719	3758973	GT	AG	TCTTGAT	15	4.22221	0	1	0	0	0	1	0
ENSG00000005339	-	ENST00000262367	17	16	3758853	3758049	GT	AG	TACTGAG	22	4.79554	0	0	0	0	0	0	0
ENSG00000005339	-	ENST00000262367	18	16	3757808	3757377	GT	AG	ATATAAA	26	4.7139	0	0	0	0	0	0	0
ENSG00000005339	-	ENST00000262367	19	16	3757287	3751807	GT	AG	AGTTCAC	27	4.79474	0	0	0	0	0	0	0
ENSG00000005339	-	ENST00000262367	20	16	3751725	3749684	GT	AG	AGTTAAT	30	5.46266	0	0	0	0	0	1	0
ENSG00000005339	-	ENST00000262367	21	16	3749626	3745355	GT	AG	CTTTAAC	25	4.89703	0	0	0	0	0	0	0
ENSG00000005339	-	ENST00000262367	22	16	3745276	3744962	GT	AG	GTCTCAT	23	5.12145	0	0	0	0	1	0	0
ENSG00000005339	-	ENST00000262367	23	16	3744893	3740550	GT	AG	CTCTCAC	24	4.86497	0	1	0	0	0	0	0
ENSG00000005339	-	ENST00000262367	24	16	3740398	3739725	GT	AG	TTGTAAA	27	6.16284	0	0	0	0	0	1	0
ENSG00000005339	-	ENST00000262367	25	16	3739577	3738673	GT	AG	AGTTAAA	22	4.23204	0	0	0	0	0	0	0
ENSG00000005339	-	ENST00000262367	26	16	3738558	3736816	GT	AG	ATCTGAC	23	6.82586	0	0	0	0	0	0	0
ENSG00000005339	-	ENST00000262367	27	16	3736649	3736204	GT	AG	ATCTCAC	23	7.7363	0	0	0	0	0	0	0
ENSG00000005339	-	ENST00000262367	28	16	3736035	3731938	GT	AG	GTCTCAC	22	4.58258	0	0	0	0	0	0	0
ENSG00000005339	-	ENST00000262367	29	16	3731775	3731474	GT	AG	GACTAAA	20	4.47214	0	0	0	0	0	0	0
ENSG00000005339	-	ENST00000262367	30	16	3731191	3729875	GT	AG	TGCTGAC	31	7.93724	0	0	0	0	0	0	0
ENSG00000005339	-	ENST00000570939	14	16	3757287	3751837	GT	AG	CACTGAC	102	8.66828	0	0	0	0	0	0	0
ENSG00000005339	-	ENST00000637492	1	16	3731191	3730553	GT	AG	TCTCCAG	23	4.89898	0	0	0	0	0	0	0
ENSG00000005379	-	ENST00000268893	1	17	58327587	58326791	GT	AG	TTCTGAG	31	5.65685	0	0	0	0	0	0	0
ENSG00000005379	-	ENST00000268893	2	17	58326682	58326422	GT	AG	CCCCAAT	22	5.78559	0	0	0	0	0	0	0
ENSG00000005379	-	ENST00000268893	3	17	58326292	58325003	GT	AG	GCCTGAG	33	5.82312	0	0	0	0	0	0	0
ENSG00000005379	-	ENST00000268893	4	17	58324810	58323546	GT	AG	TTCTCAG	33	5.19601	0	0	0	0	0	0	0
ENSG00000005379	-	ENST00000268893	5	17	58323467	58323382	GT	AG	CCCTCAT	29	4.82309	0	0	0	0	0	0	0
ENSG00000005379	-	ENST00000268893	6	17	58323297	58323040	GT	AG	TCCTGAG	21	4.47214	0	0	1	0	0	0	0
ENSG00000005379	-	ENST00000268893	7	17	58322949	58322777	GT	AG	GGCTCAC	35	6.45719	0	0	0	0	0	0	0
ENSG00000005379	-	ENST00000268893	8	17	58322653	58322413	GT	AG	CCTTGAC	20	4.08185	0	0	0	0	0	0	0
ENSG00000005379	-	ENST00000268893	9	17	58322307	58320582	GT	AG	CCTCCAG	26	5.19615	0	0	0	0	1	0	0
ENSG00000005379	-	ENST00000268893	10	17	58320530	58320130	GT	AG	TTCTAAC	30	6.32263	0	0	0	0	0	0	0
ENSG00000005379	-	ENST00000268893	11	17	58320108	58319295	GT	AG	GGCTCAT	19	5.9058	0	0	0	0	0	0	0
ENSG00000005379	-	ENST00000268893	12	17	58319089	58318453	GT	AG	AGCCCAC	20	4.87043	0	0	0	0	0	0	0
ENSG00000005379	-	ENST00000268893	13	17	58318279	58316541	GT	AG	AAACCAG	22	4.79583	0	0	0	0	0	0	0
ENSG00000005379	-	ENST00000268893	14	17	58316424	58316133	GT	AG	AGGTCAC	35	6.40312	0	0	0	0	0	0	0
ENSG00000005379	-	ENST00000268893	15	17	58316022	58312723	GT	AG	TGCTAAA	81	9.28734	0	0	0	0	0	0	0
ENSG00000005379	-	ENST00000268893	16	17	58311891	58311723	GT	AG	GCATCAC	28	6.38567	0	0	0	0	0	0	0
ENSG00000005379	-	ENST00000268893	17	17	58311570	58311214	GT	AG	GTCTCAG	39	6.30742	0	0	0	0	0	0	0
ENSG00000005379	-	ENST00000268893	18	17	58310835	58310752	GT	AG	TCCTCAG	17	4.24264	0	0	0	0	0	0	0
ENSG00000005379	-	ENST00000268893	19	17	58310511	58310159	GT	AG	CCCTCAC	39	7.09007	0	0	0	0	0	0	0
ENSG00000005379	-	ENST00000268893	20	17	58309966	58309381	GT	AG	TCCCCAC	52	8.53697	0	0	0	1	0	0	0
ENSG00000005379	-	ENST00000268893	21	17	58308540	58307942	GT	AG	GTGTTAC	31	6.7741	0	0	0	0	0	0	1
ENSG00000005379	-	ENST00000268893	22	17	58307841	58307763	GT	AG	GCGTCAC	25	6.24499	0	1	0	0	0	0	0
ENSG00000005379	-	ENST00000268893	23	17	58307610	58306969	GT	AG	GGCTGAG	22	4.79524	0	0	1	0	0	0	0
ENSG00000005379	-	ENST00000268893	24	17	58306799	58306414	GT	AG	CTCCCAC	40	7.47711	0	0	0	0	0	0	1
ENSG00000005379	-	ENST00000268893	29	17	58305060	58304400	GT	AG	CGGTAAC	32	7.21081	0	0	0	0	0	0	0
ENSG00000005379	-	ENST00000343736	3	17	58326292	58325714	GT	AG	AGGTGAC	29	5.78634	0	0	0	0	0	0	0
ENSG00000005379	-	ENST00000580669	9	17	58306799	58306387	GT	AG	GGATCAG	29	5.47723	0	0	0	0	0	0	0
ENSG00000005379	-	ENST00000581675	1	17	58306341	58305866	GT	AG	GGCTCAC	21	4.47214	0	0	0	0	0	0	0
ENSG00000005379	-	ENST00000581675	2	17	58305832	58305644	GT	AG	AGTCCAG	26	5	0	0	0	0	0	0	0
ENSG00000005379	-	ENST00000581675	3	17	58305539	58305459	GT	AG	GCCTGAT	24	6.40312	0	0	0	0	0	0	0
ENSG00000005379	-	ENST00000581675	4	17	58305386	58305172	GT	AG	TCCTGAT	30	4.61604	0	0	1	0	0	0	0
ENSG00000005379	-	ENST00000581675	5	17	58305060	58302448	GT	AG	CCCTGAC	28	6.08188	0	0	0	0	0	0	0
ENSG00000005381	-	ENST00000225275	1	17	58280604	58280460	GT	AG	TCCTGAC	25	6.79165	0	0	0	0	0	0	0
ENSG00000005381	-	ENST00000225275	2	17	58280365	58280015	GT	AG	CCCTCAC	21	10.8977	0	0	0	0	0	0	0
ENSG00000005381	-	ENST00000225275	3	17	58279838	58279647	GT	AG	GGCTCAG	29	5.46362	0	0	0	0	0	1	0
ENSG00000005381	-	ENST00000225275	4	17	58279522	58279427	GT	AG	GTGTCAG	22	4.79583	0	0	0	0	0	0	0
ENSG00000005381	-	ENST00000225275	5	17	58279296	58279215	GT	AG	AGCTGAT	17	4.79581	0	0	0	0	0	0	0
ENSG00000005381	-	ENST00000225275	6	17	58279007	58278146	GT	AG	GAGCCAG	25	4.24799	0	0	0	0	0	0	0
ENSG00000005381	-	ENST00000225275	7	17	58277826	58275703	GT	AG	GAATGAC	23	4.69042	0	0	0	0	0	0	0
ENSG00000005381	-	ENST00000225275	8	17	58275541	58273670	GT	AG	TTCCAAA	16	4.78534	0	0	0	0	0	0	0
ENSG00000005381	-	ENST00000225275	9	17	58273413	58272919	GT	AG	CCCTGAC	22	5.95028	0	0	0	0	0	0	0
ENSG00000005381	-	ENST00000225275	10	17	58272747	58271893	GT	AG	TGCCCAT	28	4.02991	0	0	0	0	0	0	0
ENSG00000005381	-	ENST00000225275	11	17	58271654	58270864	GT	AG	TGTCCAT	19	5.19615	0	0	0	0	0	0	0
ENSG00000005381	-	ENST00000577220	2	17	58272814	58270806	GT	AG	CAGCGAC	16	3.87298	0	0	0	0	0	0	0
ENSG00000005421	-	ENST00000222381	1	7	95324401	95318394	GT	AG	TTCTGAA	39	6.03078	0	0	0	0	0	0	0
ENSG00000005421	-	ENST00000222381	2	7	95318322	95316790	GT	AG	CAATAAT	40	7.25445	0	0	0	0	0	0	0
ENSG00000005421	-	ENST00000222381	3	7	95316733	95315491	GT	AG	GCTTGAT	25	6.50728	0	0	0	0	0	0	0
ENSG00000005421	-	ENST00000222381	4	7	95315321	95311578	GT	AG	AGTTAAT	32	6.10035	0	0	0	0	0	0	0
ENSG00000005421	-	ENST00000222381	5	7	95311450	95308212	GT	AG	ACCTTAT	30	5.69404	0	0	0	0	0	0	0
ENSG00000005421	-	ENST00000222381	6	7	95308010	95306367	GT	AG	CTTTGAT	23	4.47214	0	0	0	0	0	0	0
ENSG00000005421	-	ENST00000222381	7	7	95306284	95302334	GT	AG	CTCTGAT	70	5.77942	0	0	0	0	0	0	0
ENSG00000005421	-	ENST00000222381	8	7	95302204	95299103	GT	AG	TATTAAC	23	6.57856	0	0	0	0	0	0	0
ENSG00000005436	-	ENST00000321027	1	2	75710590	75706652	GT	AG	TAATAAT	50	5.41154	0	0	1	0	0	0	0
ENSG00000005436	-	ENST00000321027	2	2	75706522	75702424	GT	AG	TTTTTAG	26	5.19615	0	0	0	0	0	0	0
ENSG00000005436	-	ENST00000321027	3	2	75702198	75701288	GT	AG	CGTTTAC	24	4.03587	1	0	0	0	0	0	0
ENSG00000005436	-	ENST00000321027	4	2	75701189	75696316	GT	AG	AAATAAA	35	5.81931	0	0	0	0	0	0	0
ENSG00000005436	-	ENST00000321027	5	2	75696199	75694428	GT	AG	AACTAAT	21	6.25964	0	0	0	0	0	0	0
ENSG00000005436	-	ENST00000321027	6	2	75694240	75692101	GT	AG	TTCTAAA	82	8.33592	0	0	0	0	0	0	0
ENSG00000005436	-	ENST00000321027	7	2	75691976	75690720	GT	AG	GTATGAA	23	3.89942	0	0	0	0	0	0	0
ENSG00000005436	-	ENST00000321027	8	2	75690637	75690082	GT	AG	TACTTAC	36	6.85429	0	1	0	0	0	0	0
ENSG00000005436	-	ENST00000321027	9	2	75689968	75689226	GT	AG	GCATAAA	22	4.47214	0	0	0	0	0	0	1
ENSG00000005436	-	ENST00000321027	10	2	75689025	75687978	GT	AG	TTATAAC	23	6.04125	0	0	0	0	0	0	0
ENSG00000005436	-	ENST00000321027	11	2	75687826	75680315	GT	AG	CACTGAA	15	6.15453	0	0	0	0	0	0	0
ENSG00000005436	-	ENST00000321027	12	2	75680192	75673521	GT	AG	AGTTAAA	70	7.13582	0	0	0	0	0	0	0
ENSG00000005436	-	ENST00000321027	13	2	75673443	75672017	GT	AG	GACTAAT	45	6.63325	0	0	0	0	0	0	0
ENSG00000005436	-	ENST00000321027	14	2	75671949	75670285	GT	AG	ACTTGAT	14	3.99753	0	0	0	0	0	0	0
ENSG00000005436	-	ENST00000321027	15	2	75670137	75666054	GT	AG	TTGTAAA	26	4.79559	0	0	0	0	0	0	0
ENSG00000005436	-	ENST00000321027	16	2	75665928	75664784	GT	AG	TTTTAAA	27	4.76154	0	0	0	0	0	0	0
ENSG00000005448	+	ENST00000348227	1	2	74421817	74422152	GT	AG	TGGTGAT	22	6	0	0	0	0	0	0	0
ENSG00000005448	+	ENST00000348227	9	2	74425492	74425569	GT	AG	CCCTGAC	21	4.3589	0	0	0	0	0	0	0
ENSG00000005448	+	ENST00000409791	1	2	74421817	74422869	GT	AG	AACTCAT	48	9.25868	0	0	0	0	0	0	0
ENSG00000005448	+	ENST00000409791	2	2	74422933	74423318	GT	AG	GGGTTAT	31	6.08994	0	0	0	0	0	0	0
ENSG00000005448	+	ENST00000409791	3	2	74423386	74423477	GT	AG	TTCTGAT	24	6.2218	0	0	0	0	0	0	0
ENSG00000005448	+	ENST00000409791	4	2	74423532	74423854	GT	AG	TCATCAC	25	4.58258	0	0	0	0	0	0	0
ENSG00000005448	+	ENST00000409791	5	2	74423983	74424874	GT	AG	GGTTGAT	19	5.19615	0	0	0	0	0	0	0
ENSG00000005448	+	ENST00000409791	6	2	74424976	74425074	GT	AG	AAACAAA	22	3.65817	0	0	0	0	0	0	0
ENSG00000005448	+	ENST00000409791	7	2	74425238	74425416	GT	AG	TTCTGAC	24	5.99957	0	0	0	0	0	0	0
ENSG00000005448	+	ENST00000409791	8	2	74425492	74425639	GT	AG	CGCCGAC	39	5.58945	1	1	0	1	1	0	0
ENSG00000005469	+	ENST00000331536	1	7	87345768	87346339	GT	AG	TGTTAAG	23	4.8546	0	0	0	0	0	0	0
ENSG00000005469	+	ENST00000331536	2	7	87346431	87349047	GT	AG	TTGTGAG	23	4.89898	0	0	0	0	0	0	0
ENSG00000005469	+	ENST00000331536	3	7	87349184	87359205	GT	AG	CCTTAAT	21	5.53021	0	0	0	0	0	0	0
ENSG00000005469	+	ENST00000331536	4	7	87359331	87361389	GT	AG	AGCTGAT	20	5.04319	0	0	0	0	0	0	0
ENSG00000005469	+	ENST00000331536	5	7	87361572	87361727	GT	AG	TAATGAC	30	7.31678	0	0	0	0	0	0	0
ENSG00000005469	+	ENST00000331536	6	7	87361853	87369375	GT	AG	ATTTGAG	29	5.10559	0	0	0	0	0	0	0
ENSG00000005469	+	ENST00000331536	7	7	87369485	87375631	GT	AG	TTTTAAT	23	6.47088	0	0	0	0	0	0	0
ENSG00000005469	+	ENST00000331536	8	7	87375726	87375827	GT	AG	TTGTAAT	30	4.46085	0	0	0	0	0	0	0
ENSG00000005469	+	ENST00000331536	9	7	87375954	87377348	GT	AG	TATTAAA	36	6.57432	0	0	0	0	0	0	0
ENSG00000005469	+	ENST00000331536	10	7	87377451	87381909	GT	AG	TATTCAG	26	5.19615	0	0	0	0	0	0	0
ENSG00000005469	+	ENST00000331536	11	7	87381994	87382073	GT	AG	TTTTAAG	18	4.17393	0	0	0	0	0	0	0
ENSG00000005469	+	ENST00000331536	12	7	87382182	87382412	GT	AG	AGGTGAT	35	4.00812	0	0	0	0	0	0	0
ENSG00000005469	+	ENST00000331536	13	7	87382544	87391588	GT	AG	TAATGAT	52	6.3968	0	0	0	0	0	0	0
ENSG00000005469	+	ENST00000331536	14	7	87391713	87392565	GT	AG	TATTGAA	25	4.92909	0	0	0	0	0	0	0
ENSG00000005469	+	ENST00000331536	15	7	87392645	87392729	GT	AG	TTCTAAC	26	4.66855	0	0	0	0	0	0	0
ENSG00000005469	+	ENST00000331536	16	7	87392824	87392947	GT	AG	TAGTAAA	26	5.56775	0	0	0	0	0	0	0
ENSG00000005469	+	ENST00000331536	17	7	87393068	87398523	GT	AG	CATTAAT	21	5.81647	0	0	0	0	0	0	0
ENSG00000005469	+	ENST00000419147	3	7	87349184	87357506	GT	AG	TCCTAAT	14	4.16446	0	0	0	0	0	1	0
ENSG00000005469	+	ENST00000442291	16	7	87393068	87398316	GT	AG	AGCTAAT	22	5.2915	0	0	0	0	0	0	0
ENSG00000005471	-	ENST00000265723	25	7	87408036	87406516	GT	AG	TAGTAAC	40	5.83089	0	0	0	0	0	0	0
ENSG00000005471	-	ENST00000417608	1	7	87479158	87477548	GT	AG	CATTTAC	25	5.98802	0	0	0	0	0	0	0
ENSG00000005471	-	ENST00000417608	2	7	87477207	87477052	GT	AG	TAATAAC	17	3.71927	0	0	0	0	0	1	0
ENSG00000005471	-	ENST00000417608	3	7	87476993	87476276	GT	AG	CCCTAAA	19	5.19614	0	0	0	0	0	0	0
ENSG00000005471	-	ENST00000440025	2	7	87402128	87401979	GT	AG	TCATAAA	28	4.79583	0	0	0	0	0	0	0
ENSG00000005471	-	ENST00000649586	1	7	87475633	87475472	GT	AG	TTCTGAG	20	4.58258	0	0	0	0	0	0	0
ENSG00000005471	-	ENST00000649586	2	7	87475385	87472676	GT	AG	AATTGAA	21	4.10479	0	0	0	0	0	0	0
ENSG00000005471	-	ENST00000649586	3	7	87472620	87462909	GT	AG	AGCTAAG	26	5.18031	0	0	0	0	0	0	0
ENSG00000005471	-	ENST00000649586	4	7	87462757	87454593	GT	AG	TTTTAAC	28	5.82627	0	0	0	0	0	0	0
ENSG00000005471	-	ENST00000649586	5	7	87454534	87453136	GT	AG	ATTTAAT	25	4.66709	0	0	0	0	0	0	0
ENSG00000005471	-	ENST00000649586	6	7	87452943	87451795	GT	AG	CTGTAAC	25	4.34561	0	0	0	0	0	0	0
ENSG00000005471	-	ENST00000649586	7	7	87451622	87450093	GT	AG	AAGTGAT	23	5.0119	0	0	0	0	0	0	1
ENSG00000005471	-	ENST00000649586	8	7	87449967	87447206	GT	AG	TCTTAAT	33	6.7458	0	0	0	0	0	0	0
ENSG00000005471	-	ENST00000649586	9	7	87447033	87444976	GT	AG	ATGTGAC	32	5.96864	0	0	0	0	0	0	0
ENSG00000005471	-	ENST00000649586	10	7	87444861	87443774	GT	AG	CTATGAT	32	3.97806	0	0	0	0	0	0	0
ENSG00000005471	-	ENST00000649586	11	7	87443662	87443445	GT	AG	TTGTGAA	32	5.65685	0	0	0	0	0	0	0
ENSG00000005471	-	ENST00000649586	12	7	87443318	87440403	GT	AG	ACTTAAT	24	4.68017	0	0	0	0	0	0	0
ENSG00000005471	-	ENST00000649586	13	7	87440198	87439838	GT	AG	AGCTGAT	20	5.09716	0	0	0	0	0	0	0
ENSG00000005471	-	ENST00000649586	14	7	87439666	87431566	GT	AG	CCCTGAT	25	5.80598	0	0	0	0	0	0	0
ENSG00000005471	-	ENST00000649586	15	7	87431403	87426921	GT	AG	CTTTAAT	20	7.92064	0	0	0	0	0	0	0
ENSG00000005471	-	ENST00000649586	16	7	87426749	87424053	GT	AG	CCCTGAT	17	4.19554	0	0	0	0	0	0	0
ENSG00000005471	-	ENST00000649586	17	7	87423905	87422226	GT	AG	ATGTAAT	33	5.16071	0	0	0	0	0	0	0
ENSG00000005471	-	ENST00000649586	18	7	87422120	87420076	GT	AG	AGACCAT	21	4.47214	0	0	0	0	0	0	0
ENSG00000005471	-	ENST00000649586	19	7	87419997	87418621	GT	AG	AACTAAC	26	8.29378	0	0	0	0	0	0	0
ENSG00000005471	-	ENST00000649586	20	7	87418536	87417516	GT	AG	GCTTAAA	34	5.28913	0	0	0	0	0	0	0
ENSG00000005471	-	ENST00000649586	21	7	87417311	87413718	GT	AG	TTCTAAT	24	4.46901	0	0	0	0	0	0	0
ENSG00000005471	-	ENST00000649586	22	7	87413616	87412034	GT	AG	TGGTTAC	25	4.79567	0	0	1	0	0	0	0
ENSG00000005471	-	ENST00000649586	23	7	87411892	87409393	GT	AG	AGCTAAT	28	5.79713	0	0	0	0	0	0	0
ENSG00000005471	-	ENST00000649586	24	7	87409235	87408235	GT	AG	TTATAAT	26	4.75211	0	0	0	0	0	0	0
ENSG00000005471	-	ENST00000649586	25	7	87408036	87406495	GT	AG	TTCTTAT	25	4.89898	0	0	0	0	0	0	0
ENSG00000005471	-	ENST00000649586	26	7	87406287	87403282	GT	AG	AGTTCAT	33	5.03214	0	0	0	0	0	0	0
ENSG00000005471	-	ENST00000649586	27	7	87403134	87402303	GT	AG	GGATAAG	25	5.09902	0	1	0	0	0	0	0
ENSG00000005483	+	ENST00000257745	1	7	105014498	105040874	AT	AC	CACTTAG	19	4.47214	0	0	1	0	0	0	0
ENSG00000005483	+	ENST00000311117	1	7	105014536	105038125	GT	AG	AGCTCAA	28	5.25795	0	0	0	0	0	0	0
ENSG00000005483	+	ENST00000311117	2	7	105038200	105040838	GT	AG	GTGTGAC	35	6.47999	0	0	0	1	0	0	0
ENSG00000005483	+	ENST00000311117	3	7	105041024	105062163	GT	AG	CTTTGAT	20	6.24221	0	0	0	0	0	0	0
ENSG00000005483	+	ENST00000311117	4	7	105062279	105063350	GT	AG	AAATAAT	32	7.64393	0	0	0	0	0	0	0
ENSG00000005483	+	ENST00000311117	5	7	105063581	105066726	GT	AG	AAATAAT	33	6.97016	0	0	0	0	0	0	0
ENSG00000005483	+	ENST00000311117	6	7	105066808	105073618	GT	AG	AAATAAT	23	5.84047	0	0	0	0	0	0	0
ENSG00000005483	+	ENST00000311117	7	7	105073678	105074642	GT	AG	CAATAAT	19	5.52336	0	0	0	0	0	0	0
ENSG00000005483	+	ENST00000311117	8	7	105074816	105076042	GT	AG	AACTAAC	24	4.69042	1	0	0	0	0	0	0
ENSG00000005483	+	ENST00000311117	9	7	105076082	105076962	GT	AG	TACTAAA	21	3.98675	0	0	1	0	0	0	0
ENSG00000005483	+	ENST00000311117	10	7	105077194	105077302	GT	AG	ATTTAAT	25	5.67306	0	0	0	0	0	0	0
ENSG00000005483	+	ENST00000311117	11	7	105077434	105078845	GT	AG	TGTTAAT	28	4.52929	0	0	0	0	0	0	0
ENSG00000005483	+	ENST00000311117	12	7	105078964	105081687	GT	AG	AAGTAAT	34	5.00561	0	0	0	0	0	0	0
ENSG00000005483	+	ENST00000311117	13	7	105081798	105090008	GT	AG	ATTTAAC	17	6.41224	0	0	0	0	0	0	0
ENSG00000005483	+	ENST00000311117	14	7	105090274	105091215	GT	AG	GTATAAA	23	3.38385	0	0	0	0	0	0	0
ENSG00000005483	+	ENST00000311117	15	7	105091315	105101424	GT	AG	CATTGAT	36	4.33157	0	0	1	0	0	0	0
ENSG00000005483	+	ENST00000311117	16	7	105101590	105101885	GT	AG	GTATAAA	31	6.16395	0	0	0	0	0	0	0
ENSG00000005483	+	ENST00000311117	17	7	105102195	105105438	GT	AG	TAATGAT	24	6.08105	0	0	0	0	1	0	0
ENSG00000005483	+	ENST00000311117	18	7	105105694	105105858	GT	AG	AAGTGAT	34	5.86601	0	0	0	0	0	0	0
ENSG00000005483	+	ENST00000311117	19	7	105106004	105106521	GT	AG	TTCTTAC	23	4.69031	0	0	0	0	0	0	0
ENSG00000005483	+	ENST00000311117	20	7	105106773	105107165	GT	AG	AACTAAA	99	9.16557	0	0	0	0	0	0	0
ENSG00000005483	+	ENST00000311117	21	7	105107223	105107361	GT	AG	ATGTGAT	37	4.81499	0	0	0	0	0	0	0
ENSG00000005483	+	ENST00000311117	22	7	105107926	105108941	GT	AG	GAATAAA	34	5.73878	0	0	0	0	0	0	0
ENSG00000005483	+	ENST00000311117	23	7	105109229	105110279	GT	AG	GGATAAT	20	4.9744	0	0	0	0	0	0	0
ENSG00000005483	+	ENST00000311117	24	7	105110369	105110476	GT	AG	CTCTAAT	35	6.55744	0	0	0	0	0	0	0
ENSG00000005483	+	ENST00000311117	25	7	105110603	105110770	GT	AG	TACTTAC	25	4.58257	0	0	1	0	0	0	0
ENSG00000005483	+	ENST00000311117	26	7	105110869	105111824	GT	AG	ATATAAT	19	6.21738	0	0	0	0	0	0	0
ENSG00000005483	+	ENST00000474203	2	7	105038200	105038384	GT	AG	TTATAAC	19	7.19483	0	0	0	0	0	0	0
ENSG00000005486	+	ENST00000006777	1	7	75879261	75881828	GT	AG	CTCTAAC	18	5.2915	0	0	0	0	0	0	0
ENSG00000005486	+	ENST00000006777	2	7	75882237	75883697	GT	AG	ACTTAAC	15	4.8379	0	0	0	0	0	0	0
ENSG00000005486	+	ENST00000006777	3	7	75883849	75887991	GT	AG	CGCTGAA	31	5.56773	0	0	0	0	0	0	0
ENSG00000005486	+	ENST00000318622	1	7	75879261	75881364	GT	AG	AAATAAT	32	6.4868	0	0	0	0	0	0	0
ENSG00000005513	+	ENST00000293894	1	16	982345	983727	GT	AG	TGGCCAT	26	6.50705	0	0	0	0	0	0	0
ENSG00000005513	+	ENST00000293894	2	16	983961	984700	GT	AG	CCCTGAA	22	4.69042	0	1	1	0	0	0	0
ENSG00000005700	-	ENST00000306270	1	6	82247561	82240844	GT	AG	TTTTGAA	32	6.15645	0	0	0	0	0	0	0
ENSG00000005700	-	ENST00000306270	2	6	82240165	82234256	GT	AG	TAATAAT	41	6.16095	0	0	0	0	0	0	0
ENSG00000005700	-	ENST00000306270	3	6	82234158	82231843	GT	AG	ATATAAA	30	3.64818	0	0	1	0	0	0	0
ENSG00000005700	-	ENST00000306270	4	6	82231717	82227303	GT	AG	TAATAAT	22	5.03141	0	0	0	0	0	0	0
ENSG00000005700	-	ENST00000306270	5	6	82227191	82225648	GT	AG	TACTAAA	20	4.22014	0	0	0	0	0	0	0
ENSG00000005700	-	ENST00000306270	6	6	82225476	82224186	GT	AG	TAGTAAA	28	4.7939	0	0	0	0	0	0	0
ENSG00000005700	-	ENST00000306270	7	6	82224067	82223621	GT	AG	TTGTGAT	26	4.45744	0	0	0	0	0	0	0
ENSG00000005700	-	ENST00000306270	8	6	82223439	82220714	GT	AG	TATTAAT	28	4.9993	0	0	0	0	0	0	0
ENSG00000005700	-	ENST00000306270	9	6	82220589	82218138	GT	AG	ATGTGAT	17	6.69321	0	0	0	0	0	0	0
ENSG00000005700	-	ENST00000306270	10	6	82217959	82216251	GT	AG	GATTAAT	25	4.57781	0	0	0	0	0	0	0
ENSG00000005700	-	ENST00000306270	11	6	82216075	82214830	GT	AG	GCATAAT	23	5.08092	0	0	1	0	0	1	0
ENSG00000005700	-	ENST00000306270	12	6	82214226	82212794	GT	AG	TGTTAAT	21	6.32181	0	0	0	0	0	0	0
ENSG00000005700	-	ENST00000306270	13	6	82212706	82211573	GT	AG	AATTAAA	15	6.10956	0	0	0	0	0	0	0
ENSG00000005700	-	ENST00000306270	14	6	82211489	82211405	GT	AG	CATTGAA	18	6.02768	0	0	0	0	0	0	0
ENSG00000005700	-	ENST00000306270	15	6	82211366	82210911	GT	AG	GAATGAA	35	5.75119	0	0	0	0	0	0	0
ENSG00000005700	-	ENST00000306270	16	6	82210813	82204959	GT	AG	AAGTGAT	25	5.47721	0	0	0	0	0	0	0
ENSG00000005700	-	ENST00000306270	17	6	82204856	82202646	GT	AG	ATCTAAT	28	8.70117	0	0	0	0	0	0	0
ENSG00000005700	-	ENST00000306270	18	6	82202527	82201483	GT	AG	TCTTAAG	28	4.25834	0	0	0	0	0	0	0
ENSG00000005700	-	ENST00000306270	19	6	82201421	82200709	GT	AG	AAGTGAT	18	4.64562	0	0	0	0	0	0	0
ENSG00000005700	-	ENST00000306270	20	6	82200586	82200254	GT	AG	TGCTGAA	23	4.90291	0	0	0	1	0	0	0
ENSG00000005700	-	ENST00000306270	21	6	82200140	82196447	GT	AG	GTTTAAT	39	8.70304	0	0	0	0	0	0	0
ENSG00000005700	-	ENST00000306270	22	6	82196297	82194643	GT	AG	TGTTAAC	28	6.40186	0	0	0	0	0	0	0
ENSG00000005700	-	ENST00000306270	23	6	82194478	82191880	GT	AG	AAGTAAC	18	4.79582	0	1	0	0	0	0	0
ENSG00000005700	-	ENST00000306270	24	6	82191786	82191217	GT	AG	AACTAAT	17	5.65004	0	0	0	0	0	0	0
ENSG00000005700	-	ENST00000306270	25	6	82191072	82182029	GT	AG	TTTTAAC	25	6.79236	0	0	0	0	0	0	0
ENSG00000005700	-	ENST00000306270	26	6	82181878	82173439	GT	AG	CTTTAAT	28	4.48261	0	0	0	0	0	0	0
ENSG00000005700	-	ENST00000306270	27	6	82173366	82172513	GT	AG	AACTCAT	19	4.95624	0	0	0	0	0	0	0
ENSG00000005700	-	ENST00000306270	28	6	82172379	82171557	GT	AG	GAGTAAA	29	5.19615	0	0	0	0	0	0	0
ENSG00000005700	-	ENST00000510291	20	6	82200140	82196402	GT	AG	TGGTAAG	27	5.06381	0	0	0	0	0	0	0
ENSG00000005801	-	ENST00000343338	1	11	3379037	3373676	GT	AG	AGGTGAA	26	5.09902	0	1	0	0	0	0	0
ENSG00000005801	-	ENST00000354599	3	11	3370974	3360566	GT	AG	GGATAAC	20	5.42849	0	0	0	0	0	0	0
ENSG00000005801	-	ENST00000399602	3	11	3370974	3361890	GT	AG	AGCTAAT	21	5.19615	0	0	0	0	1	0	0
ENSG00000005801	-	ENST00000399602	4	11	3361742	3360789	GT	AG	ACGTAAC	32	5.56776	0	1	0	0	0	0	0
ENSG00000005801	-	ENST00000427810	1	11	3379037	3377803	GT	AG	CTCTCAG	26	5.11418	0	0	0	0	0	0	0
ENSG00000005801	-	ENST00000429541	1	11	3379037	3377901	GT	AG	TTGTAAA	39	6.08276	0	0	0	0	0	0	0
ENSG00000005801	-	ENST00000438262	4	11	3370974	3362603	GT	AG	CTTTGAC	34	6.15773	1	0	0	0	0	0	0
ENSG00000005801	-	ENST00000525502	3	11	3370974	3367058	GT	AG	AAATTAT	26	4.93587	0	0	0	0	0	0	0
ENSG00000005801	-	ENST00000528796	1	11	3379037	3371704	GT	AG	GAATCAA	33	5.08733	0	0	0	0	0	0	0
ENSG00000005801	-	ENST00000528796	2	11	3371576	3371071	GT	AG	GAGTAAT	25	5.44061	0	0	0	0	0	0	0
ENSG00000005801	-	ENST00000528796	3	11	3370974	3339823	GT	AG	TATTAAT	35	8.40931	0	0	0	1	0	1	0
ENSG00000005801	-	ENST00000532539	4	11	3370974	3368856	GT	AG	TTTTGAT	24	6.74936	0	0	0	0	0	0	0
ENSG00000005801	-	ENST00000533036	3	11	3370974	3362033	GT	AG	TTTTGAG	26	4.77385	0	0	0	0	1	0	0
ENSG00000005801	-	ENST00000533036	4	11	3361975	3361890	GT	AG	AGCTAAT	21	5.19615	0	0	0	0	1	0	0
ENSG00000005801	-	ENST00000620374	1	11	3379037	3373657	GT	AG	CTTTAAA	22	4.63917	0	0	0	0	0	0	0
ENSG00000005810	-	ENST00000682321	52	13	77139195	77129231	GT	AG	TGTTGAT	31	7.49955	0	0	0	0	0	0	1
ENSG00000005810	-	ENST00000682321	53	13	77129155	77126543	GT	AG	TGATAAT	45	5.91664	0	0	0	0	0	0	0
ENSG00000005810	-	ENST00000682321	56	13	77121372	77118496	GT	AG	TTTTGAC	19	5.19597	0	0	0	0	0	0	0
ENSG00000005810	-	ENST00000683697	55	13	77121372	77118520	GT	AG	TCATAAA	50	5.95001	0	0	0	0	0	0	0
ENSG00000005810	-	ENST00000684354	1	13	77326473	77296675	GT	AG	TCCTAAT	45	7.00745	0	0	0	0	0	0	0
ENSG00000005810	-	ENST00000684354	2	13	77296598	77288377	GT	AG	GTGTGAA	29	6	0	0	0	0	0	0	0
ENSG00000005810	-	ENST00000684354	3	13	77288160	77278912	GT	AG	TCATAAA	29	4.61128	0	0	0	0	0	0	0
ENSG00000005810	-	ENST00000684354	4	13	77278757	77273669	GT	AG	ATATAAT	23	6.39852	0	0	0	0	0	0	0
ENSG00000005810	-	ENST00000684354	5	13	77273471	77270539	GT	AG	TTGTAAC	45	5.81609	0	0	0	0	0	0	0
ENSG00000005810	-	ENST00000684354	6	13	77270295	77270064	GT	AG	TACTAAC	19	10.3649	0	0	0	0	0	0	0
ENSG00000005810	-	ENST00000684354	7	13	77269991	77267938	GT	AG	TTTTAAC	26	4.99845	0	0	0	0	0	0	0
ENSG00000005810	-	ENST00000684354	8	13	77267840	77264003	GT	AG	TTGTAAT	26	6.44348	0	0	0	0	1	0	0
ENSG00000005810	-	ENST00000684354	9	13	77263928	77263790	GT	AG	ATGTAAT	32	5.29161	0	0	0	0	0	0	0
ENSG00000005810	-	ENST00000684354	10	13	77263650	77262130	GT	AG	TATTTAT	18	3.99826	0	0	0	0	0	0	0
ENSG00000005810	-	ENST00000684354	11	13	77262052	77261376	GT	AG	CCATAAT	26	5.999	0	0	0	0	0	0	0
ENSG00000005810	-	ENST00000684354	12	13	77261170	77260593	GT	AG	ATCTAAT	15	3.89214	0	0	0	0	0	0	0
ENSG00000005810	-	ENST00000684354	13	13	77260427	77257830	GT	AG	TACTAAA	20	6.66861	0	1	0	0	0	0	0
ENSG00000005810	-	ENST00000684354	14	13	77257670	77251356	GT	AG	AAGTAAC	36	6.23306	0	0	0	0	0	0	0
ENSG00000005810	-	ENST00000684354	15	13	77251150	77243952	GT	AG	ATCTCAG	37	6.16441	0	0	0	0	0	0	0
ENSG00000005810	-	ENST00000684354	16	13	77243805	77243161	GT	AG	ATATAAC	43	7.4821	0	0	0	0	0	0	0
ENSG00000005810	-	ENST00000684354	17	13	77243058	77233264	GT	AG	TTGTGAG	36	6.06144	0	0	0	0	0	0	0
ENSG00000005810	-	ENST00000684354	18	13	77233155	77225555	GT	AG	GAATAAT	38	6.33243	0	0	0	0	0	0	0
ENSG00000005810	-	ENST00000684354	19	13	77225434	77224533	GT	AG	AAATAAA	22	4.69042	0	0	1	0	0	0	0
ENSG00000005810	-	ENST00000684354	20	13	77224450	77217958	GT	AG	AATTGAC	26	5.49021	0	0	0	0	1	0	0
ENSG00000005810	-	ENST00000684354	21	13	77217839	77212161	GT	AG	TGCTAAT	23	6.08229	0	0	0	0	0	0	0
ENSG00000005810	-	ENST00000684354	22	13	77211955	77211321	GT	AG	TATTAAA	29	6.10036	0	0	0	0	0	0	0
ENSG00000005810	-	ENST00000684354	23	13	77211166	77206826	GT	AG	CTGTAAT	20	5.1581	0	0	0	0	0	0	0
ENSG00000005810	-	ENST00000684354	24	13	77206652	77205599	GT	AG	AGTTAAA	24	5.36527	0	0	0	0	0	0	0
ENSG00000005810	-	ENST00000684354	25	13	77205472	77205384	GT	AG	TTTTAAA	29	4.18395	0	0	0	0	0	0	0
ENSG00000005810	-	ENST00000684354	26	13	77205255	77194245	GT	AG	AGCTGAT	35	5.87649	0	0	0	0	0	0	0
ENSG00000005810	-	ENST00000684354	27	13	77194152	77191814	GT	AG	GACTCAC	16	4.6596	0	0	0	0	0	0	0
ENSG00000005810	-	ENST00000684354	28	13	77191678	77190336	GT	AG	TAATGAT	38	6.75092	0	0	0	0	0	0	0
ENSG00000005810	-	ENST00000684354	29	13	77190251	77189048	GT	AG	TTCTAAC	31	6.01821	0	1	0	0	0	0	0
ENSG00000005810	-	ENST00000684354	30	13	77188950	77186064	GT	AG	AATTAAT	32	9.22869	0	0	0	0	0	0	0
ENSG00000005810	-	ENST00000684354	31	13	77185870	77185378	GT	AG	GCTTAAT	29	7.16044	0	0	0	0	0	0	0
ENSG00000005810	-	ENST00000684354	32	13	77185102	77181923	GT	AG	TACTGAT	45	7.54135	0	0	0	0	0	0	1
ENSG00000005810	-	ENST00000684354	33	13	77181700	77180319	GT	AG	ACCTTAG	24	4.20911	0	0	0	0	0	0	0
ENSG00000005810	-	ENST00000684354	34	13	77180126	77177955	GT	AG	TACTGAT	25	6.54954	0	0	0	0	1	0	0
ENSG00000005810	-	ENST00000684354	35	13	77177747	77176629	GT	AG	GTTTCAT	15	6.24474	0	0	0	0	0	0	0
ENSG00000005810	-	ENST00000684354	36	13	77176496	77174490	GT	AG	GAATAAA	28	4.9147	0	0	0	0	0	0	0
ENSG00000005810	-	ENST00000684354	37	13	77174310	77171635	GT	AG	AAATAAT	24	5.93432	0	0	0	0	0	0	0
ENSG00000005810	-	ENST00000684354	38	13	77171491	77169715	GT	AG	TTCTGAC	35	5.45297	0	0	1	0	0	0	0
ENSG00000005810	-	ENST00000684354	39	13	77169613	77168647	GT	AG	ATTTAAC	24	6.54842	0	0	0	0	0	0	0
ENSG00000005810	-	ENST00000684354	40	13	77168427	77166555	GT	AG	TATTCAT	25	7.69704	0	0	0	0	0	0	0
ENSG00000005810	-	ENST00000684354	41	13	77166328	77165392	GT	AG	AACTCAA	20	4.7984	0	0	0	0	0	0	0
ENSG00000005810	-	ENST00000684354	42	13	77165272	77164542	GT	AG	TTTTAAA	28	4.96409	0	0	0	0	0	0	0
ENSG00000005810	-	ENST00000684354	43	13	77164453	77161956	GT	AG	TAGTAAA	22	5.19429	0	0	1	1	0	0	0
ENSG00000005810	-	ENST00000684354	44	13	77161905	77158110	GT	AG	ATATAAA	22	4.9759	0	0	0	0	0	0	0
ENSG00000005810	-	ENST00000684354	45	13	77157936	77156203	GT	AG	TGCTGAT	44	6.46936	0	0	0	0	0	0	0
ENSG00000005810	-	ENST00000684354	46	13	77156057	77150950	GT	AG	CAGTGAC	46	4.37212	0	0	0	0	0	0	0
ENSG00000005810	-	ENST00000684354	47	13	77150733	77146218	GT	AG	TGTTCAG	21	4.59732	1	0	0	0	0	0	0
ENSG00000005810	-	ENST00000684354	48	13	77146161	77144561	GT	AG	AAGTAAA	32	6.04654	0	0	0	0	0	0	0
ENSG00000005810	-	ENST00000684354	49	13	77144444	77140944	GT	AG	ATGTTAC	24	4.79583	0	0	0	0	0	0	0
ENSG00000005810	-	ENST00000684354	50	13	77140845	77140164	GT	AG	ACCTCAC	24	7.29753	0	0	0	0	0	0	0
ENSG00000005810	-	ENST00000684354	51	13	77140046	77139337	GT	AG	GACTTAC	40	5.91608	0	0	0	0	0	0	0
ENSG00000005810	-	ENST00000684354	52	13	77139195	77125469	GT	AG	CAATCAT	21	4.81902	0	0	0	0	0	0	0
ENSG00000005810	-	ENST00000684354	53	13	77125335	77121496	GC	AG	AACTAAT	27	4.58027	0	0	0	0	0	0	0
ENSG00000005810	-	ENST00000684354	54	13	77121372	77103311	GT	AG	TGCTAAA	54	10.4531	0	0	0	0	0	0	0
ENSG00000005810	-	ENST00000684354	55	13	77103208	77099014	GT	AG	TATTAAT	30	5.25694	0	0	0	0	0	0	0
ENSG00000005810	-	ENST00000684354	56	13	77097369	77096482	GT	AG	TGTTAAA	27	5.90222	0	0	0	0	0	0	0
ENSG00000005810	-	ENST00000684354	57	13	77096311	77095603	GT	AG	GTTTGAT	17	4.88849	0	0	1	0	0	0	0
ENSG00000005810	-	ENST00000684354	58	13	77095357	77093333	GT	AG	AAGTTAT	21	4.15661	0	0	0	0	0	0	0
ENSG00000005810	-	ENST00000684354	59	13	77093164	77090264	GT	AG	TTCTGAG	32	5.74456	0	0	0	0	0	0	0
ENSG00000005810	-	ENST00000684354	60	13	77090105	77089032	GT	AG	AATTAAT	23	6.95016	0	0	0	0	0	0	0
ENSG00000005810	-	ENST00000684354	61	13	77088831	77087634	GT	AG	AACTCAT	42	7.09413	0	0	0	0	0	0	0
ENSG00000005810	-	ENST00000684354	62	13	77087483	77083193	GT	AG	AACTGAT	27	6.37489	0	0	0	0	0	0	0
ENSG00000005810	-	ENST00000684354	63	13	77083031	77081994	GT	AG	AAATAAT	36	7.35053	0	0	0	0	0	0	0
ENSG00000005810	-	ENST00000684354	64	13	77081836	77081652	GT	AG	TACTTAT	17	4.62251	0	0	0	0	0	0	0
ENSG00000005810	-	ENST00000684354	65	13	77081426	77078890	GT	AG	TATTAAC	24	5.82594	0	0	0	0	0	0	0
ENSG00000005810	-	ENST00000684354	66	13	77078823	77077388	GT	AG	AGCTGAA	33	5.4677	0	0	0	0	0	0	0
ENSG00000005810	-	ENST00000684354	67	13	77077147	77076850	GT	AG	TGTTAAT	42	5.75457	1	0	0	0	0	0	0
ENSG00000005810	-	ENST00000684354	68	13	77076759	77070712	GT	AG	ACTTCAT	34	5.30563	0	1	0	0	0	0	0
ENSG00000005810	-	ENST00000684354	69	13	77070630	77068832	GT	AG	AACTAAC	39	7.34343	0	0	0	0	0	0	0
ENSG00000005810	-	ENST00000684354	70	13	77068564	77067865	GT	AG	CTCTCAT	19	5.63868	1	0	0	0	0	0	0
ENSG00000005810	-	ENST00000684354	71	13	77067580	77066089	GT	AG	TTTTAAG	20	4.44078	0	0	0	0	0	0	0
ENSG00000005810	-	ENST00000684354	72	13	77065991	77064735	GT	AG	TATTAAA	23	4.67684	0	0	0	0	0	1	0
ENSG00000005810	-	ENST00000684354	73	13	77064614	77062698	GT	AG	GTGTAAC	20	4.3589	0	0	0	0	0	0	0
ENSG00000005810	-	ENST00000684354	74	13	77062595	77061791	GT	AG	AAGTAAC	22	4.82319	1	0	0	0	0	0	0
ENSG00000005810	-	ENST00000684354	75	13	77061661	77061302	GT	AG	GAGTGAT	42	5.61625	0	0	0	0	0	0	0
ENSG00000005810	-	ENST00000684354	76	13	77061168	77059627	GT	AG	CCATAAG	32	5.46303	0	0	0	0	0	0	0
ENSG00000005810	-	ENST00000684354	77	13	77059522	77058407	GT	AG	AAATTAC	56	5.52376	0	0	0	0	0	0	0
ENSG00000005810	-	ENST00000684354	78	13	77058217	77057094	GT	AG	TGCTTAT	26	7.62113	0	0	0	0	0	0	0
ENSG00000005810	-	ENST00000684354	79	13	77056985	77055768	GT	AG	TGCTAAA	24	4.66834	0	1	0	0	0	0	0
ENSG00000005810	-	ENST00000684354	80	13	77055557	77051919	GT	AG	CTGTAAT	23	4.47213	0	0	0	0	0	0	0
ENSG00000005810	-	ENST00000684354	81	13	77051810	77051163	GT	AG	CTATGAT	32	4.903	0	0	0	0	0	0	0
ENSG00000005810	-	ENST00000684354	82	13	77050996	77045494	GT	AG	TCTTAAA	38	7.53227	0	0	0	0	0	0	0
ENSG00000005812	-	ENST00000355619	1	13	77026826	77021862	GT	AG	AACTGAT	18	5.64641	0	0	0	0	0	0	0
ENSG00000005812	-	ENST00000355619	2	13	77021512	77018723	GT	AG	GAGTAAA	20	4.16048	0	0	0	0	0	0	0
ENSG00000005812	-	ENST00000355619	3	13	77018599	77015581	GT	AG	AAATAAT	29	7.69028	0	0	0	0	0	0	0
ENSG00000005812	-	ENST00000355619	4	13	77015408	77007789	GT	AG	AAATAAT	19	6.96181	0	0	0	0	0	0	0
ENSG00000005844	+	ENST00000356798	4	16	30475581	30479090	GT	AG	ACCCAAA	25	5.23329	0	0	0	0	0	0	0
ENSG00000005844	+	ENST00000356798	5	16	30479209	30479330	GT	AG	GCTTCAC	29	6.24499	0	0	0	0	0	0	0
ENSG00000005844	+	ENST00000356798	18	16	30504265	30505243	GT	AG	AGTTAAT	40	6.73875	0	1	0	0	0	0	0
ENSG00000005844	+	ENST00000358164	1	16	30472899	30474195	GT	AG	AGCTGAC	20	5.09894	0	0	0	0	0	0	0
ENSG00000005844	+	ENST00000358164	2	16	30474299	30475305	GT	AG	CTCTCAC	21	3.85206	1	0	0	0	0	0	0
ENSG00000005844	+	ENST00000358164	3	16	30475401	30475512	GT	AG	GACCAAC	18	4.99936	0	0	0	0	0	0	0
ENSG00000005844	+	ENST00000358164	4	16	30475581	30481438	GT	AG	AACTGAA	27	4.94895	0	0	0	0	0	0	0
ENSG00000005844	+	ENST00000358164	5	16	30481585	30483826	GT	AG	CTCTCAT	23	5.65685	0	0	0	0	0	0	0
ENSG00000005844	+	ENST00000358164	6	16	30483960	30484112	GT	AG	TCTTCAC	19	5.15365	0	0	1	0	0	0	0
ENSG00000005844	+	ENST00000358164	7	16	30484264	30489081	GT	AG	GTCTCAC	25	6.14742	0	0	0	0	0	0	0
ENSG00000005844	+	ENST00000358164	8	16	30489156	30489253	GT	AG	AGCTGAC	26	5.63428	0	0	0	0	0	0	0
ENSG00000005844	+	ENST00000358164	9	16	30489387	30494211	GT	AG	TCCTAAC	27	6.70818	0	0	0	0	0	0	0
ENSG00000005844	+	ENST00000358164	10	16	30494364	30494712	GT	AG	CCCCAAA	21	5.67861	0	0	0	0	0	0	0
ENSG00000005844	+	ENST00000358164	11	16	30494851	30496096	GT	AG	GAGTGAC	34	5.74454	0	0	0	0	0	0	0
ENSG00000005844	+	ENST00000358164	12	16	30496295	30496435	GT	AG	TCCTCAG	31	3.97316	0	0	0	0	0	0	0
ENSG00000005844	+	ENST00000358164	13	16	30496567	30499073	GT	AG	GGTTGCC	15	5	0	0	0	0	0	0	0
ENSG00000005844	+	ENST00000358164	14	16	30499235	30499337	GT	AG	ATTTAAC	26	7.58168	0	0	0	0	0	0	1
ENSG00000005844	+	ENST00000358164	15	16	30499490	30504174	GT	AG	TCATGAC	28	4.68609	0	0	0	0	0	0	0
ENSG00000005844	+	ENST00000358164	16	16	30504265	30505246	GT	AG	AGTTAAT	43	6.95498	0	1	0	0	0	0	0
ENSG00000005844	+	ENST00000358164	17	16	30505301	30505388	GT	AG	TCCTGAT	37	5.66227	0	0	0	0	0	0	0
ENSG00000005844	+	ENST00000358164	18	16	30505463	30506714	GT	AG	CCCTGAT	39	7.21609	0	0	0	0	1	0	0
ENSG00000005844	+	ENST00000358164	19	16	30506857	30510360	GT	AG	CATTAAC	29	8.2123	0	0	0	0	0	0	0
ENSG00000005844	+	ENST00000358164	20	16	30510472	30510880	GT	AG	TCATGAC	37	7.13549	0	0	1	0	0	0	0
ENSG00000005844	+	ENST00000358164	21	16	30510961	30511049	GT	AG	TCCTAAC	29	6.55741	0	0	0	0	0	0	1
ENSG00000005844	+	ENST00000358164	22	16	30511137	30513770	GT	AG	CTGTCAC	37	7.33635	0	0	0	0	0	0	0
ENSG00000005844	+	ENST00000358164	23	16	30513847	30516972	GT	AG	CATTCAG	31	5.65685	0	0	0	0	0	0	0
ENSG00000005844	+	ENST00000358164	24	16	30517087	30517648	GT	AG	CTCTAAC	26	4.38263	0	0	0	0	0	0	0
ENSG00000005844	+	ENST00000358164	25	16	30517706	30517796	GT	AG	CCCTGAC	25	5.95538	0	0	0	0	0	0	0
ENSG00000005844	+	ENST00000358164	26	16	30517896	30518623	GT	AG	TTCTGAC	22	7.41615	0	0	0	0	0	0	0
ENSG00000005844	+	ENST00000358164	27	16	30518720	30519856	GT	AG	CACTCCC	18	5.86181	0	0	0	0	0	0	0
ENSG00000005844	+	ENST00000358164	28	16	30519968	30521491	GT	AG	CAGTGAA	35	6.18153	0	0	0	0	0	0	0
ENSG00000005844	+	ENST00000433423	2	16	30474288	30499206	GT	AG	AGTTAAT	20	5.00208	0	0	0	0	0	0	0
ENSG00000005844	+	ENST00000433423	4	16	30499490	30510892	GT	AG	CTGCCAG	14	3.87298	0	0	0	0	0	0	0
ENSG00000005882	+	ENST00000007708	1	17	50094899	50096131	GT	AG	CCCTGAC	22	4.12311	0	0	1	0	0	0	0
ENSG00000005882	+	ENST00000007708	2	17	50096287	50097422	GT	AG	GGCTCAC	20	6.4031	0	0	0	0	0	0	0
ENSG00000005882	+	ENST00000007708	3	17	50097565	50105370	GT	AG	ACCTGAA	35	4.47724	0	0	0	0	0	0	0
ENSG00000005882	+	ENST00000007708	4	17	50105443	50105884	GT	AG	ATGTGAA	21	6.55029	0	0	0	0	0	0	0
ENSG00000005882	+	ENST00000007708	5	17	50106070	50106793	GT	AG	AGCCAAC	26	4.99785	0	0	0	0	0	0	0
ENSG00000005882	+	ENST00000007708	6	17	50106884	50107075	GT	AG	GAATGAC	17	7.09346	0	0	0	0	0	0	0
ENSG00000005882	+	ENST00000007708	7	17	50107154	50108155	GT	AG	TCCTGAC	37	5.19262	0	0	0	0	0	1	0
ENSG00000005882	+	ENST00000007708	8	17	50108233	50108318	GT	AG	CTCTTAC	18	6.0898	0	0	0	0	0	0	0
ENSG00000005882	+	ENST00000007708	9	17	50108418	50108611	GT	AG	CCCTGAC	20	5.55077	0	0	0	0	0	0	0
ENSG00000005882	+	ENST00000007708	10	17	50108720	50109286	GT	AG	TCCTCAC	23	5.31708	0	0	0	0	0	0	0
ENSG00000005882	+	ENST00000007708	11	17	50109401	50109956	GT	AG	GGCTGAC	17	5.09902	0	0	0	0	0	0	0
ENSG00000005882	+	ENST00000512238	1	17	50096040	50096131	GT	AG	CCCTGAC	22	4.12311	0	0	1	0	0	0	0
ENSG00000005884	+	ENST00000320031	1	17	50056646	50064076	GT	AG	GTCTGAA	31	6.15775	0	0	0	0	0	0	0
ENSG00000005884	+	ENST00000320031	2	17	50064205	50064527	GT	AG	CTCTGAT	26	5.53127	0	1	0	0	0	0	0
ENSG00000005884	+	ENST00000320031	3	17	50064608	50068055	GT	AG	GCCTGAC	32	5.24603	1	0	0	0	0	0	0
ENSG00000005884	+	ENST00000320031	4	17	50068306	50070843	GT	AG	TGGTGAC	40	7.02635	0	0	0	0	0	0	0
ENSG00000005884	+	ENST00000320031	5	17	50070931	50071310	GT	AG	AGTTGAC	37	6.35298	0	0	0	0	0	0	0
ENSG00000005884	+	ENST00000320031	6	17	50071519	50071985	GT	AG	GGCTGAC	35	6.30523	0	0	0	0	0	0	0
ENSG00000005884	+	ENST00000320031	7	17	50072183	50073915	GT	AG	GGGTGAC	26	6.245	0	0	0	0	0	0	0
ENSG00000005884	+	ENST00000320031	8	17	50074005	50074143	GT	AG	CCCCCAC	21	5.59951	0	0	0	0	0	0	0
ENSG00000005884	+	ENST00000320031	9	17	50074281	50074447	GT	AG	CACTGAT	29	6.16441	0	0	0	0	1	0	0
ENSG00000005884	+	ENST00000320031	10	17	50074535	50075458	GT	AG	CTGTGAC	29	7.61494	0	0	0	0	0	0	0
ENSG00000005884	+	ENST00000320031	11	17	50075527	50075598	GT	AG	TGCTGAC	20	5.8211	0	0	0	0	0	0	0
ENSG00000005884	+	ENST00000320031	12	17	50075736	50076325	GT	AG	AGCTCAC	15	4.557	0	0	0	0	0	0	0
ENSG00000005884	+	ENST00000320031	13	17	50076476	50076583	GT	AG	CCTTCAC	21	7.14143	0	0	1	0	0	0	0
ENSG00000005884	+	ENST00000320031	14	17	50076682	50076973	GT	AG	GGCTGAG	22	4.79583	0	0	0	0	0	0	0
ENSG00000005884	+	ENST00000320031	15	17	50077122	50077378	GT	AG	CCCTGAC	24	6.89753	0	0	0	0	1	0	0
ENSG00000005884	+	ENST00000320031	16	17	50077448	50078045	GT	AG	GCCCCAT	36	6.25313	0	0	0	0	0	0	0
ENSG00000005884	+	ENST00000320031	17	17	50078126	50078206	GT	AG	TCCTAAC	21	6.66491	0	0	0	0	0	0	0
ENSG00000005884	+	ENST00000320031	18	17	50078285	50078823	GT	AG	CCGTGAC	25	4.58257	0	1	0	0	0	0	0
ENSG00000005884	+	ENST00000320031	19	17	50078927	50079075	GT	AG	TAATGAC	25	4.82525	0	0	0	0	0	0	0
ENSG00000005884	+	ENST00000320031	20	17	50079259	50079434	GT	AG	CAGCAAA	21	5.09387	0	0	0	1	0	0	0
ENSG00000005884	+	ENST00000320031	21	17	50079558	50080261	GT	AG	ATGTCAC	27	5.75679	0	0	0	0	0	0	1
ENSG00000005884	+	ENST00000320031	22	17	50080376	50081309	GT	AG	CCTTGAC	22	5.86125	0	0	0	0	0	0	0
ENSG00000005884	+	ENST00000320031	23	17	50081409	50087743	GT	AG	GGCTGAG	22	4.79583	0	0	0	0	0	0	0
ENSG00000005884	+	ENST00000320031	24	17	50087870	50088224	GT	AG	CCCTGAT	31	6.63307	0	1	1	0	0	0	0
ENSG00000005884	+	ENST00000320031	25	17	50088367	50089109	GT	AG	TGCTAAT	30	8.53102	0	0	0	0	0	0	0
ENSG00000005884	+	ENST00000506827	6	17	50078927	50090189	GT	AG	CCCTGCC	15	5.1956	0	0	0	0	0	0	0
ENSG00000005961	-	ENST00000262407	1	17	44389285	44386132	GT	AG	CGCTCAC	19	4	0	0	0	0	0	0	0
ENSG00000005961	-	ENST00000262407	2	17	44386009	44385922	GT	AG	GCTTCAG	29	5.23592	0	0	0	0	0	0	0
ENSG00000005961	-	ENST00000262407	3	17	44385823	44385717	GT	AG	GCCCAAG	39	4.27966	0	0	0	0	0	0	0
ENSG00000005961	-	ENST00000262407	4	17	44385550	44385336	GT	AG	CGCTGAC	24	8.35826	0	0	1	0	0	0	0
ENSG00000005961	-	ENST00000262407	28	17	44374658	44374471	GT	AG	AGGTGAC	29	4.50753	0	0	0	0	0	0	0
ENSG00000005961	-	ENST00000648408	1	17	44385285	44385210	GC	AG	CTCTCAC	22	4.0965	0	0	0	0	1	0	0
ENSG00000005961	-	ENST00000648408	2	17	44385163	44385077	GT	AG	GCTTCAC	25	6.55743	0	0	0	0	0	0	0
ENSG00000005961	-	ENST00000648408	3	17	44384947	44384586	GT	AG	GACTAAT	20	5.19615	0	0	0	0	0	0	0
ENSG00000005961	-	ENST00000648408	4	17	44384537	44384355	GC	AG	CCCTGAG	23	4.89898	0	0	0	0	0	0	0
ENSG00000005961	-	ENST00000648408	5	17	44384310	44384139	GT	AG	GAATGAT	27	5.83093	0	0	0	0	0	0	0
ENSG00000005961	-	ENST00000648408	6	17	44384084	44383947	GT	AG	GAATGAT	21	5.79447	0	0	0	0	0	0	0
ENSG00000005961	-	ENST00000648408	7	17	44383893	44383705	GT	AG	ATGTAAC	20	5.65652	0	0	0	0	0	0	0
ENSG00000005961	-	ENST00000648408	8	17	44383492	44381062	GT	AG	GAATAAC	35	5.47564	0	0	0	0	0	0	0
ENSG00000005961	-	ENST00000648408	9	17	44380878	44380646	GT	AG	CCCTAAT	35	6.40338	0	0	0	0	0	0	0
ENSG00000005961	-	ENST00000648408	10	17	44380599	44380491	GT	AG	CCATCAC	15	5.17495	0	0	0	0	0	0	0
ENSG00000005961	-	ENST00000648408	11	17	44380385	44380302	GT	AG	CCCTGAG	22	4.659	0	0	0	0	0	0	0
ENSG00000005961	-	ENST00000648408	12	17	44380245	44380154	GT	AG	TCCTGAC	22	5.56776	0	0	0	0	0	0	0
ENSG00000005961	-	ENST00000648408	13	17	44380001	44379815	GT	AG	GCCTGAC	19	5.47721	0	1	0	0	0	0	0
ENSG00000005961	-	ENST00000648408	14	17	44379688	44378711	GT	AG	ATGTGAA	91	8.2643	1	0	0	0	0	0	0
ENSG00000005961	-	ENST00000648408	15	17	44378642	44378510	GT	AG	GCTTCAC	18	5.83054	0	0	0	0	0	0	0
ENSG00000005961	-	ENST00000648408	16	17	44378361	44377791	GT	AG	ATATGAT	39	6.06767	0	0	0	0	0	0	0
ENSG00000005961	-	ENST00000648408	17	17	44377697	44377089	GT	AG	CAGTGAC	24	5.38516	0	0	0	0	0	0	0
ENSG00000005961	-	ENST00000648408	18	17	44377008	44376389	GT	AG	AAGTCAC	49	6.10203	0	0	0	0	0	0	0
ENSG00000005961	-	ENST00000648408	19	17	44376307	44376185	GT	AG	GCATCAC	32	6.14673	0	0	0	0	1	0	0
ENSG00000005961	-	ENST00000648408	20	17	44376084	44375986	GT	AG	CGCTAAG	34	5.91557	1	0	0	0	0	0	0
ENSG00000005961	-	ENST00000648408	21	17	44375832	44375717	GT	AG	GCCTGAC	21	5.91607	0	0	0	0	0	0	0
ENSG00000005961	-	ENST00000648408	22	17	44375590	44375112	GT	AG	GACTGAC	17	8.124	1	0	0	0	0	0	0
ENSG00000005961	-	ENST00000648408	23	17	44374997	44374761	GT	AG	AACCAAT	47	5.94368	0	0	0	0	0	0	0
ENSG00000005961	-	ENST00000648408	24	17	44374658	44372424	GT	AG	CCCTGAC	24	6.7955	0	0	0	0	0	0	0
ENSG00000005981	+	ENST00000325885	3	7	95528304	95536436	GT	AG	AGATGAA	22	5.18585	0	0	0	0	0	0	0
ENSG00000005981	+	ENST00000325885	4	7	95536551	95537570	GT	AG	TGCTAAC	29	8.5311	0	0	0	0	0	0	0
ENSG00000005981	+	ENST00000428113	1	7	95486159	95495757	GT	AG	AGTTAAA	33	6.18447	0	0	0	0	0	0	0
ENSG00000005981	+	ENST00000428113	2	7	95496058	95527812	GT	AG	AAATAAT	27	6.09847	0	0	0	0	0	0	0
ENSG00000006007	-	ENST00000353258	1	16	19521703	19517190	GT	AG	CAGTAAT	23	4.28863	0	0	0	0	0	0	0
ENSG00000006007	-	ENST00000353258	2	16	19517013	19510945	GT	AG	AGTTTAT	46	7.13602	0	1	0	0	0	0	0
ENSG00000006007	-	ENST00000353258	3	16	19510838	19507780	GT	AG	TTTTAAA	26	5.6881	0	0	0	0	0	0	0
ENSG00000006007	-	ENST00000353258	4	16	19507686	19505093	GT	AG	ATATGAT	33	6.0604	0	0	1	0	0	0	0
ENSG00000006007	-	ENST00000353258	5	16	19504880	19503618	GT	AG	TTCTAAC	27	5.09902	0	0	0	0	0	0	0
ENSG00000006007	-	ENST00000569773	1	16	19521222	19517186	GT	AG	CAGTAAT	27	4.57418	0	0	0	0	0	0	0
ENSG00000006015	+	ENST00000358607	2	19	18589078	18589412	GT	AG	TACCTAC	49	6.33904	0	0	0	0	0	0	0
ENSG00000006015	+	ENST00000450195	1	19	18588901	18588994	GT	AG	GCTTCAT	29	4.7956	0	0	0	0	1	0	0
ENSG00000006015	+	ENST00000450195	2	19	18589078	18589478	GT	AG	GCCTCAG	20	4.58258	0	0	0	0	0	0	0
ENSG00000006015	+	ENST00000450195	3	19	18589684	18590853	GT	AG	TGTTGCT	16	4.46652	0	0	0	0	0	0	0
ENSG00000006015	+	ENST00000450195	4	19	18590934	18592107	GT	AG	TATTTAT	23	4.29793	0	0	0	0	0	0	0
ENSG00000006015	+	ENST00000595490	2	19	18590934	18592088	GT	AG	AGCTAAT	28	5.70155	0	0	0	0	0	0	0
ENSG00000006016	-	ENST00000392386	7	19	18594246	18594108	GT	AG	CCACGAC	27	4.48216	0	0	0	0	0	0	0
ENSG00000006016	-	ENST00000684169	1	19	18606541	18599847	GT	AG	GCCTGAC	24	6.7082	0	0	0	0	0	0	0
ENSG00000006016	-	ENST00000684169	2	19	18599564	18598902	GT	AG	CCCTCAG	32	5.74456	0	0	0	0	0	0	0
ENSG00000006016	-	ENST00000684169	3	19	18598771	18598602	GT	AG	CCCTCAT	30	6.40308	0	0	0	0	0	0	0
ENSG00000006016	-	ENST00000684169	4	19	18598431	18597050	GT	AG	GGCTGAG	25	4.89898	0	0	0	0	0	0	0
ENSG00000006016	-	ENST00000684169	5	19	18596891	18596791	GT	AG	CTCTGAC	20	6.40311	0	0	0	1	0	0	0
ENSG00000006016	-	ENST00000684169	6	19	18596621	18594435	GT	AG	CTCTGAC	25	9.69536	0	0	0	0	0	0	0
ENSG00000006016	-	ENST00000684169	7	19	18594246	18594113	GT	AG	CCACGAC	22	4.16108	0	0	0	0	0	0	0
ENSG00000006016	-	ENST00000684169	8	19	18594064	18593580	GT	AG	TGCTTAG	25	5.09902	0	0	0	0	0	0	0
ENSG00000006025	-	ENST00000007414	1	17	47821665	47820366	GT	AG	CGTTAAG	24	4.93451	1	0	0	0	0	0	0
ENSG00000006025	-	ENST00000007414	2	17	47820203	47820097	GT	AG	GTCTCAC	34	5.65685	0	0	0	0	0	0	0
ENSG00000006025	-	ENST00000007414	3	17	47819970	47819783	GT	AG	AGCTAAT	76	9.02321	0	0	0	0	0	0	0
ENSG00000006025	-	ENST00000007414	4	17	47819728	47819100	GT	AG	GCCTAAA	40	6.0827	0	0	0	0	0	0	0
ENSG00000006025	-	ENST00000007414	5	17	47818985	47818617	GT	AG	TCTTCAG	33	5.47723	0	0	0	0	0	0	0
ENSG00000006025	-	ENST00000007414	6	17	47818505	47818387	GT	AG	TCCTGAC	20	6.2462	0	0	0	0	0	0	0
ENSG00000006025	-	ENST00000007414	7	17	47818268	47817360	GT	AG	AAATGAA	35	7.99561	0	0	0	0	0	0	0
ENSG00000006025	-	ENST00000007414	8	17	47817255	47816873	GT	AG	GAGTAAA	26	5.49828	0	0	0	0	0	0	0
ENSG00000006025	-	ENST00000007414	9	17	47816779	47816696	GT	AG	CCTTCAG	22	4.79583	1	0	0	0	0	0	0
ENSG00000006025	-	ENST00000007414	10	17	47816562	47816483	GT	AG	CTCTGAT	23	5.74452	0	0	0	0	0	0	0
ENSG00000006025	-	ENST00000007414	11	17	47816387	47816203	GT	AG	CCCTCAC	15	6.8226	1	0	0	0	0	0	0
ENSG00000006025	-	ENST00000007414	12	17	47816106	47815353	GT	AG	GCCTGAC	24	5.56776	0	0	0	0	0	0	0
ENSG00000006025	-	ENST00000007414	13	17	47815214	47814615	GT	AG	CTGTCAT	16	5.78517	0	0	0	0	0	0	0
ENSG00000006025	-	ENST00000007414	14	17	47814520	47813835	GT	AG	GAGTGAC	20	5	0	0	0	0	0	0	0
ENSG00000006025	-	ENST00000007414	15	17	47813586	47813404	GT	AG	TCCTCAG	30	5.56776	0	0	0	0	0	0	0
ENSG00000006025	-	ENST00000007414	16	17	47813265	47810836	GT	AG	AGATAAC	18	4.81518	0	0	0	0	0	0	0
ENSG00000006025	-	ENST00000007414	17	17	47810771	47810673	GT	AG	TGTTCAC	27	5.52869	0	0	0	0	0	0	0
ENSG00000006025	-	ENST00000007414	18	17	47810593	47809479	GT	AG	CTTCCAT	18	4.9789	0	0	0	0	1	0	0
ENSG00000006025	-	ENST00000007414	19	17	47809333	47809221	GT	AG	CCCTAAA	22	6.23885	0	0	0	0	0	0	0
ENSG00000006025	-	ENST00000007414	20	17	47809075	47808991	GT	AG	GCCCCAG	20	4.58258	0	0	0	0	0	0	0
ENSG00000006025	-	ENST00000007414	21	17	47808863	47808661	GT	AG	CCCTGAG	20	4.58186	0	0	0	0	0	0	0
ENSG00000006025	-	ENST00000007414	22	17	47808537	47808400	GT	AG	CCCTCAC	24	5.64674	0	0	0	0	0	0	0
ENSG00000006025	-	ENST00000392507	23	17	47808190	47807837	TT	CC	AGGTGAT	17	4.79583	0	0	0	0	0	1	0
ENSG00000006025	-	ENST00000613735	12	17	47815337	47809116	AT	AC	GACTCTT	27	4.4628	0	0	0	0	0	0	0
ENSG00000006042	+	ENST00000394642	1	17	32928238	32931474	GT	AG	CTCTGAC	18	4.71104	0	0	0	0	0	0	0
ENSG00000006042	+	ENST00000394642	2	17	32931660	32933173	GT	AG	ATTTAAC	20	6.82383	0	0	0	0	0	0	1
ENSG00000006042	+	ENST00000394642	3	17	32933306	32934290	GT	AG	CACTGAT	23	5.21838	0	0	0	0	0	0	1
ENSG00000006042	+	ENST00000394642	4	17	32934325	32936331	GT	AG	CCCTCAT	25	5.70317	0	0	0	0	0	0	0
ENSG00000006042	+	ENST00000394642	5	17	32936448	32939476	GT	AG	TACTGAA	22	5.12358	0	0	0	0	0	0	0
ENSG00000006042	+	ENST00000394642	6	17	32939537	32940785	GT	AG	ACCTGAC	24	5.91604	0	1	0	0	0	0	0
ENSG00000006042	+	ENST00000439138	1	17	32928238	32930899	GT	AG	AGTTAAA	20	5.00718	0	0	0	0	0	0	0
ENSG00000006042	+	ENST00000578289	6	17	32936448	32944877	GT	AG	GTTTCAT	35	6.90431	0	0	0	0	0	0	1
ENSG00000006042	+	ENST00000579849	1	17	32928238	32931326	GT	AG	GCATAAA	23	6.72269	0	0	0	0	0	0	0
ENSG00000006042	+	ENST00000579849	2	17	32931403	32931474	GT	AG	CTCTGAC	18	4.71104	0	0	0	0	0	0	0
ENSG00000006047	-	ENST00000007699	1	17	7294229	7293539	GT	AG	AACTGAG	58	7.24701	0	0	0	0	0	0	0
ENSG00000006047	-	ENST00000007699	2	17	7293474	7292060	GT	AG	CCTTAAC	21	5.03448	0	0	0	0	0	0	0
ENSG00000006047	-	ENST00000007699	3	17	7292025	7291183	GT	AG	GTCTCAC	29	5.25103	0	0	0	0	0	0	0
ENSG00000006047	-	ENST00000007699	4	17	7291092	7290536	GT	AG	TTCTCAC	24	5.74456	0	0	0	0	0	0	0
ENSG00000006047	-	ENST00000007699	5	17	7290250	7290072	GT	AG	AGCTCAC	24	5.47673	0	0	0	0	0	0	0
ENSG00000006047	-	ENST00000007699	6	17	7289967	7289726	GT	AG	CCCTCAG	22	4.58258	0	0	0	0	0	0	0
ENSG00000006047	-	ENST00000007699	7	17	7289529	7288839	GT	AG	GTCTCAA	23	5.43271	0	0	0	0	0	0	0
ENSG00000006047	-	ENST00000007699	8	17	7288748	7288644	GT	AG	TGTTCAC	30	6.69401	0	0	0	0	0	0	0
ENSG00000006047	-	ENST00000571464	4	17	7288748	7288477	GT	AG	GACCAAA	48	6.48074	0	0	0	0	0	0	0
ENSG00000006059	-	ENST00000007735	1	17	41350419	41349429	GT	AG	TGCTCAT	26	4.97032	0	0	0	0	0	0	0
ENSG00000006059	-	ENST00000007735	2	17	41349345	41348640	GT	AG	TCCTGAC	18	5.56774	0	0	0	0	0	0	0
ENSG00000006059	-	ENST00000007735	3	17	41348482	41347223	GT	AG	ATTTAAA	23	5.12564	0	0	0	0	0	0	0
ENSG00000006059	-	ENST00000007735	4	17	41347060	41346970	GT	AG	GTCTGAT	26	5.91608	0	0	0	0	0	0	0
ENSG00000006059	-	ENST00000007735	5	17	41346843	41346669	GT	AG	CTCTGAC	25	5.90819	0	0	0	0	0	0	0
ENSG00000006059	-	ENST00000007735	6	17	41346447	41346237	GT	AG	CTCTAAC	28	6.63706	0	0	0	0	0	0	0
ENSG00000006062	-	ENST00000344686	1	17	45316959	45290766	GT	AG	AAGTGAC	27	5.60711	0	0	0	0	0	0	0
ENSG00000006062	-	ENST00000344686	2	17	45290489	45289306	GT	AG	TGCTAAA	48	6.96446	0	0	0	0	0	0	1
ENSG00000006062	-	ENST00000344686	3	17	45289235	45287365	GT	AG	TGCTCAA	29	7.53277	0	0	0	0	0	0	0
ENSG00000006062	-	ENST00000344686	4	17	45287153	45287046	GT	AG	TGCTGAT	22	4.58258	0	0	0	0	0	0	0
ENSG00000006062	-	ENST00000344686	5	17	45286430	45284950	GT	AG	CACTGAA	30	7.416	0	0	0	0	0	0	0
ENSG00000006062	-	ENST00000344686	6	17	45284811	45274594	GT	AG	TCTTAAC	24	4.78876	0	0	0	0	0	0	0
ENSG00000006062	-	ENST00000344686	7	17	45274463	45274255	GT	AG	GTCCCAT	28	4.79583	0	0	0	0	0	0	0
ENSG00000006062	-	ENST00000344686	8	17	45274122	45273608	GT	AG	GACTCAC	35	6.89429	0	0	0	0	0	0	0
ENSG00000006062	-	ENST00000344686	9	17	45273502	45271222	GT	AG	AGGTAAC	26	5.65318	0	0	0	0	0	0	0
ENSG00000006062	-	ENST00000344686	10	17	45271057	45270564	GT	AG	GCCTCAC	23	5.56776	0	0	0	0	0	0	0
ENSG00000006062	-	ENST00000344686	11	17	45270412	45267760	GT	AG	CCCTCAC	24	6.32452	0	0	0	0	0	0	0
ENSG00000006062	-	ENST00000344686	12	17	45267405	45267199	GT	AG	CTTTCAC	27	5.09742	0	0	0	0	0	0	0
ENSG00000006062	-	ENST00000344686	13	17	45267091	45266682	GT	AG	CCCTGAG	27	5.26556	0	0	0	0	1	0	0
ENSG00000006062	-	ENST00000344686	14	17	45266536	45265264	GT	AG	TCCTGAC	24	6.16402	0	0	0	0	0	0	0
ENSG00000006062	-	ENST00000344686	15	17	45265162	45264801	GT	AG	CCATGAT	31	5.14965	0	0	0	0	0	0	0
ENSG00000006062	-	ENST00000617331	1	17	45316959	45312438	GT	AG	AAATAAC	24	6.82647	0	0	0	0	0	0	0
ENSG00000006071	-	ENST00000302539	13	11	17428564	17428406	GT	AG	TCCTCAC	19	5.56637	0	0	0	0	0	0	0
ENSG00000006071	-	ENST00000302539	16	11	17427048	17416966	GT	AG	AACTAAC	32	7.28011	0	0	0	0	0	0	0
ENSG00000006071	-	ENST00000528374	5	11	17397192	17397059	GT	AG	GGCCCAT	21	5.72591	0	0	0	0	0	0	0
ENSG00000006071	-	ENST00000642579	20	11	17397192	17397017	GT	AG	CGCTGAT	19	5.23321	1	0	0	0	0	0	0
ENSG00000006071	-	ENST00000644649	3	11	17448515	17444402	GT	AG	GTGCCAT	22	4.24264	0	0	0	0	0	0	0
ENSG00000006071	-	ENST00000644772	1	11	17476628	17475028	GT	AG	CTCTGAC	17	5.83095	0	0	0	0	0	0	0
ENSG00000006071	-	ENST00000644772	2	11	17474885	17470223	GT	AG	TACTTAG	40	6.19666	0	0	0	0	0	0	0
ENSG00000006071	-	ENST00000644772	3	11	17470100	17463605	GT	AG	ACATGAT	41	7.33376	0	0	0	0	0	0	0
ENSG00000006071	-	ENST00000644772	4	11	17463437	17461826	GT	AG	GACTTAC	31	6.41723	0	0	0	0	0	0	0
ENSG00000006071	-	ENST00000644772	5	11	17461582	17460677	GT	AG	CTCTGAC	25	5.99978	0	0	0	0	0	0	0
ENSG00000006071	-	ENST00000644772	6	11	17460487	17453284	GT	AG	CAATGAC	31	5.08811	0	0	0	0	0	0	0
ENSG00000006071	-	ENST00000644772	7	11	17453118	17448672	GT	AG	TGATGAT	32	5.05247	0	0	0	0	0	0	0
ENSG00000006071	-	ENST00000644772	8	11	17448515	17443313	GT	AG	ACCTGAC	20	5.47455	0	0	0	0	0	0	0
ENSG00000006071	-	ENST00000644772	9	11	17443177	17442883	GT	AG	CTCTGAC	18	5.83095	1	0	0	0	0	0	0
ENSG00000006071	-	ENST00000644772	10	11	17442719	17432245	GT	AG	CACTAAA	26	6.95262	0	0	0	0	0	0	0
ENSG00000006071	-	ENST00000644772	11	11	17432203	17430960	GT	AG	GCCTCAC	20	7.21051	0	0	0	0	0	0	0
ENSG00000006071	-	ENST00000644772	12	11	17430813	17428671	GT	AG	GGGTGAG	27	5.2915	0	0	0	0	0	0	0
ENSG00000006071	-	ENST00000644772	13	11	17428564	17428472	GT	AG	CTCTAAG	49	7.06026	0	0	0	0	0	0	0
ENSG00000006071	-	ENST00000644772	14	11	17428288	17427943	GT	AG	TATTCAC	57	8.18533	0	0	0	0	0	0	0
ENSG00000006071	-	ENST00000644772	15	11	17427866	17427155	GT	AG	CACTCAC	26	6.85526	0	0	0	0	0	0	0
ENSG00000006071	-	ENST00000644772	16	11	17427048	17416963	GT	AG	AACTAAC	35	7.48331	0	0	0	0	0	0	0
ENSG00000006071	-	ENST00000644772	17	11	17416929	17415340	GT	AG	AGCTCAG	26	4.0966	0	0	0	0	0	0	0
ENSG00000006071	-	ENST00000644772	18	11	17415303	17414611	GT	AG	CCCTGAG	43	6.56923	0	0	0	0	0	0	0
ENSG00000006071	-	ENST00000644772	19	11	17414511	17413479	GT	AG	GGCTGAC	33	5.56776	0	0	0	0	0	0	0
ENSG00000006071	-	ENST00000644772	20	11	17413393	17412747	GT	AG	GCATGAT	25	4.39238	0	0	0	0	0	0	0
ENSG00000006071	-	ENST00000644772	21	11	17412665	17410654	GT	AG	TACTCAT	64	8.28192	0	0	0	0	0	0	0
ENSG00000006071	-	ENST00000644772	22	11	17410515	17408518	GT	AG	CCCCAAA	26	4.93584	0	0	0	0	0	0	0
ENSG00000006071	-	ENST00000644772	23	11	17408391	17407454	GT	AG	AGGCCAC	15	4.4328	0	0	0	0	0	0	0
ENSG00000006071	-	ENST00000644772	24	11	17407353	17407130	GT	AG	TAGCCAC	26	4.79583	0	0	0	0	0	0	0
ENSG00000006071	-	ENST00000644772	25	11	17406887	17406789	GT	AG	AAATCAC	17	6.84584	0	0	0	0	0	0	0
ENSG00000006071	-	ENST00000644772	26	11	17406621	17405564	GT	AG	GAGTAAC	24	5.3542	0	0	0	0	0	0	0
ENSG00000006071	-	ENST00000644772	27	11	17405493	17404670	GT	AG	AATTCAC	30	4.90716	0	0	0	0	0	0	0
ENSG00000006071	-	ENST00000644772	28	11	17404511	17402754	GT	AG	TCTTAAC	27	6.44881	0	0	0	0	0	0	0
ENSG00000006071	-	ENST00000644772	29	11	17402660	17398442	GT	AG	CCCTTAG	24	4.69042	0	0	0	0	0	0	0
ENSG00000006071	-	ENST00000644772	30	11	17398338	17397798	GC	AG	AGGTCAG	19	4.46404	0	0	0	0	0	0	0
ENSG00000006071	-	ENST00000644772	31	11	17397683	17397314	GT	AG	GCGCCAC	19	4.07051	0	1	0	0	0	0	0
ENSG00000006071	-	ENST00000644772	32	11	17397192	17397047	GT	AG	GGCTGAG	19	3.87293	0	0	0	0	0	0	1
ENSG00000006071	-	ENST00000644772	33	11	17396915	17395931	GT	AG	GTCCCAG	29	5.47723	0	0	0	0	0	0	0
ENSG00000006071	-	ENST00000644772	34	11	17395851	17395719	GT	AG	CAGTCAC	37	6.48069	0	0	0	0	0	0	0
ENSG00000006071	-	ENST00000644772	35	11	17395609	17395276	GT	AG	TCCCTAC	26	6.78233	0	0	0	0	0	0	0
ENSG00000006071	-	ENST00000644772	36	11	17395171	17394400	GT	AG	GATTAAC	36	5.73343	0	0	0	0	0	0	0
ENSG00000006071	-	ENST00000644772	37	11	17394265	17393760	GT	AG	AGGTGAG	29	3.65777	0	0	0	0	0	0	0
ENSG00000006071	-	ENST00000644772	38	11	17393696	17393129	GT	AG	TCCTGAC	25	8.12373	0	0	0	0	0	0	0
ENSG00000006116	+	ENST00000005284	1	16	24256966	24346733	GT	AG	GGCTCAG	23	4.24958	0	0	1	0	0	0	0
ENSG00000006116	+	ENST00000005284	2	16	24346818	24354832	GT	AG	AGCCTCT	18	4.72711	0	0	0	0	0	0	0
ENSG00000006116	+	ENST00000005284	3	16	24354974	24361351	GT	AG	GTATAAA	32	5.65685	0	0	0	0	0	0	0
ENSG00000006118	+	ENST00000005286	5	11	60930660	60931685	GT	AG	TAGCAAG	31	5.61555	0	0	0	0	0	0	0
ENSG00000006118	+	ENST00000453848	1	11	60924734	60927203	GT	AG	CTGTCAT	28	5.24792	0	0	0	0	0	0	0
ENSG00000006118	+	ENST00000453848	2	11	60927419	60927640	GT	AG	TGTTAAG	22	4.74908	0	0	0	0	0	0	0
ENSG00000006118	+	ENST00000453848	3	11	60927860	60928628	GT	AG	TGCTGAG	62	7.69526	0	0	0	0	0	0	0
ENSG00000006118	+	ENST00000453848	4	11	60928961	60930509	GT	AG	AACTGAG	21	4.68687	0	0	1	0	0	0	0
ENSG00000006118	+	ENST00000453848	5	11	60930660	60931688	GT	AG	TAGCAAG	34	5.87358	0	0	0	0	0	0	0
ENSG00000006118	+	ENST00000453848	6	11	60931885	60931983	GT	AG	GGCTGAG	20	4.58258	0	0	0	0	0	0	0
ENSG00000006118	+	ENST00000453848	7	11	60932128	60933541	GT	AG	GGCTTAG	32	5.33993	0	0	0	0	0	0	0
ENSG00000006118	+	ENST00000453848	8	11	60933745	60934487	GT	AG	CGCTGAC	30	5	0	0	0	0	0	0	0
ENSG00000006118	+	ENST00000453848	9	11	60934765	60935251	GT	AG	CCCCCAC	25	4.46983	0	0	0	0	0	0	1
ENSG00000006118	+	ENST00000453848	10	11	60935444	60935863	GT	AG	GCGTGCC	38	7.5073	1	0	1	0	0	0	0
ENSG00000006118	+	ENST00000535480	2	11	60936017	60936746	GT	AG	AAGCGAG	26	4.69042	0	0	0	0	0	0	0
ENSG00000006125	+	ENST00000587805	2	17	35657792	35659763	GT	AG	ATGTAAC	59	6.71872	0	0	0	0	0	0	0
ENSG00000006125	+	ENST00000589774	1	17	35578122	35594007	GT	AG	ACCTGAA	29	4.22777	0	0	0	0	0	0	0
ENSG00000006125	+	ENST00000589774	2	17	35594068	35598229	GT	AG	ACCTTAC	25	4.79583	0	0	0	1	0	0	0
ENSG00000006125	+	ENST00000589774	3	17	35598336	35605704	GT	AG	TGCTTAC	33	7.27309	0	0	0	0	0	1	0
ENSG00000006125	+	ENST00000589774	4	17	35605841	35608141	GT	AG	TGGTGAT	14	5.09113	0	0	0	0	0	0	0
ENSG00000006125	+	ENST00000590432	1	17	35587598	35588624	GT	AG	AAATGAT	35	5.55756	0	0	0	1	0	0	0
ENSG00000006125	+	ENST00000616784	5	17	35608388	35624396	GT	AG	TGGTGAA	29	3.60331	0	0	0	0	0	0	0
ENSG00000006125	+	ENST00000616784	6	17	35624588	35626620	GT	AG	TTATAAT	34	3.4293	0	0	0	0	0	0	0
ENSG00000006125	+	ENST00000616784	7	17	35626843	35627384	GT	AG	CCTTCAC	32	6.77689	1	0	1	0	0	0	0
ENSG00000006125	+	ENST00000616784	8	17	35627506	35627630	GT	AG	GATTAAC	21	4.97142	0	0	0	0	0	0	0
ENSG00000006125	+	ENST00000616784	9	17	35627727	35636340	GC	AG	ATCTGAC	30	6.35519	0	0	0	0	0	0	0
ENSG00000006125	+	ENST00000616784	10	17	35636457	35639594	GT	AG	CAATAAC	25	4.58122	0	0	0	0	0	0	0
ENSG00000006125	+	ENST00000616784	11	17	35639761	35641876	GT	AG	GAATAAT	46	6.47402	0	0	0	0	0	0	0
ENSG00000006125	+	ENST00000616784	12	17	35641976	35650529	GT	AG	GTTTCAT	33	6.31855	0	0	0	0	0	0	0
ENSG00000006125	+	ENST00000616784	13	17	35650790	35657598	GT	AG	AACTGAC	40	7.20068	0	0	0	0	0	0	0
ENSG00000006125	+	ENST00000621668	4	17	35605841	35608255	GT	AG	CTGTGAG	23	4.89898	0	0	0	0	0	0	0
ENSG00000006125	+	ENST00000621668	14	17	35657792	35670856	GT	AG	AGCTAAA	45	6.40458	0	0	0	0	0	0	0
ENSG00000006125	+	ENST00000621914	14	17	35657792	35671753	GT	AG	TGTTAAT	47	6.45384	0	0	0	0	0	0	0
ENSG00000006125	+	ENST00000621914	15	17	35671901	35674175	GT	AG	TATTGAG	20	4.53904	0	0	1	0	0	0	0
ENSG00000006125	+	ENST00000621914	16	17	35674322	35682694	GT	AG	GATTAAC	31	7.35684	0	0	0	0	0	0	0
ENSG00000006125	+	ENST00000621914	17	17	35682825	35709223	GT	AG	ATTTGAC	21	7.44064	0	0	0	0	0	0	0
ENSG00000006125	+	ENST00000621914	18	17	35709309	35710233	GT	AG	TACTGAC	44	6.50362	0	0	0	0	0	0	0
ENSG00000006125	+	ENST00000621914	19	17	35710321	35717194	GT	AG	AACTGAA	31	5.36024	0	0	0	0	0	0	0
ENSG00000006125	+	ENST00000621914	20	17	35717350	35723624	GT	AG	TGCTAAT	28	7.20665	0	0	0	0	0	0	0
ENSG00000006125	+	ENST00000628168	2	17	35598336	35600936	GT	AG	AAATGAC	24	5.74456	0	0	0	0	0	0	0
ENSG00000006128	+	ENST00000319273	1	7	97732196	97732603	GT	AG	CCCTAAT	51	7.06651	0	0	0	0	0	0	0
ENSG00000006128	+	ENST00000319273	2	7	97732736	97733722	GT	AG	GCCTTAC	32	8.42615	0	0	0	0	0	0	0
ENSG00000006128	+	ENST00000319273	3	7	97733820	97734247	GT	AG	TAATGAC	19	4.4998	0	0	0	0	0	0	0
ENSG00000006128	+	ENST00000319273	4	7	97734293	97734825	GT	AG	TGCTAAT	18	7.34801	0	0	0	0	0	0	0
ENSG00000006128	+	ENST00000319273	5	7	97734850	97736298	GT	AG	CCCTAAA	15	4.90518	0	0	0	0	0	0	0
ENSG00000006128	+	ENST00000319273	6	7	97736353	97739873	GT	AG	AATTCAC	35	5.31238	0	0	0	0	0	0	0
ENSG00000006194	+	ENST00000219069	1	16	3284206	3285058	GT	AG	TGATGAT	25	3.01187	0	0	0	0	0	0	0
ENSG00000006194	+	ENST00000219069	2	16	3285240	3285680	GT	AG	TTCTCAT	23	6.05552	0	0	0	0	0	0	0
ENSG00000006194	+	ENST00000219069	4	16	3286150	3288453	GT	AG	CAGTACA	29	5.38516	0	0	0	0	0	0	0
ENSG00000006194	+	ENST00000538765	1	16	3263884	3289392	GT	AG	AAATAAT	32	6.32456	0	0	0	1	0	0	0
ENSG00000006194	+	ENST00000572748	1	16	3284206	3286022	GT	AG	GGCTAAA	23	4.47213	0	0	0	0	0	0	0
ENSG00000006194	+	ENST00000574674	2	16	3299157	3300912	GT	AG	TGATCAT	40	4.21635	0	0	0	0	0	0	0
ENSG00000006194	+	ENST00000575332	1	16	3290554	3299105	GT	AG	TCTTGAC	26	7.46259	0	0	0	0	0	0	0
ENSG00000006210	+	ENST00000006053	1	16	57372639	57379633	GT	AG	TGCTGAC	23	4.58258	0	0	0	0	0	0	0
ENSG00000006210	+	ENST00000006053	2	16	57379755	57382029	GT	AG	GCATAAC	28	9.27176	0	0	0	0	0	0	0
ENSG00000006210	+	ENST00000563383	1	16	57372639	57379615	GT	AG	TGCCCAC	21	4.47214	0	0	0	0	1	0	0
ENSG00000006282	+	ENST00000006658	1	17	50547286	50547719	GT	AG	CCCTGAG	18	4.3589	0	0	0	0	0	0	0
ENSG00000006282	+	ENST00000006658	2	17	50547768	50548282	GT	AG	GCCTGAT	19	6.16441	0	0	0	0	0	0	0
ENSG00000006282	+	ENST00000006658	3	17	50548454	50548553	GT	AG	GAGTGAT	23	4.70033	1	0	0	0	1	0	0
ENSG00000006282	+	ENST00000006658	4	17	50548619	50548809	GT	AG	CTCTGAC	43	5.31356	0	0	0	0	0	0	0
ENSG00000006282	+	ENST00000006658	5	17	50548965	50549042	GT	AG	CCCTCAC	22	5.74358	0	1	0	0	0	0	0
ENSG00000006282	+	ENST00000006658	6	17	50549187	50549285	GT	AG	AGCTGAC	29	4.89898	0	0	0	0	0	0	0
ENSG00000006282	+	ENST00000006658	7	17	50549488	50549984	GT	AG	TCCTGAC	64	8.65458	0	0	0	0	0	0	0
ENSG00000006282	+	ENST00000006658	8	17	50550116	50550207	GT	AG	CCTCCAG	18	4.3589	0	0	0	0	0	0	0
ENSG00000006282	+	ENST00000006658	9	17	50550313	50550535	GT	AG	TGTTCAC	26	5	0	0	1	0	0	1	0
ENSG00000006282	+	ENST00000006658	10	17	50550611	50550707	GT	AG	AGCCAAC	18	4.89565	0	0	0	0	0	0	0
ENSG00000006282	+	ENST00000006658	11	17	50550918	50550997	GT	AG	AGACAAA	17	4.12311	0	0	0	0	0	0	0
ENSG00000006282	+	ENST00000006658	12	17	50551191	50551510	GT	AG	TTCTTAC	27	5.99934	0	0	0	0	0	0	0
ENSG00000006282	+	ENST00000006658	13	17	50551680	50551968	GT	AG	CCGTAAT	15	5.38504	0	1	1	0	0	0	0
ENSG00000006282	+	ENST00000006658	14	17	50552181	50554250	GT	AG	CAGTGAC	42	6.71849	0	0	0	0	0	0	0
ENSG00000006282	+	ENST00000006658	15	17	50554451	50555231	GT	AG	GAGTGAC	19	4.89898	0	0	0	0	0	0	0
ENSG00000006282	+	ENST00000006658	16	17	50555313	50555491	GT	AG	AGGTGAC	27	5.74456	0	0	0	0	0	0	0
ENSG00000006282	+	ENST00000619622	1	17	50547370	50548266	GT	TG	GGCCCCT	15	3.7928	0	0	0	0	0	0	0
ENSG00000006282	+	ENST00000634597	1	17	50548162	50548282	GT	AG	GCCTGAT	19	6.16441	0	0	0	0	0	0	0
ENSG00000006283	+	ENST00000360761	1	17	50561702	50568869	AT	AC	TGGCCAG	24	5	0	0	0	0	0	0	0
ENSG00000006283	+	ENST00000360761	2	17	50568982	50569164	GT	AG	GTCTCAG	30	4.65066	0	0	0	0	0	0	0
ENSG00000006283	+	ENST00000360761	3	17	50569299	50569705	GT	AG	GACTCAA	31	5.47645	0	0	0	0	0	0	0
ENSG00000006283	+	ENST00000360761	4	17	50569804	50571877	GT	AG	TCCCCAG	22	4.79583	0	1	0	0	0	0	0
ENSG00000006283	+	ENST00000360761	5	17	50572038	50572553	GT	AG	GTCTCAC	27	5.82873	1	0	0	0	0	0	0
ENSG00000006283	+	ENST00000360761	6	17	50572855	50573020	GT	AG	TAGTCAG	24	4.82352	0	0	0	0	0	0	0
ENSG00000006283	+	ENST00000360761	7	17	50573114	50575542	GT	AG	TCTTCAG	34	5.91608	0	0	0	0	0	0	0
ENSG00000006283	+	ENST00000360761	8	17	50576327	50578187	GT	AG	CTCTCAC	21	5.47722	0	0	0	0	0	0	0
ENSG00000006283	+	ENST00000360761	9	17	50578565	50590470	GT	AG	GCCTCAC	21	4.41908	0	0	0	0	0	0	0
ENSG00000006283	+	ENST00000360761	10	17	50590623	50591434	GT	AG	GGCTCAG	22	4.79583	1	1	0	0	0	0	0
ENSG00000006283	+	ENST00000360761	11	17	50591621	50591738	GT	AG	CTCTGAT	32	5.19615	0	0	0	0	1	0	0
ENSG00000006283	+	ENST00000360761	12	17	50591854	50591936	GT	AG	CCCTGAT	21	5.47722	0	0	0	0	0	0	0
ENSG00000006283	+	ENST00000360761	13	17	50592093	50596561	GT	AG	CCCTAAT	25	6.63325	0	0	0	0	0	0	0
ENSG00000006283	+	ENST00000360761	14	17	50596647	50596729	GT	AG	GGGCCAG	43	6.63325	0	0	0	0	0	0	0
ENSG00000006283	+	ENST00000360761	15	17	50596924	50599427	GT	AG	GCCTGAG	28	5.38409	0	0	0	0	0	0	0
ENSG00000006283	+	ENST00000360761	16	17	50599860	50600725	GT	AG	TGCTCAT	23	4.1231	0	0	0	0	0	0	0
ENSG00000006283	+	ENST00000360761	17	17	50600827	50601050	GT	AG	CTCTCAG	25	5.09902	0	0	0	0	0	0	0
ENSG00000006283	+	ENST00000360761	18	17	50601175	50602819	GT	AG	GGGCAAC	24	6.99992	1	0	0	0	0	0	0
ENSG00000006283	+	ENST00000360761	19	17	50602889	50603014	GT	AG	CGATGAC	19	5.74114	0	0	0	0	0	0	1
ENSG00000006283	+	ENST00000360761	20	17	50603200	50604154	GT	AG	GCCTTAT	26	4.41449	0	0	1	0	0	0	0
ENSG00000006283	+	ENST00000360761	21	17	50604282	50605897	GT	AG	AGCTCAC	32	5.59	0	0	0	0	0	0	0
ENSG00000006283	+	ENST00000360761	22	17	50606024	50606899	GT	AG	ACTTCAA	29	6.06692	0	1	0	0	0	0	0
ENSG00000006283	+	ENST00000360761	23	17	50606990	50607826	GT	AG	GGCTGAT	33	7.14083	0	0	0	0	0	0	0
ENSG00000006283	+	ENST00000360761	24	17	50608020	50609881	GT	AG	CAGTGAC	26	5.56385	0	0	0	0	0	0	0
ENSG00000006283	+	ENST00000360761	25	17	50609936	50615360	GT	AG	GCCTGAC	33	6.55744	0	0	0	0	0	0	1
ENSG00000006283	+	ENST00000360761	26	17	50615513	50616274	GT	AG	CCTTAAG	33	4.8656	0	0	0	0	0	0	0
ENSG00000006283	+	ENST00000360761	27	17	50616385	50617437	GT	AG	AACTCAG	26	4.79583	0	0	0	0	0	0	0
ENSG00000006283	+	ENST00000360761	28	17	50617572	50617858	GT	AG	TCATGAC	19	4.17895	0	0	0	0	0	0	0
ENSG00000006283	+	ENST00000360761	29	17	50617930	50618047	GT	AG	GACCCAG	36	5.76678	0	0	0	0	0	0	0
ENSG00000006283	+	ENST00000360761	30	17	50618127	50618221	GT	AG	GACTAAC	34	7.2111	0	0	0	1	0	0	0
ENSG00000006283	+	ENST00000360761	31	17	50618344	50618654	GT	AG	GCCTCAC	24	5.56775	0	0	0	0	0	0	0
ENSG00000006283	+	ENST00000360761	32	17	50619009	50623906	GT	AG	CAGTTAC	54	7.5469	0	0	0	0	0	0	0
ENSG00000006283	+	ENST00000360761	33	17	50624076	50624359	GT	AG	CCCCCAC	29	6.46126	0	0	0	0	0	0	0
ENSG00000006283	+	ENST00000360761	34	17	50624530	50626016	GT	AG	GGCTGAG	22	4.79583	0	0	0	0	0	0	0
ENSG00000006283	+	ENST00000416767	13	17	50592093	50594992	GT	AG	CTGTGAC	37	5.65685	0	0	0	0	0	0	1
ENSG00000006283	+	ENST00000502264	32	17	50619009	50621659	GT	AG	GCCTGAT	21	8.46701	0	0	0	0	0	0	0
ENSG00000006283	+	ENST00000507510	33	17	50619009	50619682	GT	AG	GTGTCAC	113	9.86641	0	0	0	0	0	0	0
ENSG00000006283	+	ENST00000507609	30	17	50617909	50618047	GT	AG	GACCCAG	36	5.76678	0	0	0	0	0	0	0
ENSG00000006283	+	ENST00000507896	35	17	50626083	50626319	GT	AG	ATTTCAG	28	5.09902	0	0	0	0	0	0	0
ENSG00000006283	+	ENST00000513964	24	17	50606990	50607928	GT	AG	TGCTCAT	48	10.2319	0	0	0	0	0	0	0
ENSG00000006283	+	ENST00000570567	5	17	50573114	50573205	GT	AG	AGGGGAT	20	4.35735	0	0	0	0	0	0	0
ENSG00000006327	+	ENST00000573001	1	16	3018537	3021214	GT	AG	CTCTGAC	20	3.99999	0	0	0	0	0	0	0
ENSG00000006327	+	ENST00000573001	2	16	3021320	3021554	GT	AG	GTCTGAC	20	3.87298	0	0	0	0	0	0	0
ENSG00000006327	+	ENST00000573001	3	16	3021690	3021770	GT	AG	TGCTGAC	24	7.05494	1	0	0	0	0	0	1
ENSG00000006327	+	ENST00000575836	1	16	3020492	3021159	GT	AG	ACGTTAT	27	4.79494	0	0	0	0	0	0	0
ENSG00000006377	+	ENST00000518156	1	7	97006414	97007637	GT	AG	GGGTGAC	28	6.48074	1	0	0	0	0	0	0
ENSG00000006377	+	ENST00000518156	2	7	97007832	97009795	GT	AG	GCCTAAT	22	5.61593	0	1	0	1	0	0	0
ENSG00000006432	-	ENST00000554146	1	14	70783222	70765488	GT	AG	AAATAAA	21	4.70963	0	0	0	0	0	0	0
ENSG00000006432	-	ENST00000554752	1	14	70808765	70801081	GT	AG	TTTTGAC	30	6.47779	0	0	0	0	0	0	0
ENSG00000006432	-	ENST00000554752	2	14	70800666	70761183	GT	AG	GATTAAT	41	6.16225	0	0	0	0	0	0	0
ENSG00000006432	-	ENST00000554752	3	14	70761001	70750082	GT	AG	ACCTGAA	39	5.21156	0	0	0	0	0	0	0
ENSG00000006432	-	ENST00000554752	4	14	70749932	70749005	GT	AG	TATTCAC	15	4.07049	0	0	0	0	0	0	0
ENSG00000006432	-	ENST00000554752	5	14	70748828	70742592	GT	AG	CTCTGAT	21	5.91161	0	0	0	0	0	0	0
ENSG00000006432	-	ENST00000554752	6	14	70742350	70740165	GT	AG	TGTTAAT	32	8.79268	0	1	0	0	0	0	0
ENSG00000006432	-	ENST00000554752	7	14	70740041	70738399	GT	AG	ATCCAAC	17	5.44494	0	1	0	0	0	0	1
ENSG00000006432	-	ENST00000554752	8	14	70738244	70736030	GT	AG	TACTGAT	20	7.20938	0	0	0	0	0	0	0
ENSG00000006432	-	ENST00000554752	9	14	70735960	70734499	GT	AG	TTCTGAC	27	5.09902	0	0	0	0	0	0	0
ENSG00000006432	-	ENST00000554752	10	14	70734385	70733343	GT	AG	ACCTCAT	43	8.11756	0	0	0	0	0	1	0
ENSG00000006432	-	ENST00000554752	11	14	70732538	70730865	GT	AG	ATCTGAT	28	7.61039	0	0	0	0	0	0	0
ENSG00000006432	-	ENST00000555993	10	14	70734385	70733799	GT	AG	AACTGAG	33	5.83009	0	0	0	0	0	0	0
ENSG00000006451	+	ENST00000005257	1	7	39623826	39686630	GT	AG	TACTGAG	29	4.97645	0	0	1	1	0	0	0
ENSG00000006451	+	ENST00000005257	2	7	39686782	39690381	GT	AG	TAATAAT	33	6.16366	0	0	0	0	0	1	0
ENSG00000006451	+	ENST00000005257	3	7	39690591	39696684	GT	AG	TGTTAAT	29	6.86348	0	0	0	0	0	0	0
ENSG00000006451	+	ENST00000005257	4	7	39696860	39706122	GT	AG	TATTTAT	22	6.14003	0	0	0	0	0	0	0
ENSG00000006453	-	ENST00000005260	1	7	98400801	98362433	GT	AG	AGATGAC	51	6.30007	0	0	0	0	0	0	0
ENSG00000006453	-	ENST00000005260	2	7	98362356	98355129	GT	AG	AAGTGAC	30	5.88147	0	0	0	0	0	0	0
ENSG00000006453	-	ENST00000005260	3	7	98355041	98320299	GT	AG	CGCTAAC	22	8.48527	0	0	0	0	0	0	0
ENSG00000006453	-	ENST00000005260	4	7	98320236	98320130	GT	AG	GTATGAA	23	5.25129	0	0	0	0	0	0	0
ENSG00000006453	-	ENST00000005260	5	7	98320057	98317357	GT	AG	AAATAAG	22	4.24264	0	0	0	0	0	0	0
ENSG00000006453	-	ENST00000005260	6	7	98317218	98315613	GT	AG	ATATAAT	31	7.86618	0	0	0	0	0	0	0
ENSG00000006453	-	ENST00000005260	7	7	98315459	98312265	GT	AG	TCTTTAG	24	5	0	0	0	0	1	0	0
ENSG00000006453	-	ENST00000005260	8	7	98312096	98310593	GT	AG	GACTAAT	18	3.84941	0	0	0	0	0	0	0
ENSG00000006453	-	ENST00000005260	9	7	98310444	98307897	GT	AG	CTTTGAA	32	4.1655	0	0	0	0	0	0	0
ENSG00000006453	-	ENST00000005260	10	7	98307688	98306517	GT	AG	TGCTGAT	30	5.38516	0	0	0	0	0	0	0
ENSG00000006453	-	ENST00000005260	11	7	98306438	98304377	GT	AG	ATCTAAC	29	6.47833	0	0	0	0	0	0	0
ENSG00000006453	-	ENST00000005260	12	7	98304195	98294112	GT	AG	TTCTAAG	33	4.38736	0	0	0	0	0	0	0
ENSG00000006453	-	ENST00000005260	13	7	98294073	98293597	GT	AG	TTCTGAA	24	4.79583	0	0	0	0	1	0	0
ENSG00000006459	-	ENST00000397560	1	7	140176743	140139191	GT	AG	TACTGAT	22	6.35334	0	0	0	0	0	0	0
ENSG00000006459	-	ENST00000397560	2	7	140139104	140133657	GT	AG	CAGTTAC	37	4.8985	0	0	0	0	0	0	0
ENSG00000006459	-	ENST00000397560	3	7	140133538	140129654	GT	AG	AATTAAC	76	9.15031	0	0	0	0	0	0	0
ENSG00000006459	-	ENST00000397560	4	7	140129492	140127584	GT	AG	CAATAAT	25	4.60814	0	0	0	0	0	0	0
ENSG00000006459	-	ENST00000397560	5	7	140127441	140126824	GT	AG	GCATGAT	34	7.34316	0	0	0	0	0	0	0
ENSG00000006459	-	ENST00000397560	6	7	140126636	140124784	GT	AG	GTATGAT	14	4.46298	0	0	0	0	0	0	0
ENSG00000006459	-	ENST00000397560	7	7	140124620	140120530	GT	AG	AAATGAC	29	6.91849	0	0	0	0	0	0	0
ENSG00000006459	-	ENST00000397560	8	7	140120441	140119220	GT	AG	TTCTAAT	35	6.07814	0	0	0	0	0	0	0
ENSG00000006459	-	ENST00000397560	9	7	140119112	140113583	GT	AG	TTTTAAC	37	5.43176	0	0	0	0	0	0	0
ENSG00000006459	-	ENST00000397560	10	7	140113490	140111185	GT	AG	AAATAAC	36	6.79882	0	0	0	0	0	0	0
ENSG00000006459	-	ENST00000397560	11	7	140111094	140102161	GT	AG	GTGTAAC	41	4.80211	0	0	0	0	0	0	0
ENSG00000006459	-	ENST00000397560	12	7	140101950	140100024	GC	AG	AAGTAAG	22	3.90373	0	0	0	0	1	0	0
ENSG00000006459	-	ENST00000397560	13	7	140099898	140099034	GT	AG	TTCTGAT	23	6.50058	0	0	0	0	0	0	0
ENSG00000006459	-	ENST00000397560	14	7	140098878	140097643	GT	AG	AAATGAC	36	6.72983	0	0	0	0	0	0	0
ENSG00000006459	-	ENST00000397560	15	7	140097544	140097048	GT	AG	TTCTTAT	34	5.56776	0	0	0	0	0	0	0
ENSG00000006459	-	ENST00000397560	16	7	140096898	140096764	GT	AG	AGACTCT	29	5.91606	0	0	0	0	0	0	0
ENSG00000006459	-	ENST00000397560	17	7	140096554	140094139	GT	AG	AACTAAA	14	3.84144	0	0	0	0	0	0	0
ENSG00000006459	-	ENST00000397560	18	7	140094055	140092078	GT	AG	CCCTAAA	34	4.48087	0	0	0	0	0	0	0
ENSG00000006459	-	ENST00000397560	19	7	140091803	140091189	GT	AG	TACTTAC	24	6.58008	0	0	0	0	0	0	0
ENSG00000006468	-	ENST00000405192	1	7	13989562	13989140	GT	AG	GCCTAAA	23	4.69029	0	0	1	0	0	0	1
ENSG00000006468	-	ENST00000430479	1	7	13989562	13989465	GT	AG	TCCTGAT	27	4.51863	0	0	0	0	0	0	0
ENSG00000006468	-	ENST00000430479	2	7	13989267	13989140	GT	AG	GCCTAAA	23	4.69029	0	0	1	0	0	0	1
ENSG00000006468	-	ENST00000430479	3	7	13989007	13988174	GT	AG	TTTTAAA	25	4.91461	0	0	0	0	0	0	0
ENSG00000006468	-	ENST00000430479	4	7	13988085	13986686	GT	AG	GATTAAA	44	5.26809	0	0	1	0	0	0	0
ENSG00000006468	-	ENST00000430479	5	7	13986637	13977481	GT	AG	TCTTAAT	30	5.75573	0	0	0	0	0	0	0
ENSG00000006468	-	ENST00000430479	6	7	13977426	13939247	GT	AG	ATTTAAT	32	6.36613	0	0	0	0	0	0	0
ENSG00000006468	-	ENST00000430479	7	7	13939116	13935897	GT	AG	CTCCAAA	39	5.88704	0	0	0	0	0	0	0
ENSG00000006468	-	ENST00000430479	8	7	13935707	13931750	GT	AG	ATCTGAA	23	6.68981	0	0	0	0	0	0	0
ENSG00000006468	-	ENST00000430479	9	7	13931501	13911308	GT	AG	TTTTGAC	23	5.97337	1	0	0	0	0	0	0
ENSG00000006468	-	ENST00000430479	10	7	13911238	13909701	TT	AG	GAATAAA	24	6.21211	0	0	0	0	0	0	0
ENSG00000006468	-	ENST00000430479	11	7	13909631	13906600	GT	AG	TGCTAAT	31	4.73392	0	0	0	0	0	0	0
ENSG00000006468	-	ENST00000430479	12	7	13906429	13900840	GT	AG	ACTTAAC	30	5.59799	0	0	0	0	0	0	0
ENSG00000006468	-	ENST00000430479	13	7	13900737	13896088	GT	AG	TGGTGAG	33	5.79027	0	0	0	0	0	0	0
ENSG00000006468	-	ENST00000431887	1	7	13991327	13990703	GT	AG	AAGTGAC	26	5.5143	0	0	0	0	0	0	0
ENSG00000006530	+	ENST00000473247	1	7	141551435	141555452	GT	AG	GGATAAA	38	6.38843	0	0	0	0	0	0	0
ENSG00000006530	+	ENST00000473247	2	7	141555568	141562106	GT	AG	CTGTGAG	17	4.24264	0	0	0	0	0	0	0
ENSG00000006530	+	ENST00000473247	3	7	141562111	141593145	GT	AG	AGCTAAT	30	5.65205	0	0	0	0	0	0	0
ENSG00000006530	+	ENST00000473247	4	7	141593186	141596561	GT	AG	TACTGAA	25	8.12229	0	0	0	0	0	0	0
ENSG00000006530	+	ENST00000473247	5	7	141596642	141601204	GT	AG	TGATAAC	40	6.92199	0	0	0	0	0	0	0
ENSG00000006530	+	ENST00000473247	6	7	141601281	141611194	GT	AG	AACTCAC	25	4.58188	0	0	0	0	0	0	0
ENSG00000006530	+	ENST00000473247	7	7	141611288	141614145	GT	AG	TTATAAC	26	6.78452	0	0	0	0	0	0	0
ENSG00000006530	+	ENST00000473247	8	7	141614179	141615470	GT	AG	TCATAAC	33	5.89409	0	0	0	0	0	0	0
ENSG00000006530	+	ENST00000473247	9	7	141615566	141621731	GT	AG	TCATAAT	27	5.53785	0	0	0	0	0	0	0
ENSG00000006530	+	ENST00000473247	10	7	141621802	141633900	GT	AG	AAATGAA	19	3.53509	0	0	0	0	0	0	0
ENSG00000006530	+	ENST00000473247	11	7	141633981	141636959	GT	AG	TTCTTAT	29	5.13947	0	0	0	0	0	0	0
ENSG00000006530	+	ENST00000473247	12	7	141637018	141641247	GT	AG	GCATAAC	29	7.07087	0	0	0	0	0	0	0
ENSG00000006530	+	ENST00000473247	13	7	141641399	141641810	GT	AG	AACTGAC	25	5.71051	0	0	0	0	0	0	0
ENSG00000006530	+	ENST00000473247	14	7	141641909	141649262	GT	AG	TAATGAC	25	4.58249	0	0	0	0	0	0	0
ENSG00000006530	+	ENST00000473247	15	7	141649334	141651524	GT	AG	TCTTAAG	25	4.36433	0	0	0	0	0	0	0
ENSG00000006530	+	ENST00000473247	16	7	141651610	141652786	GT	AG	TTCTGAA	19	5.38384	0	0	0	0	0	0	0
ENSG00000006530	+	ENST00000492693	2	7	141593186	141593304	GT	AG	CTGTGCA	19	4.3589	0	0	0	0	0	0	0
ENSG00000006530	+	ENST00000629555	4	7	141596642	141601213	GT	AG	TGATAAC	49	7.37697	0	0	0	0	0	0	0
ENSG00000006530	+	ENST00000649914	2	7	141555568	141594674	GT	AG	TTCTCAT	34	7.23474	0	0	0	0	0	0	0
ENSG00000006530	+	ENST00000650006	13	7	141649334	141650472	GT	AG	CAGCCAG	22	4.79583	0	0	0	0	0	0	0
ENSG00000006534	+	ENST00000527514	2	11	68022762	68024207	GT	AG	GATTAAA	21	4.11211	0	0	0	0	0	0	0
ENSG00000006534	+	ENST00000612297	4	11	68019256	68021753	GT	AG	CCATCAC	27	6.08211	0	0	0	0	0	0	0
ENSG00000006534	+	ENST00000614849	1	11	68008693	68015296	GT	AG	AGTTCAT	19	4.99472	0	0	0	0	0	0	0
ENSG00000006534	+	ENST00000614849	2	11	68015460	68018526	GT	AG	CCCTGAC	20	8.04457	0	0	0	0	0	0	0
ENSG00000006534	+	ENST00000614849	3	11	68018638	68018772	GT	AG	TGCTGAG	33	4.53058	0	0	0	0	0	0	0
ENSG00000006534	+	ENST00000614849	4	11	68018894	68019169	GT	AG	CCTCCAG	26	5.19615	0	0	0	0	0	0	0
ENSG00000006534	+	ENST00000614849	5	11	68019256	68019714	GT	AG	GCCTCAC	18	4.99944	0	0	0	0	0	0	0
ENSG00000006534	+	ENST00000614849	6	11	68019797	68021484	GT	AG	CACTGAA	31	5.98916	0	0	0	0	0	0	0
ENSG00000006534	+	ENST00000614849	7	11	68021872	68022594	GT	AG	GGCTGAG	21	4.69037	0	0	0	0	0	0	1
ENSG00000006534	+	ENST00000614849	8	11	68022762	68026008	GT	AG	GCCTCAC	23	5.34941	0	0	0	0	0	0	1
ENSG00000006534	+	ENST00000614849	9	11	68026109	68027748	GT	AG	GCCTGAC	28	6.08275	0	0	0	0	0	0	0
ENSG00000006534	+	ENST00000615463	7	11	68021528	68028052	GC	GG	GAGGAAA	22	3.25989	0	0	0	0	0	0	0
ENSG00000006534	+	ENST00000617288	2	11	68015460	68018772	GT	AG	TGCTGAG	33	4.53058	0	0	0	0	0	0	0
ENSG00000006555	-	ENST00000371274	5	1	54785982	54785645	GT	AG	AGCTAAT	20	5.099	0	0	0	0	0	0	0
ENSG00000006555	-	ENST00000371276	1	1	54800596	54788098	GT	AG	CAGTAAT	32	5.2915	0	0	0	0	0	0	0
ENSG00000006555	-	ENST00000371276	2	1	54788041	54787827	GT	AG	ACCCAAC	24	6.15375	0	1	0	0	0	0	0
ENSG00000006555	-	ENST00000371276	3	1	54787710	54787076	GT	AG	TTCCTAG	29	4.31185	0	0	0	0	0	0	0
ENSG00000006555	-	ENST00000371276	4	1	54786956	54786145	GT	AG	GACCAAG	37	5.43905	0	0	0	0	0	0	0
ENSG00000006555	-	ENST00000371276	5	1	54785982	54782478	GT	AG	TCCTAAG	20	4.58254	0	0	0	0	0	0	0
ENSG00000006555	-	ENST00000371276	6	1	54782324	54781780	GT	AG	GGCTCAC	21	5.00964	0	0	0	0	0	0	0
ENSG00000006555	-	ENST00000448308	3	1	54785982	54784877	GT	AG	AGGTGAG	18	3.6472	0	0	0	0	0	0	0
ENSG00000006576	+	ENST00000416283	1	7	77798972	77840220	GT	AG	AAATAAA	32	4.6505	0	0	0	0	0	0	0
ENSG00000006576	+	ENST00000416283	2	7	77840301	77854732	GT	AG	AGACAAA	38	6.01708	1	0	0	0	0	0	0
ENSG00000006576	+	ENST00000416283	3	7	77854835	77893607	GT	AG	ATTTAAT	22	4.33397	0	0	0	0	0	0	0
ENSG00000006576	+	ENST00000416283	4	7	77893665	77893981	GT	AG	TTTTGAT	22	6.68567	0	0	0	0	0	0	0
ENSG00000006576	+	ENST00000416283	5	7	77893994	77900710	GT	AG	ATTTAAG	41	5.84938	0	0	0	0	0	0	1
ENSG00000006576	+	ENST00000416283	6	7	77900781	77901761	GT	AG	GAATAAT	41	5.58418	0	0	0	0	0	0	0
ENSG00000006576	+	ENST00000416283	7	7	77901921	77908792	GT	AG	CTATAAT	30	4.64522	0	0	0	0	0	0	0
ENSG00000006576	+	ENST00000416283	8	7	77908959	77910244	GT	AG	TATTAAA	35	5.81543	0	0	0	0	0	0	0
ENSG00000006576	+	ENST00000416283	9	7	77910410	77920278	GT	AG	AGCTAAG	35	5.74077	0	0	0	0	0	0	0
ENSG00000006576	+	ENST00000416283	10	7	77920466	77922622	GT	AG	AAATTAC	33	4.60356	0	0	0	0	0	0	0
ENSG00000006576	+	ENST00000416283	11	7	77922779	77929108	GT	AG	TATTAAT	25	4.35623	0	0	0	0	0	1	0
ENSG00000006576	+	ENST00000416283	12	7	77929328	77937709	GT	AG	TACTAAT	19	9.02283	0	0	0	0	0	0	0
ENSG00000006576	+	ENST00000416283	13	7	77937839	77940029	GT	AG	GTATAAT	42	7.24658	0	0	0	0	0	0	0
ENSG00000006576	+	ENST00000416283	14	7	77940303	77940527	GT	AG	TCTTAAC	76	8.1668	0	0	0	0	0	0	0
ENSG00000006576	+	ENST00000416283	15	7	77940660	77942699	GT	AG	TAGTAAA	49	5.82432	0	0	0	0	0	0	0
ENSG00000006576	+	ENST00000416283	16	7	77942787	77949677	GT	AG	GAATCAC	37	7.23343	0	0	0	0	0	0	0
ENSG00000006576	+	ENST00000416283	17	7	77949834	77951616	GT	AG	TTATAAT	31	4.80117	0	0	0	0	0	0	0
ENSG00000006576	+	ENST00000416283	18	7	77951713	77953768	GT	AG	GACTGAC	22	6.99695	0	0	0	0	0	0	0
ENSG00000006576	+	ENST00000416283	19	7	77953895	77954857	GT	AG	TTGTCAC	25	7.19405	0	0	0	0	0	0	0
ENSG00000006606	-	ENST00000005180	1	7	75772103	75772004	GT	AG	AAATGAG	35	5.98547	0	0	1	0	0	0	0
ENSG00000006606	-	ENST00000005180	2	7	75771888	75769790	GT	AG	TATTGAC	25	6.06963	0	0	0	0	0	0	0
ENSG00000006606	-	ENST00000394905	1	7	75789716	75772255	GT	AG	TCCCAAC	29	4.93813	0	0	0	0	0	0	0
ENSG00000006607	+	ENST00000264042	1	2	241356389	241373083	GT	AG	TGATAAT	35	6.81767	1	0	0	0	0	0	0
ENSG00000006607	+	ENST00000264042	2	2	241373291	241403827	GT	AG	CTTTCAA	35	5.02938	0	0	0	0	0	0	0
ENSG00000006607	+	ENST00000264042	3	2	241403933	241404798	GT	AG	ATTTAAT	34	5.67188	0	0	0	0	0	0	0
ENSG00000006607	+	ENST00000264042	4	2	241404842	241407536	GT	AG	TTGTGAA	23	3.46593	0	0	0	0	0	0	0
ENSG00000006607	+	ENST00000264042	5	2	241407616	241411032	GT	AG	AATTGAT	30	6.85244	0	0	0	0	0	0	0
ENSG00000006607	+	ENST00000264042	6	2	241411131	241413306	GT	AG	TAGTTAC	22	3.53658	0	0	0	0	0	0	0
ENSG00000006607	+	ENST00000264042	7	2	241413422	241417961	GT	AG	GTATGAT	22	5.56762	0	0	0	0	0	0	0
ENSG00000006607	+	ENST00000264042	8	2	241418110	241431678	GT	AG	ATGTAAT	24	6.16332	0	0	0	0	0	0	0
ENSG00000006607	+	ENST00000264042	9	2	241431775	241434157	GT	AG	AATTAAC	21	9.6584	0	0	0	0	0	0	0
ENSG00000006607	+	ENST00000264042	10	2	241434322	241434961	GT	AG	GGGTAAA	81	7.33821	0	0	0	0	0	0	0
ENSG00000006607	+	ENST00000264042	11	2	241435031	241436480	GT	AG	TTCTCAC	23	4.69042	0	0	0	0	0	0	0
ENSG00000006607	+	ENST00000264042	12	2	241436539	241441303	GT	AG	TGGTAAT	48	5.5151	0	0	0	0	0	0	0
ENSG00000006607	+	ENST00000264042	13	2	241441557	241456746	GT	AG	GCCTCAC	49	6.79451	0	0	0	0	0	0	0
ENSG00000006607	+	ENST00000264042	14	2	241456923	241462522	GT	AG	CACTTAC	21	4.47214	0	1	0	0	0	0	0
ENSG00000006607	+	ENST00000264042	15	2	241462613	241463334	GT	AG	CCATCAC	20	6.06911	0	0	0	0	0	0	0
ENSG00000006607	+	ENST00000264042	16	2	241463469	241463898	GT	AG	GGATGAC	21	5.29077	0	0	0	0	0	0	0
ENSG00000006607	+	ENST00000264042	17	2	241463981	241468139	GT	AG	TCCTCAC	31	3.71845	0	0	0	0	0	1	0
ENSG00000006607	+	ENST00000264042	18	2	241468378	241475856	GT	AG	TACTGAG	18	4.3589	0	0	0	0	0	0	0
ENSG00000006607	+	ENST00000264042	19	2	241475988	241483464	GT	AG	CGCTGAA	27	5.09902	0	0	0	0	0	0	0
ENSG00000006607	+	ENST00000264042	20	2	241483534	241484241	GT	AG	ATGTAAA	18	4.24264	0	0	0	0	0	0	0
ENSG00000006607	+	ENST00000264042	21	2	241484332	241489961	GT	AG	TGGCCAC	31	5.18886	0	0	0	0	0	0	0
ENSG00000006607	+	ENST00000264042	22	2	241490045	241491060	GT	AG	CACTGAG	22	4.79467	0	0	0	0	0	0	0
ENSG00000006607	+	ENST00000264042	23	2	241491180	241491515	GT	AG	CCCTGAG	23	4.89898	0	0	0	0	0	0	0
ENSG00000006607	+	ENST00000264042	24	2	241491680	241492928	GT	AG	GGTTAAT	29	7.13584	0	0	0	0	0	0	0
ENSG00000006607	+	ENST00000264042	25	2	241493037	241493292	GT	AG	TGGCAAC	40	6.05011	0	0	0	0	0	0	0
ENSG00000006607	+	ENST00000264042	26	2	241493445	241494007	GT	AG	GTCTGAT	20	4.40589	0	0	0	0	0	0	0
ENSG00000006607	+	ENST00000373287	17	2	241463981	241465459	GT	AG	GGCTCAT	17	4	0	0	0	0	0	0	0
ENSG00000006607	+	ENST00000412332	2	2	241494142	241494476	GT	AG	GACCAAA	31	5.55984	0	0	0	0	0	0	0
ENSG00000006607	+	ENST00000627550	17	2	241463981	241465673	GT	AG	CAGTTCT	15	4.47214	0	0	0	0	0	0	0
ENSG00000006611	-	ENST00000005226	14	11	17520869	17516291	GT	AG	AGCTGAA	37	5.46497	0	0	0	0	0	0	0
ENSG00000006611	-	ENST00000005226	15	11	17516240	17512055	GT	AG	TTCTAAC	35	8.87762	0	0	0	0	0	0	1
ENSG00000006611	-	ENST00000005226	16	11	17511901	17510522	GT	AG	TATTCAA	47	7.89308	0	0	0	0	0	0	0
ENSG00000006611	-	ENST00000005226	17	11	17510404	17509839	GT	AG	CAATTAC	26	4.99028	0	0	0	0	0	0	0
ENSG00000006611	-	ENST00000005226	18	11	17509355	17505950	GT	AG	CCATGAC	35	6.34918	0	0	0	0	0	1	0
ENSG00000006611	-	ENST00000005226	19	11	17505829	17504698	GT	AG	TGGTAAC	38	7.20955	0	0	0	0	0	1	0
ENSG00000006611	-	ENST00000005226	25	11	17496757	17495678	GT	AG	GAGTAAC	43	6.32444	0	0	1	0	0	0	0
ENSG00000006611	-	ENST00000527020	1	11	17544271	17533323	GT	AG	TGCTGAG	36	3.84031	0	0	0	0	0	0	0
ENSG00000006611	-	ENST00000527720	1	11	17533254	17531543	GT	AG	GGGTGAG	30	4.89893	0	0	0	0	0	0	1
ENSG00000006611	-	ENST00000527720	2	11	17531398	17531293	GT	AG	CCATCAC	22	5.68614	0	0	0	0	0	0	0
ENSG00000006611	-	ENST00000527720	3	11	17531153	17527332	GT	AG	GCCTGAT	44	7.91354	0	0	0	0	0	0	0
ENSG00000006611	-	ENST00000527720	4	11	17527222	17527041	GT	AG	TCCTAAC	23	5.83095	0	0	0	0	0	0	0
ENSG00000006611	-	ENST00000527720	5	11	17527015	17526811	GT	AG	CGCTAAC	33	9.21949	0	0	0	0	0	0	0
ENSG00000006611	-	ENST00000527720	6	11	17526752	17526442	GT	AG	CCGTGAT	24	7.4833	0	0	1	0	0	1	0
ENSG00000006611	-	ENST00000527720	7	11	17526346	17524536	GT	AG	ACCTGAA	32	5.09881	0	0	0	0	0	0	0
ENSG00000006611	-	ENST00000527720	8	11	17524450	17523479	GT	AG	CACTAAT	23	6.24497	0	0	0	0	0	0	0
[truncated: 199,833+ more rows]
