# Supplementary material for: The intronic branch point sequence is under strong evolutionary constraint in the bovine and human genome
Source: Commun Biol. 2021 Oct 21;4:1206. doi: 10.1038/s42003-021-02725-7 (PMC8531310; doi:10.1038/s42003-021-02725-7)
Supplement: Supplementary file 13 — Supplementary Data 10 [file 42003_2021_2725_MOESM13_ESM.xlsx]

## Sheet: BTA6_leafcutter
Position (bp)	Pval (adjusted)
1667932	0.133022
1667933	0.133022
1674715	0.275357
1680406	0.133022
1694553	0.266965
1710811	0.164472
1710856	0.116316
1710941	0.163385
1711022	0.164472
1711094	0.164472
1711181	0.164472
1711362	0.00113916
1711467	0.164472
1711507	0.164472
1711600	0.164472
1711622	0.164472
1711650	0.164472
1711748	0.164472
1711765	0.164472
1712128	0.164472
1712397	0.164472
1712431	0.164472
1712457	1.5687e-09
1712582	0.191815
1712666	0.191815
1712832	0.191815
1712996	0.164472
1713122	0.191815
1713126	0.191815
1713174	0.191815
1713175	0.191815
1713225	0.164472
1713269	0.164472
1713337	0.147945
1713449	0.164472
1714168	0.0350052
1714200	1.45376e-06
1717398	1.5687e-09
1718237	2.16363e-07
1718701	1.41236e-06
1719318	1.41236e-06
1719347	1.39114e-06
1719358	1.39114e-06
1720412	1.39114e-06
1720677	1.39114e-06
1720680	1.39114e-06
1720980	0.133144
1721280	1.41236e-06
1721453	1.41236e-06
1722773	1.41236e-06
1723547	1.41236e-06
1723627	5.46e-07
1724773	1.5687e-09
1724826	1.5687e-09
1725925	8.90765e-07
1725928	1.11686e-06
1726090	5.86283e-07
1726658	1.41236e-06
1727103	1.41236e-06
1727280	1.00729e-06
1728344	4.89549e-06
1729827	4.64289e-07
1730666	0.718929
1731594	5.46e-07
1733107	1.5687e-09
1733257	1.5687e-09
1733452	0.0242136
1734848	6.27915e-07
1736753	0.000944243
1738186	0.707938
1738228	5.86283e-07
1738345	0.00331716
1738720	0.00331716
1738778	0.00331716
1738978	0.00331716
1739069	0.0103082
1740286	5.86283e-07
1740712	0.00331716
1741263	0.707938
1741792	0.00331716
1741965	0.00099828
1742187	0.12162
1744054	5.86283e-07
1745381	0.00331716
1745531	0.00331716
1745574	0.00331716
1745666	0.00331716
1745727	0.00331716
1745855	0.00709897
1745940	0.0118071
1746065	0.00331716
1746084	0.00331716
1746209	0.00331716
1746303	0.00331716
1746312	0.00331716
1746400	0.00331716
1746532	0.00331716
1746642	0.00331716
1746890	0.00331716
1747097	0.00331716
1747224	1.33907e-09
1747539	0.00331716
1747642	0.00331716
1747653	0.00331716
1747749	0.00331716
1747753	0.00331716
1747822	0.00331716
1747843	0.00331716
1747873	0.00331716
1747920	4.99109e-07
1748122	0.00331716
1748172	0.00331716
1748198	0.00331716
1748220	0.707938
1748287	0.00331716
1748339	0.00331716
1748430	0.00331716
1748509	0.00331716
1748592	0.00331716
1749129	0.0504076
1749131	0.0513656
1750852	0.0657417
1751251	0.0095258
1751294	0.00331716
1751319	0.00596417
1751508	0.00596417
1751596	0.00331716
1751599	0.00331716
1751609	0.00331716
1751660	0.00331716
1751950	0.00331716
1752165	0.00331716
1752258	0.00331716
1752274	0.00331716
1752296	0.00331716
1752379	0.00331716
1752448	0.00331716
1752479	0.019542
1752510	0.00331716
1752567	0.00331716
1752666	0.00331716
1752684	0.00331716
1752687	0.00331716
1752700	0.00331716
1752801	0.00331716
1752807	0.00331716
1753054	0.27003
1753156	0.00331716
1753232	0.0128525
1753259	0.0128525
1753418	0.00331716
1753525	0.00331716
1753633	0.00228052
1754000	0.00331716
1754295	0.00331716
1754349	0.00331716
1754412	0.00331716
1754493	0.00331716
1754500	0.00331716
1754501	0.00331716
1754507	0.00331716
1754643	1.5687e-09
1754651	0.00331716
1754704	0.00331716
1754808	0.0416356
1754861	0.298351
1755002	9.31007e-09
1755063	0.00688235
1755064	0.00688235
1755784	1.18504e-09
1756869	5.37716e-09
1757734	0.707938
1757741	0.707938
1758596	5.37716e-09
1758895	1.5687e-09
1759951	1.5687e-09
1759954	1.5687e-09
1760294	5.50074e-08
1760720	5.50074e-08
1760737	5.50074e-08
1760758	5.50074e-08
1760986	5.50074e-08
1761337	0.0438117
1761340	1.5687e-09
1761474	5.50074e-08
1761476	5.50074e-08
1761764	5.50074e-08
1761790	5.50074e-08
1761894	0.0438117
1761990	0.0438117
1762068	0.0438117
1762099	1.5687e-09
1762172	0.707938
1762213	0.0438117
1762501	0.0195476
1762957	0.0195476
1763337	0.019542
1763821	0.0438117
1763823	0.0438117
1763842	0.0438117
1763930	0.0438117
1763974	0.0438117
1764059	0.0438117
1764066	0.0438117
1764075	0.0438117
1764229	0.0438117
1764291	0.0438117
1765224	0.0438117
1766569	0.0438117
1766641	0.707938
1766668	5.50074e-08
1767000	0.0438117
1767099	0.35659
1767160	0.190198
1767393	5.31108e-06
1767397	2.17904e-05
1767694	0.0438117
1769992	0.0438117
1770336	0.0438117
1770534	0.0438117
1770648	0.0195431
1771165	0.0438117
1771393	0.0438117
1771620	1.5687e-09
1771741	5.50074e-08
1771928	0.019542
1772853	5.50074e-08
1772959	5.50074e-08
1773802	6.24237e-07
1773862	6.24237e-07
1773888	6.24237e-07
1774020	3.69648e-08
1774076	6.24237e-07
1774775	1.5687e-09
1775234	6.24237e-07
1775400	1.5687e-09
1775528	6.24237e-07
1775821	1.5687e-09
1776376	2.4885e-09
1776385	3.14735e-07
1776498	1.5687e-09
1776697	1.91701e-07
1777248	6.24237e-07
1777591	6.24237e-07
1777688	6.24237e-07
1778076	6.24237e-07
1778079	6.24237e-07
1778129	6.24237e-07
1778258	2.61963e-07
1778450	1.91701e-07
1778459	1.91701e-07
1778705	1.91701e-07
1778951	6.24237e-07
1779011	6.91192e-07
1779117	6.24237e-07
1779276	6.24237e-07
1779838	6.24237e-07
1779994	9.20983e-07
1780014	6.24237e-07
1780106	4.34428e-06
1780121	3.85587e-07
1780219	6.24237e-07
1780380	6.24237e-07
1780456	1.5687e-09
1780538	1.44675e-09
1780858	1.84328e-07
1780926	6.24237e-07
1781040	6.24237e-07
1781042	6.24237e-07
1781307	1.5687e-09
1781360	1.5687e-09
1781600	6.24237e-07
1781885	1.91701e-07
1781936	6.24237e-07
1782050	6.24237e-07
1782137	0.707938
1782287	5.50074e-08
1782411	6.24237e-07
1782508	6.24237e-07
1782643	6.24237e-07
1782690	6.24237e-07
1782777	6.24237e-07
1783116	1.5687e-09
1783386	1.65233e-09
1783465	1.94677e-06
1783724	1.94677e-06
1783803	1.94677e-06
1783919	6.14433e-07
1783965	2.60346e-07
1783969	2.60346e-07
1784033	6.24237e-07
1784086	6.24237e-07
1784388	6.24237e-07
1784548	5.98015e-08
1784579	3.13118e-06
1784631	0.000105749
1784648	0.204031
1784802	8.2508e-08
1785008	9.195e-06
1785114	6.24237e-07
1785175	6.24237e-07
1785384	6.24237e-07
1785388	6.24237e-07
1785399	6.24237e-07
1785866	1.5687e-09
1786018	6.24237e-07
1786265	6.24237e-07
1786536	1.5687e-09
1786642	6.24237e-07
1786694	6.24237e-07
1786695	6.24237e-07
1786754	6.24237e-07
1787119	6.24237e-07
1787217	6.24237e-07
1787263	1.5687e-09
1787317	6.24237e-07
1787361	5.50074e-08
1787450	6.24237e-07
1787898	6.24237e-07
1788686	6.24237e-07
1788831	1.5687e-09
1789051	0.906812
1789068	6.24237e-07
1789075	6.24237e-07
1789440	6.24237e-07
1789529	6.24237e-07
1789609	6.24237e-07
1790220	1.5687e-09
1790262	6.24237e-07
1790296	6.24237e-07
1790382	6.24237e-07
1790928	6.24237e-07
1790969	6.24237e-07
1791003	6.24237e-07
1791208	1.5687e-09
1791256	6.24237e-07
1791386	6.24237e-07
1791579	6.24237e-07
1794370	0.0386892
1794708	0.000103469
1795382	0.707938
1795829	0.0386892
1797379	0.000103469
1797680	0.293737
1800619	0.293737
1802370	0.707938
1803237	0.707938
1803403	0.707938
1804216	0.707938
1810335	0.707938
2072630	0.196127
2077600	0.529833
2077787	0.00581494
2078074	0.00126647
2079006	0.000144069
2082509	7.45856e-07
2091861	0.00175094
2095800	0.0390371
2110381	0.000144069
2117727	0.000144069
2117865	7.45856e-07
2130170	0.000146988
2135336	0.00377363
2135360	0.00377363
2135573	0.00377363
2139411	0.00377363
2141105	0.00872462
2141236	8.73079e-05
2141278	2.70248e-07
2141287	2.70248e-07
2141309	2.70248e-07
2141337	2.70248e-07
2141341	2.70248e-07
2141342	2.70248e-07
2141350	2.70248e-07
2141373	2.70248e-07
2141382	2.73834e-07
2141420	2.70248e-07
2141474	2.70248e-07
2141498	2.70248e-07
2141786	2.70248e-07
2142048	1.01835e-06
2142049	3.26076e-06
2145002	3.26076e-06
2149774	4.64917e-08
2149960	2.70248e-07
2154132	1.99811e-07
2154261	1.2726e-06
2160277	0.895357
2164747	6.87906e-06
2188969	0.895357
2188970	0.895357
2189019	0.895357
2189037	0.895357
2195979	0.0747125
2205102	0.579012
2213949	0.895357
2216339	0.0174538
2216571	1.8383e-06
2217967	1.8383e-06
2220585	1.8387e-06
2220643	1.91154e-05
2649801	5.74484e-10
2650010	5.74484e-10
2652748	3.8376e-14
2660270	3.8376e-14
2660751	3.8376e-14
2664125	2.10059e-08
2664230	0.00444143
2667527	0.00444143
2668128	0.00444143
2668543	3.8376e-14
2668647	0.00444143
2669177	6.80238e-13
2669720	0.00444143
2670555	3.8376e-14
2676558	3.8376e-14
2676864	3.8376e-14
2677979	0.00444143
2681684	3.8376e-14
2682310	3.8376e-14
2682533	0.00446564
2683945	3.8376e-14
2702315	0.000535224
2743574	0.261862
2743595	0.556442
2743831	0.0561613
2743873	0.0752516
3372626	0.83957
3372897	0.142653
3373423	0.0390212
3373434	0.0390212
3373615	2.99538e-10
3373657	2.99538e-10
3373679	2.99538e-10
3373753	0.0390212
3373929	0.0390212
3374188	0.0390212
3374256	0.0390212
3374260	0.0390212
3374459	0.0390212
3374487	0.0390212
3374519	0.0390212
3374522	0.0390212
3374655	0.0390212
3374772	0.0390212
3374774	0.0390212
3374865	0.0390212
3375098	0.0390212
3375139	0.0390212
3375140	0.0390212
3375162	0.142653
3375168	0.0390212
3375440	0.0390212
3375471	0.0390212
3375520	2.99538e-10
3375725	0.0390212
3375812	0.0390212
3375983	0.0390212
3376220	0.0390212
3376371	2.99538e-10
3376394	1.60795e-09
3376439	0.0390212
3376515	0.0390212
3376879	0.0390212
3376883	0.0390212
3376886	0.0390212
3376910	2.99538e-10
3376990	0.690576
3376994	0.692654
3377004	0.689447
3377127	9.5257e-07
3377412	2.89634e-06
3377491	0.95316
3377941	0.0307037
3378018	0.0390212
3378154	0.0390212
3378198	0.142653
3378312	0.0390212
3378348	0.0390212
3378428	0.0390212
3378672	0.0390212
3378690	0.0390212
3378793	0.0390212
3378811	0.0176368
3378825	0.0390212
3378893	1.82655e-05
3378914	0.0390212
3379087	0.0390212
3379193	2.99538e-10
3379439	2.99538e-10
3379667	2.99538e-10
3380010	2.99538e-10
3380428	2.99538e-10
3380614	2.99538e-10
3380644	2.99538e-10
3380702	2.99538e-10
3380776	2.99538e-10
3380848	2.99538e-10
3380930	2.99538e-10
3380933	2.99538e-10
3380946	2.99538e-10
3381259	2.99538e-10
3381431	2.99538e-10
3381519	2.99538e-10
3381637	2.99538e-10
3381684	2.99538e-10
3381830	2.99538e-10
3381995	0.0956435
3382012	2.99538e-10
3382148	2.99538e-10
3382255	2.99538e-10
3382335	2.99538e-10
3382565	2.99538e-10
3382729	2.99538e-10
3382856	2.99538e-10
3382986	2.99538e-10
3383008	2.99538e-10
3383040	2.99538e-10
3383091	2.99538e-10
3383123	2.99538e-10
3383281	0.142653
3383295	2.99538e-10
3383730	2.99538e-10
3383869	2.99538e-10
3383870	2.99538e-10
3384084	2.99538e-10
3384110	2.99538e-10
3384315	2.99538e-10
3384316	2.99538e-10
3384326	2.99538e-10
3384333	2.99538e-10
3384583	2.99538e-10
3384661	9.22968e-10
3384662	9.07501e-10
3384687	9.07501e-10
3384692	9.07501e-10
3384698	0.278294
3384703	1.5062e-08
3384726	1.57636e-08
3384735	8.58975e-10
3384768	9.07501e-10
3384923	2.85548e-10
3384964	2.95025e-10
3385323	1.87578e-10
3385384	1.64362e-10
3385397	2.85548e-10
3385758	0.198892
3385767	3.27767e-09
3385772	3.91601e-09
3385851	3.93052e-06
3386178	2.31238e-09
3386328	2.99538e-10
3386405	2.99538e-10
3386418	1.62295e-08
3386551	0.142653
3386603	2.99538e-10
3386681	2.99538e-10
3386764	3.12111e-09
3386781	2.18956e-05
3386791	2.18086e-05
3386798	2.62103e-05
3386849	2.81538e-07
3386880	5.78046e-07
3386881	5.78046e-07
3386962	6.68903e-08
3387162	1.93909e-08
3387163	2.40666e-08
3387219	1.46488e-09
3387221	3.35211e-09
3387262	1.23607e-09
3387317	2.99538e-10
3387332	2.99538e-10
3387333	2.99538e-10
3387358	2.99538e-10
3387418	2.99538e-10
3387425	2.99538e-10
3387551	2.99538e-10
3387739	2.99538e-10
3387978	2.99538e-10
3388163	2.99538e-10
3388215	2.38748e-09
3388251	2.99538e-10
3388258	2.99538e-10
3388416	2.99538e-10
3388509	2.99538e-10
3388596	0.142653
3389276	2.99538e-10
3389637	2.99538e-10
3389854	2.99538e-10
3389935	2.99538e-10
3389938	2.99538e-10
3390173	0.142653
3390236	2.99538e-10
3390655	2.99538e-10
3390814	2.99538e-10
3390819	2.99538e-10
3390871	2.99538e-10
3390873	2.99538e-10
3391078	2.99538e-10
3391196	0.0390212
3391251	2.99538e-10
3391363	2.99538e-10
3391934	2.99538e-10
3392030	2.99538e-10
3392342	2.99538e-10
3392382	2.99538e-10
3392443	2.99538e-10
3392683	3.04969e-10
3392686	3.04969e-10
3392701	3.04969e-10
3392702	3.04969e-10
3392958	2.99538e-10
3393584	2.99538e-10
3393689	2.99538e-10
3393692	2.99538e-10
3393780	2.99538e-10
3394017	2.99538e-10
3394112	2.99538e-10
3394246	8.39251e-10
3394248	8.39251e-10
3394254	6.14955e-08
3394268	0.03219
3394314	3.01647e-10
3394396	2.99538e-10
3394468	2.99538e-10
3394641	2.99538e-10
3394649	2.99538e-10
3394768	2.99538e-10
3394796	0.0390212
3394820	1.66887e-10
3394887	1.66887e-10
3395414	2.99538e-10
3395418	2.99538e-10
3395691	0.0120929
3395810	2.99538e-10
3395867	0.0390212
3395956	0.0390212
3396861	2.01097e-08
3397227	0.0390212
3397277	0.0390212
3397507	0.00449766
3397618	0.0390212
3398271	4.22017e-10
3398272	4.22017e-10
3398304	2.99538e-10
3398350	2.99538e-10
3398663	0.142653
3398690	2.99538e-10
3398734	2.99538e-10
3398818	0.056576
3398937	2.99538e-10
3399007	0.056576
3399218	2.99538e-10
3399355	2.99538e-10
3399358	2.99538e-10
3399423	2.99538e-10
3399471	2.99538e-10
3399555	2.99538e-10
3399742	0.00449766
3399744	0.056576
3399784	3.81853e-09
3399850	4.14787e-09
3399854	4.14787e-09
3399857	4.14787e-09
3399912	2.99538e-10
3399932	2.99538e-10
3399942	2.99538e-10
3399949	2.99538e-10
3400427	0.056576
3400599	0.056576
3401047	0.056576
3401346	0.056576
3401515	2.99538e-10
3401546	2.99538e-10
3401598	2.99538e-10
3401714	2.99538e-10
3401736	0.056576
3401832	2.99538e-10
3402025	0.056576
3402165	2.99538e-10
3402437	0.056576
3402714	0.056576
3402722	0.056576
3402785	2.99538e-10
3402816	0.056576
3403044	0.056576
3403175	0.056576
3403199	2.99538e-10
3403515	0.056576
3403633	0.056576
3403716	0.056576
3404273	0.056576
3404392	0.056576
3404544	0.476775
3404588	2.99538e-10
3404629	2.99538e-10
3404714	2.99538e-10
3404780	0.056576
3404789	0.056576
3404795	2.99538e-10
3404826	2.99538e-10
3404891	0.056576
3404989	2.99538e-10
3405023	0.056576
3405137	0.056576
3405189	0.056576
3405211	0.056576
3405218	0.056576
3405355	0.056576
3405381	0.056576
3405495	0.056576
3405532	0.056576
3405565	0.056576
3405649	1.69557e-05
3405706	4.12179e-07
3405725	7.99072e-07
3405761	0.0360966
3405795	0.056576
3405901	0.056576
3405970	0.056576
3406309	2.99538e-10
3406634	0.056576
3406757	0.056576
3407290	1.42788e-05
3407570	1.42788e-05
3407710	2.99538e-10
3407715	0.056576
3410238	0.0120218
3410678	0.0120218
3411669	0.00999602
3413000	0.0120218
3415012	0.0120218
3419521	0.0559544
3421324	0.0120218
3421623	0.0120218
3421895	0.0120218
3422284	0.0120218
3423513	0.0120218
3425374	0.0120218
3427090	0.00999602
3429578	0.0101188
3433319	0.0120218
3434941	0.0190052
3434994	0.0190052
3436218	0.00999602
3437312	0.0120218
3438711	0.0584032
3439247	0.0584032
3439432	0.0120218
3439494	0.00999602
3439495	0.00999602
3440406	0.874703
3441408	0.00999602
3441928	0.535668
3442071	0.0120218
3443776	0.00999602
3444769	0.00999602
3453079	0.00999602
3458139	0.00999602
3459993	0.00999602
3461569	0.00999602
3464682	0.00999602
3465097	0.00999602
3465996	0.00999602
3466779	0.00999602
3467604	0.00999602
3469632	0.00999602
3470554	0.00999602
3471809	0.00999602
3472584	0.00999602
3472612	0.00999602
3473161	0.00999602
3473488	0.00999602
3474523	0.00999602
3474805	0.00999602
3474806	0.00999602
3475403	0.00999602
3475600	0.00999602
3476090	0.00999602
3477212	0.00999602
3477294	0.00999602
3477798	0.00999602
3478443	0.00999602
3478523	0.00999602
3478679	0.142439
3478860	0.00999602
3478938	0.00999602
3479613	0.00999602
3480498	0.00999602
3480941	0.00999602
3481003	0.00999602
3481872	0.00999602
3482060	0.00999602
3482081	0.00999602
3482446	0.00999602
3482716	0.00999602
3482772	0.00999602
3482844	0.00999602
3482936	0.00999602
3483105	0.00999602
3549499	0.162695
3549511	0.162695
3550470	0.162695
3550494	0.162695
3550559	0.162695
3550779	0.162695
3550964	0.162695
3552029	0.0672267
3552113	0.378692
3553393	0.161691
3553435	0.378692
3553482	0.378692
3553755	0.162695
3553804	0.162695
3554140	0.162695
3554221	0.162695
3554241	0.162901
3554311	0.162695
3554691	0.162695
3556598	0.162695
3556599	0.378692
3556851	0.162695
3557389	0.193127
3557486	0.112872
3557621	0.0613435
3557629	0.0706862
3557767	0.0878798
3557776	0.0878798
3558707	0.70867
3558775	0.70867
3558873	0.70867
3558946	0.70867
3558996	0.70867
3559097	0.112872
3559141	0.112872
3559314	0.70867
3559435	0.112872
3559520	0.238735
3559602	0.0475899
3559609	0.0475899
3561746	0.193944
3562454	0.193944
3563251	0.0722313
3563473	0.193944
3563481	0.193944
3563794	0.193944
3563830	0.193944
3563834	0.193944
3563859	0.193944
3563882	0.193944
3563938	0.193944
3563982	0.193944
3563996	0.193944
3564023	0.193944
3564024	0.112647
3564034	0.19487
3564039	0.19487
3564055	0.19487
3564135	0.193944
3564309	0.567876
3564311	0.567876
3564584	0.193944
3564599	0.554749
3564816	0.287031
3564825	0.193944
3564928	0.193114
3564971	0.330446
3565063	0.193944
3565144	0.249785
3565145	0.249785
3565172	0.190392
3565186	0.123096
3565298	0.193944
3565302	0.193944
3565361	0.193944
3565384	0.193944
3565461	0.193944
3565472	0.193944
3565501	0.193944
3565537	0.193944
3565541	0.193944
3565559	0.193944
3565619	0.193944
3565634	0.193944
3565825	0.193944
3565833	0.193944
3565854	0.193944
3566095	0.193944
3566573	0.193944
3566579	0.193944
3566766	0.193944
3566846	0.210696
3566912	0.193944
3566914	0.193944
3566973	0.261432
3567008	0.261432
3567130	0.211484
3568640	0.418684
3568684	0.418684
3568967	0.418684
3568968	0.112872
3569081	0.653875
3569423	0.418684
3569597	0.112872
3569607	0.112872
3569760	8.43827e-11
3569958	8.43827e-11
3569986	8.43827e-11
3570002	8.43827e-11
3570055	9.05631e-08
3570059	9.05631e-08
3570099	9.05631e-08
3570121	9.05631e-08
3570217	8.43827e-11
3570259	8.43827e-11
3570263	8.43827e-11
3570515	8.43827e-11
3570593	8.43827e-11
3570597	8.43827e-11
3570700	8.43827e-11
3570702	8.43827e-11
3570743	9.05631e-08
3570785	8.43827e-11
3570830	8.43827e-11
3570939	9.05631e-08
3570965	8.43827e-11
3571221	8.43827e-11
3571422	4.12931e-09
3571439	4.66908e-09
3571441	9.05631e-08
3571457	9.05631e-08
3571478	1.48697e-10
3571508	1.48697e-10
3571528	1.48697e-10
3571603	8.63321e-08
3571608	1.48697e-10
3572037	8.43827e-11
3572161	1.48697e-10
3572169	1.48697e-10
3572199	8.43827e-11
3572329	9.05631e-08
3572376	8.43827e-11
3572684	8.43827e-11
3572889	9.05631e-08
3573085	8.43827e-11
3573104	8.43827e-11
3573140	8.43827e-11
3573173	8.43827e-11
3573256	9.05631e-08
3573288	9.05631e-08
3573800	8.43827e-11
3573902	8.43827e-11
3573963	8.43827e-11
3574285	8.60328e-11
3574298	1.32541e-06
3574353	9.05631e-08
3574375	8.43827e-11
3574588	8.43827e-11
3575134	1.76933e-09
3575395	8.43827e-11
3575424	9.05631e-08
3575479	9.05631e-08
3575564	8.43827e-11
3575596	8.43827e-11
3575704	8.43827e-11
3575806	9.05631e-08
3575873	8.43827e-11
3575892	9.05631e-08
3576072	9.05631e-08
3576081	9.05631e-08
3576163	8.43827e-11
3576480	8.68278e-07
3576491	1.69408e-09
3576496	9.05631e-08
3576690	4.59056e-06
3576720	0.0362255
3577052	5.3372e-05
3577067	0.0355404
3577196	1.06381e-06
3577202	1.06381e-06
3577266	7.92418e-06
3577395	0.0628019
3577419	1.57008e-05
3577516	0.0477919
3577521	0.0253907
3577523	0.0253907
3577673	0.0477919
3577700	0.0253907
3578398	0.685958
3578551	0.0004807
3579692	9.88868e-05
3579698	9.88868e-05
3579761	3.07973e-08
3579873	0.000401595
3579975	9.88868e-05
3579979	9.88868e-05
3579981	9.88868e-05
3580120	9.88868e-05
3580171	0.000132267
3580466	9.88868e-05
3580485	9.88868e-05
3580495	9.88868e-05
3580509	9.88868e-05
3580512	9.88868e-05
3580702	9.88868e-05
3580726	9.88868e-05
3580732	9.88868e-05
3580776	9.88868e-05
3580788	9.88868e-05
3580817	9.88868e-05
3580861	9.88868e-05
3580882	9.88868e-05
3580889	9.88868e-05
3580892	9.88868e-05
3580906	9.88868e-05
3581147	9.88868e-05
3581160	9.88868e-05
3581161	9.88868e-05
3581182	9.88868e-05
3581205	9.88868e-05
3581208	3.07973e-08
3581231	0.000400916
3581236	0.000400916
3581290	3.85212e-07
3581312	9.88868e-05
3581328	9.88868e-05
3581402	9.88868e-05
3581454	9.88868e-05
3581461	9.88868e-05
3581467	3.07973e-08
3581552	9.88868e-05
3581553	9.88868e-05
3581560	9.88868e-05
3581630	9.88868e-05
3581656	9.88868e-05
3581657	9.88868e-05
3581679	9.88868e-05
3581900	9.88868e-05
3581901	9.88868e-05
3581976	9.88868e-05
3582124	9.88868e-05
3582210	9.88868e-05
3582281	9.88868e-05
3582314	9.88868e-05
3582491	9.88868e-05
3582747	9.88868e-05
3582749	9.88868e-05
3582854	1.32724e-05
3582857	1.32724e-05
3582869	0.000282056
3583093	0.00185497
3583319	0.000174689
3583379	0.000174689
3583537	0.647116
3583813	9.88868e-05
3584146	0.000174689
3584164	0.000174689
3584239	9.88868e-05
3584362	0.000174689
3584394	0.000174689
3584417	0.000174689
3584501	0.000174689
3584812	0.000174689
3584922	0.000174689
3585063	0.000174689
3585145	0.000174689
3585412	0.000174689
3585476	0.000174689
3585682	9.88868e-05
3586256	0.000174689
3586329	0.000174689
3586360	0.000174689
3586394	0.000174689
3586472	0.000174689
3586673	0.000174689
3586736	0.000174689
3586776	0.000174689
3586853	0.000174689
3586927	0.000174689
3587196	0.00694086
3587229	0.000174689
3587402	0.000174689
3587595	0.000174689
3587663	0.000174689
3587798	0.000174689
3587923	0.000174689
3587933	0.000174689
3587998	0.000174689
3588243	0.000174689
3588261	0.00253318
3588407	0.000174689
3588647	0.000174689
3588753	0.000174689
3588786	0.000174689
3589061	0.000174689
3589088	0.000174689
3589125	0.000174689
3589268	0.000174689
3589293	0.000174689
3589475	0.000653337
3589519	0.000653337
3589994	0.000174689
3590180	0.000174689
3590573	0.000174689
3590804	0.000174689
3591132	0.000174689
3591357	0.000174282
3591456	0.000174689
3591743	0.000174689
3591860	0.000174689
3592099	9.88868e-05
3592308	0.000236589
3592363	0.0783219
3592383	0.0783219
3592595	0.000174689
3592842	0.000174689
3592866	0.000174689
3592892	0.000174689
3592946	0.000174689
3592949	0.000174689
3592950	0.000174689
3593051	0.000174689
3593079	0.000174689
3593101	0.000174689
3593115	0.000174689
3593157	0.000174689
3593196	0.000174689
3593290	0.000174689
3593304	0.000174689
3593359	0.000174689
3593586	0.000174689
3593651	0.000174689
3593679	0.000174689
3593727	0.000174689
3593794	0.000174689
3593859	0.000174689
3593860	0.000174689
3593868	0.000174689
3594308	0.000174689
3594355	0.000174689
3594397	3.07973e-08
3594477	0.000174689
3594512	0.000174689
3594579	0.000174689
3594655	0.000174689
3594688	0.000174689
3594817	0.000885401
3594946	0.000885401
3594958	0.000885401
3595041	0.000885401
3595059	0.000885401
3595132	0.000885401
3595152	0.000885401
3595171	0.000885401
3595189	0.000885401
3595239	1.35218e-06
3595268	0.000885401
3595389	0.0880611
3595637	6.9326e-07
3595662	5.76281e-07
3595726	5.76281e-07
3595779	5.76281e-07
3595781	5.76281e-07
3595897	0.024001
3595941	0.024001
3596129	0.024001
3596343	3.09684e-07
3596414	0.0141337
3596518	0.0041694
3596782	6.87938e-07
3596852	7.81751e-07
3596898	0.024001
3596953	7.81751e-07
3596956	7.81751e-07
3596964	7.81751e-07
3596975	0.0247463
3597021	7.81751e-07
3597345	7.81751e-07
3597381	0.024001
3597552	5.76281e-07
3597591	0.024001
3598274	0.024001
3598613	0.024001
3598936	0.024001
3598997	0.128161
3599318	5.76281e-07
3599753	0.31923
3600597	0.024001
3600864	0.024001
3601005	5.76281e-07
3601034	0.128161
3601244	5.76281e-07
3601884	5.16439e-05
3601980	0.00013763
3602195	0.00734609
3602311	0.024001
3602530	0.024001
3602659	0.0375895
3602669	0.0375895
3602670	0.0375895
3602693	0.0423981
3602726	8.22223e-07
3602744	0.0423981
3602840	0.142277
3602893	0.024001
3602894	0.024001
3603136	0.024001
3603529	0.0107071
3603807	0.024001
3604072	0.024001
3604157	0.024001
3605336	5.76281e-07
3605496	5.76281e-07
3605502	5.76281e-07
3605605	0.024001
3605712	0.024001
3605740	0.024001
3605826	4.43827e-07
3605861	5.76281e-07
3605928	5.76281e-07
3605936	5.76281e-07
3605939	5.76281e-07
3606196	0.128161
3606255	0.024001
3606326	5.76281e-07
3606359	0.31923
3606679	0.024001
3606918	0.024001
3606945	5.76281e-07
3607136	5.76281e-07
3607208	0.024001
3607214	0.034151
3607932	0.359132
3612636	0.359132
3615312	0.0103229
3615481	0.00398753
3615656	0.00398753
3615659	0.673442
3616003	0.00398753
3618480	0.359132
4590096	8.11792e-06
4613709	0.00143066
4627726	0.000171573
4628632	5.78009e-07
4630131	3.59081e-08
4630922	5.78009e-07
4632512	1.34939e-06
4633154	5.78009e-07
4633163	5.78009e-07
4634197	5.78009e-07
4635316	5.78009e-07
4635639	5.78009e-07
4635802	5.78009e-07
4636565	3.73888e-05
4640465	0.85102
4641383	0.85102
4642882	5.78009e-07
4645827	5.78009e-07
4648618	0.0824511
4649102	5.78009e-07
4649319	0.85102
4651597	0.85102
4652386	5.78009e-07
4654937	3.79755e-14
4655410	5.78009e-07
4655690	5.78009e-07
4657363	5.78009e-07
4657771	0.0801684
4658226	0.0801684
4658829	0.85102
4661235	3.01028e-05
4667235	9.68867e-06
4667416	0.0156795
4669530	0.809681
4672307	9.68867e-06
4673089	5.4857e-09
4676219	1.11359e-09
4678440	3.79755e-14
4678629	1.11359e-09
4678669	1.11359e-09
4679033	5.4857e-09
4681932	1.11359e-09
4684055	1.11359e-09
4684300	1.11359e-09
4686340	1.11359e-09
4686485	1.11359e-09
4686868	1.11359e-09
4691306	0.12071
4697179	1.52443e-06
4697682	1.52443e-06
4699207	1.52443e-06
4703125	1.52443e-06
4704940	0.000375051
4705343	1.52443e-06
4705700	1.52443e-06
4706636	1.52443e-06
4706997	1.52443e-06
4707726	1.52443e-06
4721199	0.0140219
5047966	0.989797
5053986	0.282891
5056652	0.247529
5056972	0.282891
5057373	0.0316001
5058827	0.282891
5058955	0.282891
5060027	0.281719
5060030	0.284521
5062626	0.0797793
5063326	0.0797793
5067756	0.0797793
5070170	0.989797
5070195	0.989797
5070207	0.989797
5070215	0.989797
5070299	0.611706
5070504	0.989797
5070647	0.989797
5070672	0.989797
5070739	0.989797
5070781	0.989797
5074170	0.0797793
5074366	0.989797
5074423	0.0797793
5075011	0.0797793
5075020	0.0797793
5075052	0.0797793
5075056	0.0797793
5075277	0.232367
5075516	0.232367
5075540	0.232367
5075561	0.232367
5075565	0.232367
5082917	0.282891
5662730	0.00150742
5663745	0.00024699
5663746	0.00150742
5663792	0.00150742
5663874	0.00150742
5664003	0.00150742
5664991	0.00150742
5665493	0.00150742
5665521	0.00150742
5665876	0.00150742
5666420	0.00150742
5666474	0.00150742
5666778	0.00150742
5666898	0.00150742
5667801	0.00150742
5667873	0.00150742
5667903	0.00150742
5667997	0.00150742
5669122	0.000100978
5669581	0.00150742
5670619	0.00150742
5672981	0.00150742
5674013	0.00150742
5683248	0.811123
5685638	0.617943
5845514	0.258005
5845895	0.22579
5846542	0.0418322
5847134	0.0406027
5847542	0.815861
5847698	0.58071
5847706	0.0406027
5847751	0.0406027
5847752	0.0406027
5847801	0.0406027
5847807	0.0406027
5848135	0.22579
5848241	0.0406027
5848451	0.0406027
5848520	0.0406027
5848805	0.0418322
5848944	0.0418322
5848960	0.219727
5849011	0.0406027
5849577	0.58071
5849602	0.0418322
5850050	0.0418322
5851485	0.22579
5851639	0.836332
5851642	0.0406027
5851963	0.0406027
5853214	0.0406027
5853271	0.22579
5853475	0.0406027
5853670	0.58071
5853672	0.58071
5853732	0.0406027
5854019	0.0406027
5854276	0.58071
5854461	0.815861
5855348	0.258005
5855940	0.219907
5855973	0.219907
5856352	0.136174
5856422	0.219907
5856425	0.219907
5856518	0.58071
5856521	0.219907
5856544	0.219907
5856584	0.298918
5856590	0.219907
5856645	0.219907
5856785	0.219907
5936422	0.440725
5948851	0.473804
5995209	0.0875894
6005601	0.00790433
6007843	1.44815e-10
6009205	7.21284e-08
6012892	3.29211e-07
6017161	3.29211e-07
6026877	3.29211e-07
6027664	0.00165175
6030089	0.00165175
6030562	0.00165175
6032144	0.00165175
6032467	5.10375e-06
6032944	3.29211e-07
6033726	0.00165175
6035143	1.04552e-06
6035198	2.28042e-10
6035226	2.28042e-10
6035228	0.00165175
6035460	1.44815e-10
6035743	6.27622e-06
6036042	3.29211e-07
6036156	1.44815e-10
6036320	1.46956e-09
6036354	1.46956e-09
6036436	2.52881e-07
6036505	1.44815e-10
6036621	2.15819e-05
6037023	8.75769e-07
6037255	1.44815e-10
6037280	0.0194135
6037446	1.44815e-10
6037595	8.66586e-10
6037652	3.64648e-09
6037659	2.02568e-09
6037801	1.68091e-10
6038112	1.44815e-10
6038115	1.44815e-10
6038211	1.44815e-10
6038324	1.44815e-10
6038336	1.44815e-10
6038342	1.44815e-10
6038509	6.27622e-06
6038661	1.44815e-10
6038804	1.44815e-10
6039031	1.44815e-10
6039224	6.27622e-06
6039351	3.06852e-06
6039369	1.40947e-10
6039388	1.40947e-10
6039487	1.40947e-10
6039600	1.44815e-10
6039661	1.44815e-10
6039704	1.44815e-10
6040134	1.44815e-10
6040388	1.44815e-10
6040389	1.44815e-10
6040590	1.44815e-10
6041115	0.00165175
6041163	1.44815e-10
6041192	1.44815e-10
6041300	2.85982e-10
6041415	1.44815e-10
6041615	1.44815e-10
6041679	1.44815e-10
6041759	1.44815e-10
6041808	1.44815e-10
6041837	1.44815e-10
6042161	1.44815e-10
6042162	0.10922
6042261	1.44815e-10
6042321	3.29211e-07
6042350	1.44815e-10
6042365	1.44815e-10
6042388	1.44815e-10
6042439	1.44815e-10
6042654	1.44815e-10
6042669	1.01751e-10
6042851	1.44815e-10
6042856	1.44815e-10
6043200	3.29211e-07
6043233	3.29211e-07
6043311	3.29211e-07
6043353	3.29211e-07
6043424	3.29211e-07
6043606	3.29211e-07
6043701	1.44815e-10
6043783	3.29211e-07
6043817	0.00165175
6043888	3.29211e-07
6044013	3.29211e-07
6044093	3.29211e-07
6044754	6.27622e-06
6044812	6.18612e-08
6044915	0.00651859
6045568	6.18612e-08
6045572	6.18612e-08
6046054	1.44815e-10
6046243	6.27622e-06
6046455	6.27622e-06
6046622	0.0194135
6047123	0.00165175
6047543	0.00165175
6047647	6.18612e-08
6050198	3.29211e-07
6051245	0.00651859
6051303	3.29211e-07
6051700	3.29211e-07
6052090	6.27622e-06
6052430	0.00434294
6052474	0.00651859
6052687	6.27622e-06
6053094	1.44815e-10
6053415	0.000499265
6053712	1.42069e-07
6054185	1.42069e-07
6054499	9.30981e-18
6054651	1.42069e-07
6055051	9.30981e-18
6055671	1.42069e-07
6055811	9.30981e-18
6057531	4.60519e-17
6057533	2.00258e-17
6057545	4.60519e-17
6057583	1.42069e-07
6058023	9.30981e-18
6058104	0.00165175
6058147	1.42069e-07
6058178	1.13381e-16
6058191	7.55869e-07
6058879	0.00468077
6058908	9.30981e-18
6059127	1.42069e-07
6059267	1.42069e-07
6059302	1.42069e-07
6059390	1.42069e-07
6059418	1.42069e-07
6059871	9.30981e-18
6059993	3.84234e-07
6060138	0.00220688
6060193	1.42069e-07
6060208	9.30981e-18
6060354	1.42069e-07
6060410	1.42069e-07
6060490	1.42069e-07
6060536	1.42069e-07
6060677	1.42069e-07
6060707	1.42069e-07
6060800	1.42069e-07
6060802	9.30981e-18
6060877	1.42069e-07
6060924	1.42069e-07
6060939	1.42069e-07
6061007	1.09095e-06
6061010	8.57387e-06
6061312	1.07227e-06
6061652	9.30981e-18
6063513	0.0429827
6064395	1.42069e-07
6064707	3.88425e-18
6065085	9.30981e-18
6065470	9.30981e-18
6067978	0.0194135
6068324	0.0194135
6070728	0.0194135
6072588	0.0194135
6072610	0.0194135
6073511	0.0194135
6073659	0.0194135
6074287	0.0194135
6074567	0.0194135
6074688	0.0194135
6074754	0.0194135
6076682	0.0194135
6081078	0.0422187
6082467	0.0194135
6082551	0.00165175
6082930	0.0930991
6084282	0.0194135
6085119	0.00165175
6086083	0.000301201
6087210	0.0194135
6087915	0.0194135
6088569	0.000301201
6088920	0.000301201
6088975	0.016552
6089265	0.00165175
6089366	0.0194135
6090081	0.00361493
6090562	0.000301201
6090941	0.011152
6092082	0.00165175
6092128	0.0194135
6092885	0.011152
6093387	0.0194135
6093470	0.000301201
6093918	0.00165175
6094741	0.000301201
6095234	0.00165175
6095668	0.000301201
6096192	0.0194135
6096211	0.000301201
6097075	0.0194135
6098707	0.0194135
6099385	0.0194135
6099774	0.00165175
6102943	0.0194135
6103406	0.011152
6104515	0.00165175
6104746	0.0194135
6104964	0.0194135
6107194	0.00165175
6112359	0.00165175
6116309	0.0194135
6118249	0.00165175
6118781	0.00165175
6124595	0.00165175
6243210	0.823503
6243211	0.939187
6243552	0.939187
6248314	0.936262
6267043	0.517478
6271161	0.0169786
6271271	0.0169786
6271402	0.0169786
6271500	0.0169786
6271654	0.0169786
6271784	0.0169786
6272377	0.0169786
6272422	0.0169786
6272476	0.0169786
6272521	0.0169786
6272860	0.0169786
6273092	0.0582752
6273866	0.0169786
6274130	0.0169786
6274723	0.0169786
6274780	0.0169786
6274846	0.0169786
6274852	0.0169786
6275122	0.0169786
6275144	0.0169786
6275214	0.0169786
6275221	0.0169786
6275241	0.0169786
6275826	0.0169786
6275975	0.0169786
6276144	0.0169786
6276216	0.0169786
6276709	0.0169786
6276847	0.0242936
6276895	0.0169786
6277150	0.0169786
6277165	0.0169786
6277189	0.012655
6280825	0.0169786
6280955	0.135133
6280956	0.0844292
6280960	0.10164
6281039	0.0169786
6281562	0.0169786
6281632	0.0169786
6281686	0.0169786
6281745	0.0169786
6281825	0.0169786
6281924	0.0169786
6284308	0.0169786
6285354	0.0169786
6286961	0.0169786
6287070	0.0169786
6287076	0.0169786
6287080	0.0169786
6287184	0.0169786
6287936	0.0169786
6288051	0.0169786
6289432	0.0191163
6307628	0.383082
6314685	0.534524
6315036	0.000580799
6315190	0.000457289
6316403	0.000168832
6316408	0.000168832
6316409	0.000168832
6316410	0.000168832
6316604	0.000457289
6316721	0.473019
6316965	0.000457289
6317047	0.000457289
6317203	0.105898
6317651	0.000168832
6317653	0.000168832
6317891	0.000457289
6318217	0.000168832
6318295	0.000168832
6318336	0.000168832
6318727	0.000457289
6318873	0.000457289
6319201	0.000457289
6319215	0.000457289
6319294	0.000457289
6319435	0.000168832
6319476	0.0164914
6319491	0.00333795
6319551	0.00333795
6319563	0.00333795
6319595	0.00333795
6319624	0.00737132
6319626	0.0070413
6319743	0.00221072
6319822	0.000168832
6319886	0.000168832
6319887	0.000168832
6320368	0.000168832
6320461	0.000168832
6320487	0.000168832
6320507	0.000168832
6320647	0.000169768
6320749	0.000169768
6320865	0.000169768
6320916	0.000168832
6321010	0.00161848
6322981	0.45375
6330341	0.111579
6374979	0.244636
6382139	0.0871412
6388994	8.26501e-06
6390550	8.22954e-06
6390901	8.22954e-06
6391786	2.40363e-05
6393827	8.22954e-06
6393879	8.22954e-06
6394077	8.22954e-06
6394244	2.40363e-05
6394275	2.40363e-05
6394477	8.22954e-06
6394778	2.40363e-05
6394821	2.40363e-05
6395726	8.22954e-06
6395948	8.22954e-06
6395958	8.22954e-06
6396001	8.22954e-06
6396035	3.17442e-05
6396147	8.22954e-06
6396161	8.22954e-06
6396206	8.22954e-06
6396362	8.22954e-06
6396418	8.22954e-06
6396438	8.22954e-06
6396507	8.22954e-06
6396537	8.22954e-06
6396681	8.22954e-06
6396913	8.22954e-06
6396954	8.22954e-06
6397099	8.22954e-06
6397113	8.22954e-06
6397172	2.40363e-05
6397427	2.40363e-05
6397504	2.40363e-05
6397664	8.22954e-06
6397717	8.22954e-06
6397834	8.22954e-06
6397877	8.22954e-06
6397906	8.22954e-06
6397949	8.22954e-06
6398073	8.22954e-06
6398186	8.22954e-06
6398977	8.22954e-06
6399006	8.22954e-06
6399056	8.22954e-06
6399068	8.22954e-06
6399127	1.02154e-05
6399228	8.22954e-06
6399275	0.0136561
6399383	8.22954e-06
6399634	8.22954e-06
6399661	1.66249e-05
6399778	4.74118e-05
6399865	8.22954e-06
6399912	8.22954e-06
6401469	8.22954e-06
6402487	2.40363e-05
6403797	8.22954e-06
6403985	0.302798
6404456	4.29997e-06
6404705	0.512626
6412825	0.237384
6417178	0.237384
6417881	0.237384
6419911	0.0548502
6421471	3.83962e-07
6423093	3.83962e-07
6423342	5.35987e-07
6433366	0.512626
6436223	0.688429
6440587	0.512626
6791146	0.272168
6791332	0.272168
6802787	0.272168
6821303	0.360695
6822843	0.0589235
6824092	0.0126268
6824109	0.0126268
6824462	0.0126268
6824540	0.0126268
6824928	1.24652e-05
6825210	1.24652e-05
6825704	4.22701e-07
6825900	0.0012259
6826338	4.22701e-07
6826517	1.46822e-05
6826973	1.24652e-05
6827278	4.22701e-07
6827371	4.98457e-08
6827394	4.22701e-07
6827450	6.34151e-06
6827451	6.34151e-06
6828351	4.98457e-08
6829437	4.98457e-08
6830810	2.0175e-06
6830826	7.93844e-10
6830962	2.10245e-09
6830987	2.10245e-09
6831062	2.31076e-09
6831143	1.59597e-08
6831199	6.03208e-08
6831230	6.03208e-08
6831274	6.03208e-08
6831442	6.03208e-08
6831515	6.03208e-08
6831603	6.03208e-08
6831823	1.79408e-08
6832320	3.99085e-06
6832366	2.10245e-09
6832652	2.10245e-09
6832655	2.10245e-09
6832664	2.10245e-09
6832801	2.10245e-09
6832827	2.10245e-09
6832950	3.82619e-09
6833091	6.03208e-08
6833215	0.0016096
6833244	1.79408e-08
6833288	2.10245e-09
6833295	2.10245e-09
6833298	2.10245e-09
6833312	2.10245e-09
6833334	2.10245e-09
6833416	2.10245e-09
6833432	2.10245e-09
6833525	2.10245e-09
6833677	2.10245e-09
6833818	2.10245e-09
6833856	2.10245e-09
6834038	2.10245e-09
6834042	2.10245e-09
6834130	2.10245e-09
6834292	6.03208e-08
6834776	6.03208e-08
6834794	6.03208e-08
6834835	6.03208e-08
6834851	6.03208e-08
6834854	6.03208e-08
6834930	6.03208e-08
6834976	6.03208e-08
6835063	6.03208e-08
6835209	6.03208e-08
6835297	6.03208e-08
6835440	6.03208e-08
6835445	6.03208e-08
6835518	2.10245e-09
6835606	2.10245e-09
6835615	3.99085e-06
6835616	2.10245e-09
6835816	2.10245e-09
6835849	2.10245e-09
6835911	1.93573e-08
6836082	1.93573e-08
6836102	2.76781e-08
6836176	1.93573e-08
6836325	6.03208e-08
6836361	2.10245e-09
6836473	2.10245e-09
6836535	2.10245e-09
6836560	2.10245e-09
6836625	2.10245e-09
6836858	2.10245e-09
6836872	2.10245e-09
6836960	2.10245e-09
6836965	2.10245e-09
6837040	2.10245e-09
6837072	2.10245e-09
6837109	2.10245e-09
6837117	2.10245e-09
6837218	2.10245e-09
6837280	2.10245e-09
6837320	2.10245e-09
6837329	2.10245e-09
6837371	6.03208e-08
6837372	2.10245e-09
6837384	2.10245e-09
6837459	2.10245e-09
6837492	2.10245e-09
6837497	2.10245e-09
6837571	2.10245e-09
6837586	2.10245e-09
6837615	2.10245e-09
6837645	2.10245e-09
6837652	2.10245e-09
6837703	2.10245e-09
6837712	2.10245e-09
6837713	2.10245e-09
6837719	2.10245e-09
6837727	2.10245e-09
6837769	2.10245e-09
6837776	2.10245e-09
6837812	2.10245e-09
6837825	2.10245e-09
6837843	6.78911e-08
6837874	2.10245e-09
6838005	2.10245e-09
6838007	2.10245e-09
6838028	2.10245e-09
6838067	2.10245e-09
6838068	2.10245e-09
6838084	2.10245e-09
6838439	3.99085e-06
6838741	2.10245e-09
6838802	2.10245e-09
6838882	2.10245e-09
6838991	6.03208e-08
6839189	6.03208e-08
6839339	5.34012e-09
6840008	2.10245e-09
6840060	2.10245e-09
6840074	2.10245e-09
6840096	6.03208e-08
6840358	6.03208e-08
6840404	6.68862e-08
6840576	2.10245e-09
6840933	3.99085e-06
6840992	0.0016096
6841096	1.63389e-05
6841125	3.99085e-06
6841477	0.0016096
6841557	0.0016096
6841847	6.03208e-08
6842407	0.0233942
6842486	0.0016096
6842984	0.0016096
6843003	0.0016096
6843211	0.0016096
6843310	0.0016096
6843446	0.0016096
6843525	0.0016096
6843538	0.0016096
6843578	0.0016096
6843595	0.0016096
6843703	0.0016096
6843763	0.0016096
6843764	0.0016096
6844003	0.0016096
6844152	0.0016096
6844158	0.0016096
6844311	0.0016096
6844407	0.0016096
6844419	0.0016096
6844505	0.0016096
6844535	0.0016096
6844602	0.0016096
6844847	0.0016096
6844905	0.0016096
6845050	0.0016096
6845234	0.0016096
6845277	0.0016096
6845540	0.0016096
6845600	0.0016096
6845682	6.03208e-08
6846382	2.61961e-06
6846741	0.00102521
6847479	2.61961e-06
6847489	0.00102521
6847528	2.61961e-06
6847630	0.00102521
6847669	0.000997795
6847797	0.00102521
6848369	0.00102521
6848407	0.00102521
6848496	0.00128441
6848541	0.00102521
6848605	0.00102521
[truncated: 32,383 more rows]

## Sheet: BTA6_regtools
Position (bp)	Pval (adjusted)
1652217	0.0856573
1653258	0.0856573
1656760	0.117206
1659936	0.677134
1663623	0.0856573
1665721	0.124308
1665733	0.610148
1666287	0.0856573
1666339	0.0856573
1666937	0.0856573
1666945	0.0856573
1667932	0.00834434
1667933	0.00834434
1668858	0.0856573
1674715	0.199915
1676907	0.129433
1677913	0.00456496
1678456	0.0629171
1679763	0.0629171
1680406	0.00834434
1680759	0.0856573
1681138	0.0856573
1684139	0.0629171
1684326	0.28986
1685270	0.96195
1685352	0.0629171
1686644	0.0629171
1687115	0.0629171
1687473	0.0629171
1690142	0.0439542
1690221	0.0439542
1690231	0.0439542
1690938	0.146874
1691010	0.0439542
1691865	0.0439542
1692088	0.0439542
1693444	0.0354786
1693452	0.00243554
1693522	0.391153
1694553	0.0133611
1694555	0.015319
1694714	0.0468792
1695367	0.0439542
1695741	0.0439542
1695929	0.0439542
1695949	0.0439542
1696577	0.0629171
1697142	0.190374
1697204	0.970862
1697352	0.0439542
1697480	0.0629171
1697630	0.284078
1697733	0.0629171
1698844	0.00384893
1699050	0.443097
1699136	0.0439542
1699224	0.0439542
1699232	0.0439542
1699502	0.0439542
1700034	0.0439542
1700116	0.0439542
1700153	0.0439542
1700158	0.0439542
1700261	0.0439542
1700273	0.0439542
1700327	0.0439542
1700533	0.16303
1700583	0.0439542
1700604	0.0439542
1700889	0.0439542
1700939	0.0439542
1700940	0.0439542
1700971	0.0439542
1700972	0.0439542
1701007	0.0439542
1701065	0.0629171
1701069	0.0629171
1701172	0.0439542
1701232	0.0439542
1701438	0.0439542
1701494	0.0439542
1701532	0.0439542
1701608	0.0439542
1701674	0.0439542
1701778	0.0439542
1701919	0.0439542
1701932	0.0439542
1701956	0.0439542
1702055	0.0439542
1702095	0.0439542
1710811	0.0780547
1710856	0.0602906
1710941	0.0608008
1711022	0.0780547
1711094	0.0780547
1711181	0.0780547
1711362	0.000460165
1711467	0.0780547
1711507	0.0780547
1711600	0.0780547
1711622	0.0780547
1711650	0.0780547
1711748	0.0780547
1711765	0.0780547
1712128	0.0780547
1712397	0.0780547
1712431	0.0780547
1712457	6.0789e-10
1712582	0.0849066
1712666	0.0849066
1712832	0.0849066
1712996	0.0780547
1713122	0.0849066
1713126	0.0849066
1713174	0.0849066
1713175	0.0849066
1713225	0.0780547
1713269	0.0780547
1713449	0.0780547
1714168	0.0142031
1714200	2.86812e-06
1717398	6.0789e-10
1718237	3.44015e-07
1718701	3.66305e-06
1719318	3.66305e-06
1719347	3.61613e-06
1719358	3.61613e-06
1720412	3.61613e-06
1720677	3.61613e-06
1720680	3.61613e-06
1721280	3.66305e-06
1721453	3.66305e-06
1722773	3.66305e-06
1723547	3.66305e-06
1723627	1.72836e-06
1724773	6.0789e-10
1724826	6.0789e-10
1725925	9.15376e-07
1725928	1.37274e-06
1726090	1.25683e-06
1726658	3.66305e-06
1727103	3.66305e-06
1727280	5.01916e-06
1728344	1.44489e-05
1729827	1.04891e-06
1730666	0.274053
1731594	1.72836e-06
1733107	6.0789e-10
1733257	6.0789e-10
1733452	0.183914
1734848	1.42682e-06
1738228	1.25683e-06
1740286	1.25683e-06
1741965	0.00607364
1744054	1.25683e-06
1747224	4.68762e-10
1747920	1.136e-06
1754643	6.0789e-10
1755002	5.5348e-09
1755784	6.76305e-10
1756869	2.84654e-09
1758596	2.84654e-09
1758895	6.0789e-10
1759951	6.0789e-10
1759954	6.0789e-10
1760294	4.37877e-08
1760720	4.37877e-08
1760737	4.37877e-08
1760758	4.37877e-08
1760986	4.37877e-08
1761340	6.0789e-10
1761474	4.37877e-08
1761476	4.37877e-08
1761764	4.37877e-08
1761790	4.37877e-08
1762099	6.0789e-10
1766668	4.37877e-08
1767393	9.7119e-07
1767397	3.33624e-06
1771620	6.0789e-10
1771741	4.37877e-08
1772853	4.37877e-08
1772959	4.37877e-08
1773802	2.59322e-05
1773862	2.59322e-05
1773888	2.59322e-05
1774020	5.13899e-08
1774076	2.59322e-05
1774775	6.0789e-10
1775234	2.59322e-05
1775400	6.0789e-10
1775528	2.59322e-05
1775821	6.0789e-10
1776376	1.04632e-09
1776385	1.83622e-05
1776498	6.0789e-10
1776697	1.39382e-05
1777248	2.59322e-05
1777591	2.59322e-05
1777688	2.59322e-05
1778076	2.59322e-05
1778079	2.59322e-05
1778129	2.59322e-05
1778258	1.49676e-05
1778450	1.39382e-05
1778459	1.39382e-05
1778705	1.39382e-05
1778951	2.59322e-05
1779011	3.2451e-05
1779117	2.59322e-05
1779276	2.59322e-05
1779838	2.59322e-05
1779994	4.02624e-05
1780014	2.59322e-05
1780106	0.00020242
1780121	3.6509e-05
1780219	2.59322e-05
1780380	2.59322e-05
1780456	6.0789e-10
1780538	6.07683e-10
1780858	5.30811e-06
1780926	2.59322e-05
1781040	2.59322e-05
1781042	2.59322e-05
1781307	6.0789e-10
1781360	6.0789e-10
1781600	2.59322e-05
1781885	1.39382e-05
1781936	2.59322e-05
1782050	2.59322e-05
1782287	4.37877e-08
1782411	2.59322e-05
1782508	2.59322e-05
1782643	2.59322e-05
1782690	2.59322e-05
1782777	2.59322e-05
1783116	6.0789e-10
1783386	6.53886e-10
1783465	9.34812e-05
1783724	9.34812e-05
1783803	9.34812e-05
1783919	2.56596e-05
1783965	1.84342e-05
1783969	1.84342e-05
1784033	2.59322e-05
1784086	2.59322e-05
1784388	2.59322e-05
1784548	2.88558e-06
1784579	3.05374e-06
1784631	0.00519296
1784802	7.28873e-06
1785008	0.000173809
1785114	2.59322e-05
1785175	2.59322e-05
1785384	2.59322e-05
1785388	2.59322e-05
1785399	2.59322e-05
1785866	6.0789e-10
1786018	2.59322e-05
1786265	2.59322e-05
1786536	6.0789e-10
1786642	2.59322e-05
1786694	2.59322e-05
1786695	2.59322e-05
1786754	2.59322e-05
1787119	2.59322e-05
1787217	2.59322e-05
1787263	6.0789e-10
1787317	2.59322e-05
1787361	4.37877e-08
1787450	2.59322e-05
1787898	2.59322e-05
1788686	2.59322e-05
1788831	6.0789e-10
1789068	2.59322e-05
1789075	2.59322e-05
1789440	2.59322e-05
1789529	2.59322e-05
1789609	2.59322e-05
1790220	6.0789e-10
1790262	2.59322e-05
1790296	2.59322e-05
1790382	2.59322e-05
1790928	2.59322e-05
1790969	2.59322e-05
1791003	2.59322e-05
1791208	6.0789e-10
1791256	2.59322e-05
1791386	2.59322e-05
1791579	2.59322e-05
1794708	0.000225184
1797379	0.000225184
1797680	0.0557115
1800619	0.0557115
1805865	0.239846
2072630	0.0222228
2075999	0.331086
2076003	0.331086
2076551	0.331086
2076676	0.331086
2077008	0.331086
2077039	0.331086
2077062	0.331086
2077079	0.331086
2077317	0.331086
2077344	0.331086
2077600	0.0159097
2077625	0.331086
2077737	0.331086
2077787	0.0162358
2077856	0.331086
2078074	2.35254e-05
2078108	0.480423
2078296	0.476998
2078572	0.476998
2078601	0.476998
2078651	0.476998
2078670	0.476998
2078671	0.476998
2079006	6.74583e-05
2082509	1.63314e-06
2091861	0.00115551
2092965	0.476998
2093261	0.476998
2094888	0.480423
2095800	0.029481
2095826	0.480423
2095855	0.480423
2095893	0.480423
2095953	0.480423
2096495	0.480423
2096555	0.480423
2096595	0.480423
2096638	0.480423
2096667	0.480423
2096690	0.480423
2097145	0.480423
2097147	0.480423
2097237	0.480423
2097240	0.480423
2097259	0.480423
2097371	0.480423
2097427	0.480423
2097441	0.480423
2097465	0.480423
2097615	0.480423
2097672	0.480423
2110381	6.74583e-05
2117727	6.74583e-05
2117865	1.63314e-06
2130170	6.72826e-05
2132843	0.718054
2133922	0.577817
2135336	8.00645e-05
2135360	8.00645e-05
2135573	8.00645e-05
2139411	8.00645e-05
2140533	0.577817
2141105	0.000555057
2141236	1.59726e-05
2141278	8.5548e-12
2141287	8.5548e-12
2141309	8.5548e-12
2141337	8.5548e-12
2141341	8.5548e-12
2141342	8.5548e-12
2141350	8.5548e-12
2141373	8.5548e-12
2141382	8.48641e-12
2141420	8.5548e-12
2141474	8.5548e-12
2141498	8.5548e-12
2141786	8.5548e-12
2142048	1.44938e-11
2142049	2.16063e-08
2142987	0.000667906
2145002	2.16063e-08
2146408	6.57466e-09
2146593	1.12746e-07
2146685	0.000808971
2149774	5.17286e-11
2149960	8.5548e-12
2151131	0.000673167
2153103	0.00157136
2153120	0.00206925
2153125	0.00157136
2153278	0.00107608
2153302	0.00107608
2153356	0.00107608
2153398	0.00107608
2153452	0.00107608
2153784	0.00107608
2153817	0.000346415
2153856	0.00107608
2153959	0.00107608
2154017	0.00107608
2154132	1.6375e-08
2154261	3.55051e-09
2154264	0.00107608
2154279	0.00107608
2154379	0.00107608
2154593	0.00107608
2154668	0.00107608
2154835	0.00107608
2155133	0.00107608
2155539	0.00107608
2155916	0.000291421
2157145	0.00107608
2157529	0.00206925
2157600	7.87483e-07
2158130	7.87483e-07
2160277	0.420685
2162795	0.00121722
2164359	0.0025015
2164747	7.14518e-06
2165805	0.00107608
2166247	0.000905589
2167588	0.00107608
2167907	0.000905589
2168400	0.000905589
2168456	0.000905589
2170408	0.000905589
2173904	0.00107608
2175446	0.000291421
2178937	0.00107608
2183573	0.68462
2188969	0.420685
2188970	0.420685
2189019	0.420685
2189037	0.420685
2195979	0.283765
2205102	0.0572486
2213949	0.420685
2216339	0.0160134
2216571	1.05381e-07
2217967	1.05381e-07
2220585	1.03972e-07
2220643	3.58451e-05
2649801	4.71367e-08
2650010	4.71367e-08
2652748	7.14208e-10
2660270	7.14208e-10
2660751	7.14208e-10
2664125	1.16126e-06
2664230	0.29272
2667527	0.29272
2668128	0.29272
2668543	7.14208e-10
2668647	0.29272
2669177	8.07513e-10
2669720	0.29272
2670555	7.14208e-10
2676558	7.14208e-10
2676864	7.14208e-10
2677979	0.29272
2681684	7.14208e-10
2682310	7.14208e-10
2682533	0.294621
2683945	7.14208e-10
2702315	0.000133531
2743574	0.638922
2743595	0.20974
2743831	0.113616
2743873	0.123013
3372626	0.0498854
3372897	0.00763079
3373423	0.00157808
3373434	0.00157808
3373615	2.97953e-12
3373657	2.97953e-12
3373679	2.97953e-12
3373753	0.00157808
3373929	0.00157808
3374188	0.00157808
3374256	0.00157808
3374260	0.00157808
3374459	0.00157808
3374487	0.00157808
3374519	0.00157808
3374522	0.00157808
3374655	0.00157808
3374772	0.00157808
3374774	0.00157808
3374865	0.00157808
3375098	0.00157808
3375139	0.00157808
3375140	0.00157808
3375162	0.00763079
3375168	0.00157808
3375440	0.00157808
3375471	0.00157808
3375520	2.97953e-12
3375725	0.00157808
3375812	0.00157808
3375983	0.00157808
3376220	0.00157808
3376371	2.97953e-12
3376394	3.95083e-11
3376439	0.00157808
3376515	0.00157808
3376879	0.00157808
3376883	0.00157808
3376886	0.00157808
3376910	2.97953e-12
3376990	0.289822
3376994	0.290866
3377004	0.289751
3377127	2.03326e-08
3377412	2.50341e-08
3377491	0.786348
3377657	0.542701
3377941	0.00421137
3378018	0.00157808
3378154	0.00157808
3378198	0.00763079
3378312	0.00157808
3378348	0.00157808
3378428	0.00157808
3378672	0.00157808
3378690	0.00157808
3378793	0.00157808
3378811	0.000623176
3378825	0.00157808
3378893	9.18529e-08
3378914	0.00157808
3379087	0.00157808
3379193	2.97953e-12
3379439	2.97953e-12
3379667	2.97953e-12
3380010	2.97953e-12
3380428	2.97953e-12
3380614	2.97953e-12
3380644	2.97953e-12
3380702	2.97953e-12
3380776	2.97953e-12
3380848	2.97953e-12
3380930	2.97953e-12
3380933	2.97953e-12
3380946	2.97953e-12
3381259	2.97953e-12
3381431	2.97953e-12
3381519	2.97953e-12
3381637	2.97953e-12
3381684	2.97953e-12
3381830	2.97953e-12
3381995	0.00558495
3382012	2.97953e-12
3382148	2.97953e-12
3382255	2.97953e-12
3382335	2.97953e-12
3382565	2.97953e-12
3382729	2.97953e-12
3382856	2.97953e-12
3382986	2.97953e-12
3383008	2.97953e-12
3383040	2.97953e-12
3383091	2.97953e-12
3383123	2.97953e-12
3383281	0.00763079
3383295	2.97953e-12
3383730	2.97953e-12
3383869	2.97953e-12
3383870	2.97953e-12
3384084	2.97953e-12
3384110	2.97953e-12
3384315	2.97953e-12
3384316	2.97953e-12
3384326	2.97953e-12
3384333	2.97953e-12
3384583	2.97953e-12
3384661	7.15293e-12
3384662	7.09097e-12
3384687	7.09097e-12
3384692	7.09097e-12
3384698	0.0076143
3384703	1.64414e-10
3384726	1.72614e-10
3384735	6.68298e-12
3384768	7.09097e-12
3384923	2.83666e-12
3384964	2.6342e-12
3385323	1.88188e-12
3385384	1.67852e-12
3385397	2.83666e-12
3385758	0.0282032
3385767	8.66977e-11
3385772	9.36796e-11
3385851	4.27225e-07
3386178	2.21617e-11
3386328	2.97953e-12
3386405	2.97953e-12
3386418	2.49427e-09
3386551	0.00763079
3386603	2.97953e-12
3386681	2.97953e-12
3386764	2.44509e-10
3386781	1.83066e-06
3386791	1.91081e-06
3386798	2.2395e-06
3386849	3.35384e-08
3386880	1.62373e-07
3386881	1.62373e-07
3386962	1.84092e-08
3387162	2.21387e-10
3387163	2.72802e-10
3387219	2.68953e-11
3387221	8.11852e-11
3387262	2.50044e-11
3387317	2.97953e-12
3387332	2.97953e-12
3387333	2.97953e-12
3387358	2.97953e-12
3387418	2.97953e-12
3387425	2.97953e-12
3387551	2.97953e-12
3387739	2.97953e-12
3387978	2.97953e-12
3388163	2.97953e-12
3388215	5.10482e-12
3388251	2.97953e-12
3388258	2.97953e-12
3388416	2.97953e-12
3388509	2.97953e-12
3388596	0.00763079
3389276	2.97953e-12
3389637	2.97953e-12
3389854	2.97953e-12
3389935	2.97953e-12
3389938	2.97953e-12
3390173	0.00763079
3390236	2.97953e-12
3390655	2.97953e-12
3390814	2.97953e-12
3390819	2.97953e-12
3390871	2.97953e-12
3390873	2.97953e-12
3391078	2.97953e-12
3391196	0.00157808
3391251	2.97953e-12
3391363	2.97953e-12
3391934	2.97953e-12
3392030	2.97953e-12
3392342	2.97953e-12
3392382	2.97953e-12
3392443	2.97953e-12
3392683	3.00325e-12
3392686	3.00325e-12
3392701	3.00325e-12
3392702	3.00325e-12
3392958	2.97953e-12
3393584	2.97953e-12
3393689	2.97953e-12
3393692	2.97953e-12
3393780	2.97953e-12
3394017	2.97953e-12
3394112	2.97953e-12
3394246	1.98962e-11
3394248	1.98962e-11
3394254	2.19332e-09
3394268	0.00164738
3394314	3.02165e-12
3394396	2.97953e-12
3394468	2.97953e-12
3394641	2.97953e-12
3394649	2.97953e-12
3394768	2.97953e-12
3394796	0.00157808
3394820	2.52598e-12
3394887	2.52598e-12
3395414	2.97953e-12
3395418	2.97953e-12
3395691	0.000711533
3395810	2.97953e-12
3395867	0.00157808
3395956	0.00157808
3396861	3.43708e-10
3397227	0.00157808
3397277	0.00157808
3397507	0.00853101
3397618	0.00157808
3398271	2.28846e-11
3398272	2.28846e-11
3398304	2.97953e-12
3398350	2.97953e-12
3398663	0.00763079
3398690	2.97953e-12
3398734	2.97953e-12
3398818	0.000795455
3398937	2.97953e-12
3399007	0.000795455
3399218	2.97953e-12
3399355	2.97953e-12
3399358	2.97953e-12
3399423	2.97953e-12
3399471	2.97953e-12
3399555	2.97953e-12
3399742	0.00853101
3399744	0.000795455
3399784	4.1139e-11
3399850	4.51166e-11
3399854	4.51166e-11
3399857	4.51166e-11
3399912	2.97953e-12
3399932	2.97953e-12
3399942	2.97953e-12
3399949	2.97953e-12
3400427	0.000795455
3400599	0.000795455
3401047	0.000795455
3401346	0.000795455
3401515	2.97953e-12
3401546	2.97953e-12
3401598	2.97953e-12
3401714	2.97953e-12
3401736	0.000795455
3401832	2.97953e-12
3402025	0.000795455
3402165	2.97953e-12
3402437	0.000795455
3402714	0.000795455
3402722	0.000795455
3402785	2.97953e-12
3402816	0.000795455
3403044	0.000795455
3403175	0.000795455
3403199	2.97953e-12
3403515	0.000795455
3403633	0.000795455
3403716	0.000795455
3404273	0.000795455
3404392	0.000795455
3404544	0.028498
3404588	2.97953e-12
3404629	2.97953e-12
3404714	2.97953e-12
3404780	0.000795455
3404789	0.000795455
3404795	2.97953e-12
3404826	2.97953e-12
3404841	0.913918
3404845	0.326707
3404891	0.000795455
3404989	2.97953e-12
3405023	0.000795455
3405137	0.000795455
3405189	0.000795455
3405211	0.000795455
3405218	0.000795455
3405355	0.000795455
3405381	0.000795455
3405495	0.000795455
3405532	0.000795455
3405565	0.000795455
3405649	3.7827e-07
3405706	1.71273e-08
3405725	1.71074e-08
3405761	0.00033262
3405795	0.000795455
3405901	0.000795455
3405970	0.000795455
3406309	2.97953e-12
3406634	0.000795455
3406757	0.000795455
3407290	9.38309e-08
3407356	0.601356
3407395	0.601356
3407454	0.601356
3407570	9.38309e-08
3407710	2.97953e-12
3407715	0.000795455
3410238	6.94899e-05
3410678	6.94899e-05
3411669	0.00250735
3413000	6.94899e-05
3415012	6.94899e-05
3419521	0.00448279
3421324	6.94899e-05
3421623	6.94899e-05
3421895	6.94899e-05
3422284	6.94899e-05
3423513	6.94899e-05
3425374	6.94899e-05
3427090	0.00250735
3429578	0.00252663
3432617	0.362082
3433319	6.94899e-05
3433408	0.264601
3434941	0.000197069
3434994	0.000197069
3436218	0.00250735
3437312	6.94899e-05
3438711	0.0476043
3439247	0.0476043
3439432	6.94899e-05
3439494	0.00250735
3439495	0.00250735
3440406	0.550994
3441408	0.00250735
3441928	0.573619
3442071	6.94899e-05
3443776	0.00250735
3444769	0.00250735
3447975	0.986217
3449365	0.454502
3453079	0.00250735
3458139	0.00250735
3459993	0.00250735
3461569	0.00250735
3464682	0.00250735
3465097	0.00250735
3465996	0.00250735
3466779	0.00250735
3467604	0.00250735
3469632	0.00250735
3470554	0.00250735
3471809	0.00250735
3472584	0.00250735
3472612	0.00250735
3473161	0.00250735
3473488	0.00250735
3474523	0.00250735
3474805	0.00250735
3474806	0.00250735
3475403	0.00250735
3475600	0.00250735
3476090	0.00250735
3477212	0.00250735
3477294	0.00250735
3477798	0.00250735
3478443	0.00250735
3478523	0.00250735
3478679	0.0392326
3478860	0.00250735
3478938	0.00250735
3479613	0.00250735
3480498	0.00250735
3480941	0.00250735
3481003	0.00250735
3481872	0.00250735
3482060	0.00250735
3482081	0.00250735
3482446	0.00250735
3482716	0.00250735
3482772	0.00250735
3482844	0.00250735
3482936	0.00250735
3483105	0.00250735
3569760	2.15507e-12
3569958	2.15507e-12
3569986	2.15507e-12
3570002	2.15507e-12
3570055	7.75366e-09
3570059	7.75366e-09
3570099	7.75366e-09
3570121	7.75366e-09
3570217	2.15507e-12
3570259	2.15507e-12
3570263	2.15507e-12
3570515	2.15507e-12
3570593	2.15507e-12
3570597	2.15507e-12
3570700	2.15507e-12
3570702	2.15507e-12
3570743	7.75366e-09
3570785	2.15507e-12
3570830	2.15507e-12
3570939	7.75366e-09
3570965	2.15507e-12
3571221	2.15507e-12
3571422	2.84676e-10
3571439	1.5539e-10
3571441	7.75366e-09
3571457	7.75366e-09
3571478	1.06052e-11
3571508	1.06052e-11
3571528	1.06052e-11
3571603	7.44529e-09
3571608	1.06052e-11
3572037	2.15507e-12
3572161	1.06052e-11
3572169	1.06052e-11
3572199	2.15507e-12
3572329	7.75366e-09
3572376	2.15507e-12
3572684	2.15507e-12
3572889	7.75366e-09
3573085	2.15507e-12
3573104	2.15507e-12
3573140	2.15507e-12
3573173	2.15507e-12
3573256	7.75366e-09
3573288	7.75366e-09
3573800	2.15507e-12
3573902	2.15507e-12
3573963	2.15507e-12
3574285	2.17829e-12
3574298	6.11767e-08
3574353	7.75366e-09
3574375	2.15507e-12
3574588	2.15507e-12
3575134	2.36767e-10
3575395	2.15507e-12
3575424	7.75366e-09
3575479	7.75366e-09
3575564	2.15507e-12
3575596	2.15507e-12
3575704	2.15507e-12
3575806	7.75366e-09
3575873	2.15507e-12
3575892	7.75366e-09
3576072	7.75366e-09
3576081	7.75366e-09
3576163	2.15507e-12
3576480	5.31679e-08
3576491	6.41193e-11
3576496	7.75366e-09
3576690	1.4246e-05
3576720	0.00269127
3577052	0.000172258
3577067	0.00263425
3577196	8.59928e-06
3577202	8.59928e-06
3577266	4.96268e-05
3577395	0.00822751
3577419	5.18504e-05
3577516	0.00469905
3577521	0.00301071
3577523	0.00301071
3577673	0.00469905
3577700	0.00301071
3578398	0.148252
3578551	0.00332105
3578586	0.504709
3578801	0.504709
3579692	0.00130132
3579698	0.00130132
3579761	1.62363e-08
3579873	0.00397027
3579975	0.00130132
3579979	0.00130132
3579981	0.00130132
3580120	0.00130132
3580171	0.00160014
3580466	0.00130132
3580485	0.00130132
3580495	0.00130132
3580509	0.00130132
3580512	0.00130132
3580702	0.00130132
3580726	0.00130132
3580732	0.00130132
3580776	0.00130132
3580788	0.00130132
3580817	0.00130132
3580861	0.00130132
3580882	0.00130132
3580889	0.00130132
3580892	0.00130132
3580906	0.00130132
3581147	0.00130132
3581160	0.00130132
3581161	0.00130132
3581182	0.00130132
3581205	0.00130132
3581208	1.62363e-08
3581231	0.00619074
3581236	0.00619074
3581290	1.00471e-07
3581312	0.00130132
3581328	0.00130132
3581402	0.00130132
3581454	0.00130132
3581461	0.00130132
3581467	1.62363e-08
3581552	0.00130132
3581553	0.00130132
3581560	0.00130132
3581630	0.00130132
3581656	0.00130132
3581657	0.00130132
3581679	0.00130132
3581900	0.00130132
3581901	0.00130132
3581976	0.00130132
3582124	0.00130132
3582210	0.00130132
3582281	0.00130132
3582314	0.00130132
3582491	0.00130132
3582747	0.00130132
3582749	0.00130132
3582854	1.15208e-06
3582857	1.15208e-06
3582869	3.86491e-05
3583093	0.0232051
3583319	0.002907
3583379	0.002907
3583537	0.812874
3583813	0.00130132
3584146	0.002907
3584164	0.002907
3584239	0.00130132
3584362	0.002907
3584394	0.002907
3584417	0.002907
3584501	0.002907
3584812	0.002907
3584922	0.002907
3585063	0.002907
3585145	0.002907
3585412	0.002907
3585476	0.002907
3585682	0.00130132
3586256	0.002907
3586329	0.002907
3586360	0.002907
3586394	0.002907
3586472	0.002907
3586673	0.002907
3586736	0.002907
3586776	0.002907
3586853	0.002907
3586927	0.002907
3587196	0.0728415
3587229	0.002907
3587402	0.002907
3587595	0.002907
3587663	0.002907
3587798	0.002907
3587923	0.002907
3587933	0.002907
3587998	0.002907
3588243	0.002907
3588261	0.0325342
3588407	0.002907
3588647	0.002907
3588753	0.002907
3588786	0.002907
3589061	0.002907
3589088	0.002907
3589125	0.002907
3589268	0.002907
3589293	0.002907
3589475	0.00409967
3589519	0.00409967
3589994	0.002907
3590180	0.002907
3590573	0.002907
3590804	0.002907
3591132	0.002907
3591357	0.00292794
3591456	0.002907
3591743	0.002907
3591860	0.002907
3592099	0.00130132
3592308	0.00315579
3592363	0.261889
3592383	0.261889
3592595	0.002907
3592842	0.002907
3592866	0.002907
3592892	0.002907
3592946	0.002907
3592949	0.002907
3592950	0.002907
3593051	0.002907
3593079	0.002907
3593101	0.002907
3593115	0.002907
3593157	0.002907
3593196	0.002907
3593290	0.002907
3593304	0.002907
3593359	0.002907
3593586	0.002907
3593651	0.002907
3593679	0.002907
3593727	0.002907
3593794	0.002907
3593859	0.002907
3593860	0.002907
3593868	0.002907
3594308	0.002907
3594355	0.002907
3594397	1.62363e-08
3594477	0.002907
3594512	0.002907
3594579	0.002907
3594655	0.002907
3594688	0.002907
3594817	0.0142451
3594946	0.0142451
3594958	0.0142451
3595041	0.0142451
3595059	0.0142451
3595132	0.0142451
3595152	0.0142451
3595171	0.0142451
3595189	0.0142451
3595239	5.12593e-07
3595268	0.0142451
3595389	0.419367
3595637	1.84916e-07
3595662	1.55992e-07
3595726	1.55992e-07
3595779	1.55992e-07
3595781	1.55992e-07
3595897	0.229937
3595941	0.229937
3596129	0.229937
3596343	2.93961e-08
3596414	0.0446542
3596518	0.0488129
3596782	4.64603e-08
3596852	1.07472e-07
3596898	0.229937
3596953	1.07472e-07
3596956	1.07472e-07
3596964	1.07472e-07
3596975	0.212228
3597021	1.07472e-07
3597251	0.125657
3597345	1.07472e-07
3597381	0.229937
3597552	1.55992e-07
3597591	0.229937
3598274	0.229937
3598293	0.393733
3598613	0.229937
3598936	0.229937
3598997	0.495882
3599318	1.55992e-07
3599753	0.655333
3600597	0.229937
3600864	0.229937
3601005	1.55992e-07
3601034	0.495882
3601244	1.55992e-07
3601884	0.000497574
3601980	3.16012e-05
3602195	0.17054
3602311	0.229937
3602530	0.229937
3602659	0.458721
3602669	0.458721
3602670	0.458721
3602693	0.5209
3602726	3.86514e-07
3602744	0.5209
3602840	0.675039
3602893	0.229937
3602894	0.229937
3603136	0.229937
3603529	0.0744967
3603807	0.229937
3604072	0.229937
3604157	0.229937
3605336	1.55992e-07
3605496	1.55992e-07
3605502	1.55992e-07
3605605	0.229937
3605712	0.229937
3605740	0.229937
3605826	1.42366e-07
3605861	1.55992e-07
3605928	1.55992e-07
3605936	1.55992e-07
3605939	1.55992e-07
3606196	0.495882
3606255	0.229937
3606326	1.55992e-07
3606359	0.655333
3606679	0.229937
3606918	0.229937
3606945	1.55992e-07
3607136	1.55992e-07
3607208	0.229937
3607932	0.0450063
3612636	0.0450063
3615312	0.00565859
3615481	0.00399589
3615656	0.00399589
3615659	0.772316
3616003	0.00399589
3618480	0.0450063
3658781	0.972221
4590096	1.41623e-05
4613709	0.00366317
4627726	0.000282945
4628632	5.6635e-06
4630131	1.86289e-06
4630922	5.6635e-06
4632512	8.86113e-06
4633154	5.6635e-06
4633163	5.6635e-06
4634197	5.6635e-06
4635316	5.6635e-06
4635639	5.6635e-06
4635802	5.6635e-06
4636565	0.00034998
4640465	0.584916
4641383	0.584916
4642882	5.6635e-06
4645827	5.6635e-06
4649102	5.6635e-06
4649319	0.584916
4651597	0.584916
4652386	5.6635e-06
4654937	1.29677e-12
4655410	5.6635e-06
4655690	5.6635e-06
4656353	0.627311
4657363	5.6635e-06
4657771	0.0871256
4658226	0.0871256
4658829	0.584916
4659918	0.839049
4661235	8.30855e-05
4667235	9.03693e-06
4667416	0.00585748
4669530	0.598021
4672307	9.03693e-06
4673089	4.6165e-09
4676219	4.11276e-09
4678440	1.29677e-12
4678629	4.11276e-09
4678669	4.11276e-09
4679033	4.6165e-09
4681932	4.11276e-09
4684055	4.11276e-09
4684300	4.11276e-09
4686340	4.11276e-09
4686485	4.11276e-09
4686868	4.11276e-09
4697179	1.16182e-05
4697682	1.16182e-05
4699207	1.16182e-05
4703125	1.16182e-05
4704940	0.000130819
4705343	1.16182e-05
4705700	1.16182e-05
4706636	1.16182e-05
4706997	1.16182e-05
4707726	1.16182e-05
4721199	0.139409
5042141	0.171369
5044076	0.379418
5045697	0.388411
5047966	0.000615416
5048445	0.0010346
5049724	0.00158822
5053679	0.0045273
5053986	0.000101
5054505	0.0045273
5056652	8.3699e-05
5056972	0.000101
5057373	0.000135351
5057716	0.00174578
5057947	0.0045273
5058698	0.00174578
5058775	0.0010346
5058827	0.000101
5058955	0.000101
5060027	0.000151472
5060030	0.000154311
5060421	0.00158822
5060457	0.0010346
5062269	0.0111278
5062561	0.0010346
5062626	3.5786e-05
5062737	0.0010346
5063050	0.0010346
5063068	0.0010346
5063326	3.5786e-05
5064962	0.000431076
5065155	0.000988177
5065969	0.000443658
5066262	0.000457127
5067756	3.5786e-05
5068713	0.0010346
5070047	0.000457127
5070170	0.000615416
5070195	0.000615416
5070207	0.000615416
5070215	0.000615416
5070299	0.000348139
5070387	0.0010346
5070504	0.000615416
5070647	0.000615416
5070672	0.000615416
5070739	0.000615416
5070781	0.000615416
5072137	0.000457127
5072200	0.0010346
5073903	0.000457127
5074170	3.5786e-05
5074366	0.000615416
5074423	3.5786e-05
5075011	3.5786e-05
5075020	3.5786e-05
5075052	3.5786e-05
5075056	3.5786e-05
5075277	3.00968e-05
5075499	0.000457127
5075516	3.00968e-05
5075540	3.00968e-05
5075561	3.00968e-05
5075565	3.00968e-05
5075922	0.0010346
5082917	0.000101
5087790	0.00124675
5087796	0.00124675
5089851	0.00282425
5090224	0.000150694
5097470	0.00163997
5103562	0.00516502
5105673	0.000157527
5108280	0.000157527
5462219	0.0746983
5462474	0.0746983
5462832	0.0746983
5462937	0.0746983
5463132	0.0746983
5463685	0.0746983
5465415	0.0746983
5466066	0.0746983
5466279	0.0746983
5466282	0.0746983
5466879	0.0746983
5467052	0.0746983
5467991	0.0746004
5468533	0.12914
5468750	0.12914
5469643	0.0746983
5469850	0.0746983
5469935	0.0746983
5469953	0.0746983
5470197	0.0746983
5470590	0.0746983
5471106	0.0746983
5471678	0.0746983
5471821	0.332677
5472108	0.129791
5472352	0.0839839
5473038	0.0746983
5473214	0.0746983
5473356	0.184593
5473434	0.0757548
5473935	0.282675
5474615	0.0746983
5474668	0.0746983
5474726	0.0746983
5475197	0.445084
5475312	0.0748441
5475492	0.0769422
5476023	0.0746983
5476051	0.0746983
5477092	0.0746983
5477128	0.0746983
5477133	0.0746983
5477189	0.0746983
5477381	0.0746983
5477438	0.0746983
5477578	0.0746983
5477771	0.0746983
5477896	0.0746983
5477980	0.0746983
5478185	0.0746983
5478395	0.0746983
5478741	0.0635729
5478973	0.0746983
5479007	0.0746983
5479117	0.0746983
5479238	0.0746983
5479452	0.0746983
5479562	0.0746983
5479576	0.0746983
5479725	0.0746983
5480018	0.0746983
5480287	0.0746983
5480305	0.0746983
5480490	0.0746983
5480731	0.0746983
5481337	0.0746983
5481368	0.0746983
5481473	0.0746983
5481486	0.0746983
5481969	0.0746983
5482366	0.0746983
5482599	0.0746983
5482915	0.0746983
5482938	0.0746983
5483188	0.0746983
5483199	0.0746983
5483209	0.0746983
5483216	0.0746983
5483223	0.0746983
5483541	0.0746983
5483545	0.0746983
5483546	0.0746983
5483566	0.0736145
5483620	0.0746983
5484006	0.0746983
5484025	0.0746983
5484135	0.0746983
5484230	0.0746983
5484642	0.0746983
5485572	0.0746983
5485622	0.0746983
5485659	0.0746983
5485684	0.0746983
5485726	0.0746983
5485885	0.0746983
5486038	0.0746983
5486041	0.0746983
5486043	0.0746983
5486044	0.0746983
5486059	0.0746983
5486316	0.0746983
5486790	0.0746983
5486820	0.0746983
5487014	0.0746983
5487070	0.0746983
5487124	0.0746983
5487528	0.0746983
5487669	0.0746983
5487751	0.0746983
5487862	0.091777
5487869	0.0542894
5487934	0.0746983
5488047	0.0746983
5488250	0.0746983
5488349	0.0746983
5488353	0.0746983
5488437	0.0746983
5489213	0.0746983
5489286	0.0746983
5489310	0.0746983
5489311	0.0746983
5489386	0.0746983
5489576	0.0746983
5489696	0.0746983
5489884	0.0746983
5489908	0.0746983
5489912	0.0746983
5490077	0.0746983
5490161	0.0746983
5490267	0.0746983
5490272	0.0746983
5490330	0.0746983
5490379	0.0746983
5490386	0.0746983
5490514	0.0746983
5490671	0.0746983
5490694	0.0746983
5490943	0.0746983
5491123	0.0746983
5491189	0.0746983
5491247	0.0746983
5491284	0.0746983
5491518	0.0746983
5491572	0.0746983
5491587	0.0746983
5491612	0.0746983
5491684	0.0746983
5491792	0.0746983
5491842	0.0746983
5491880	0.0746983
5492035	0.0746983
5492057	0.0746983
5492293	0.0746983
5492320	0.0746983
5492579	0.0259735
5492881	0.0746983
5492915	0.0746983
5492975	0.0746983
5493095	0.0746983
5493183	0.0746983
5493185	0.0746983
5493279	0.0746983
5493419	0.0746983
5493470	0.0746983
5493609	0.0746983
5493717	0.0746983
5493724	0.0746983
5493777	0.0746983
5493956	0.0816433
5494144	0.0746983
5494266	0.0746983
5494315	0.590097
5494433	0.0746983
5494830	0.0746983
5494846	0.0746983
5495057	0.0746983
5495171	0.0746983
5495252	0.0746983
5495268	0.0746983
5495297	0.498634
5495323	0.0746983
5495386	0.0746983
5495456	0.0746983
5495644	0.0746983
5495790	0.0746983
5495880	0.0746983
5495994	0.0746983
5496142	0.0746983
5496151	0.0746983
5496269	0.0746983
5496656	0.0746983
5496756	0.0746983
5496826	0.0746983
5496845	0.0746983
5497726	0.0746983
5497838	0.0746983
5498028	0.0746983
5498261	0.0746983
5498382	0.0746983
5498472	0.801848
5498741	0.0746983
5498989	0.0746983
5499133	0.0746983
5499310	0.0746983
5499425	0.0746983
5499461	0.0746983
5499650	0.0746983
5500423	0.0746983
5500687	0.0746983
5501202	0.0746983
5501519	0.0746983
5502188	0.0746983
5502386	0.0746983
5502656	0.0746983
5502845	0.0746983
5503087	0.0746983
5503182	0.0746983
5503235	0.0746983
5503796	0.0746983
5504155	0.0746983
5504164	0.0746983
5504603	0.0746983
5504627	0.0746983
5504630	0.0746983
5504667	0.0746983
5504942	0.0746983
5505062	0.0746983
5505231	0.0746983
5505463	0.0746983
5505533	0.0746983
5505534	0.0746983
5505628	0.0746983
5505783	0.0746983
5505909	0.0746983
5506448	0.0746983
5506618	0.0746983
5506912	0.0746983
5507088	0.0746983
5507100	0.0746983
5507190	0.0746983
5507664	0.0746983
5508269	0.0746983
5508762	0.0746983
5508809	0.0746983
5508836	0.0746983
5508925	0.0746983
5509005	0.0746983
5509410	0.0746983
5509574	0.0746983
5510359	0.0746983
5510669	0.0746983
5510969	0.0746983
5511124	0.0746983
5511218	0.0746983
5511331	0.0746983
5511553	0.0746983
5511565	0.0746983
5511706	0.0746983
5511896	0.0746983
5512114	0.0746983
5512199	0.0746983
5512297	0.0746983
5512640	0.0746983
5512808	0.0746983
5512984	0.0746983
5513126	0.0746983
5513228	0.0746983
5513807	0.0746983
5513894	0.0746983
5513979	0.0746983
5514535	0.801848
5514553	0.0746983
5514915	0.0746983
5515357	0.0746983
5515461	0.0746983
5515482	0.0746983
5515496	0.0746983
5516051	0.0746983
5516155	0.0746983
5516835	0.0746983
5517414	0.0746983
5517955	0.0746983
5518302	0.0746983
5518683	0.0746983
5518687	0.0774712
5518901	0.0746983
5519421	0.0746983
5520022	0.0746983
5520600	0.0736145
5520968	0.0746983
5521794	0.0746983
5522691	0.0746983
5522759	0.0746983
5524344	0.0746983
5524385	0.0746983
5524586	0.0746983
5524835	0.0746983
5525161	0.0746983
5525328	0.0746983
5526230	0.0746983
5526736	0.0746983
5526798	0.0746983
5527153	0.07514
5527900	0.0746983
5527943	0.0746983
5528377	0.0746983
5528725	0.0746983
5528923	0.0746983
5529306	0.0746983
5529879	0.0746983
5530154	0.0746983
5531300	0.178171
5531569	0.0746983
5531604	0.0746983
5531718	0.0746983
5532114	0.0746983
5532142	0.0746983
5532144	0.0746983
5532915	0.0746983
5533746	0.0746983
5534036	0.0746983
5534896	0.0746983
5536213	0.0746983
5536980	0.0746983
5536981	0.0746983
5537122	0.0746983
5537470	0.0746983
5538014	0.0746983
5538330	0.0746983
5538778	0.0746983
5539356	0.453293
5539849	0.0214261
5539877	0.0773469
5540250	0.0898927
5540852	0.0746983
5540898	0.0746983
5540916	0.0746983
5541008	0.0746983
5541480	0.0746983
5541807	0.0746983
5541816	0.0746983
5542195	0.0746983
5543551	0.127824
5544263	0.0746983
5545100	0.0746983
5545102	0.0746983
5813740	0.785184
5814098	0.785184
5814733	0.785184
5814831	0.785184
5815169	0.785184
5815263	0.785184
5815321	0.785184
5815337	0.785184
5815344	0.631241
5815350	0.422022
5815534	0.631241
5815538	0.785184
5815558	0.785184
5815898	0.785184
5815913	0.785184
5816017	0.785184
5816083	0.785184
5816628	0.673026
5816776	0.785184
5817064	0.493188
5817081	0.493188
5817113	0.493188
5817272	0.785184
5817281	0.785184
5817612	0.785184
5817847	0.785184
5818008	0.785184
5818082	0.785184
5818123	0.785184
5818138	0.785184
5818173	0.785184
5818244	0.785184
5818374	0.785184
5818375	0.785184
5818592	0.798309
5819006	0.785184
5819115	0.573944
5819248	0.785184
5819418	0.785184
5819433	0.785184
5819602	0.785184
5819738	0.785184
5819815	0.785184
5820472	0.785184
5820801	0.785184
5820845	0.785184
5820970	0.785184
5820996	0.785184
5821185	0.785184
5821271	0.785184
5821312	0.785184
5822851	0.785184
5823094	0.785184
5823144	0.785184
5823221	0.785184
5825540	0.673026
5825610	0.673026
5828633	0.673026
5834452	0.673026
5834719	0.673026
5835110	0.673026
5836965	0.673026
5837980	0.573944
5839981	0.673026
5840839	0.673026
5840875	0.673026
5840901	0.673026
5842558	0.209544
5843364	0.673026
5843660	0.673026
5844049	0.673026
5844426	0.573944
5845014	0.673026
5845514	0.0384697
5845895	0.0491113
5846542	0.0223476
5847134	0.0168267
5847542	0.0754053
5847698	0.241339
5847706	0.0168267
5847751	0.0168267
5847752	0.0168267
5847801	0.0168267
5847807	0.0168267
5847979	0.0765965
5848104	0.0765965
5848114	0.0765965
5848135	0.0491113
5848227	0.0765965
5848241	0.0168267
5848451	0.0168267
5848520	0.0168267
5848805	0.0223476
5848944	0.0223476
5848960	0.0396214
5849011	0.0168267
5849577	0.241339
5849602	0.0223476
5849972	0.66177
5850050	0.0223476
5850262	0.573944
5851193	0.198755
5851296	0.0566527
5851319	0.0566527
5851330	0.0958745
5851485	0.0491113
5851639	0.0648786
5851642	0.0168267
5851963	0.0168267
5853214	0.0168267
5853271	0.0491113
5853475	0.0168267
5853670	0.241339
5853672	0.241339
5853732	0.0168267
5854019	0.0168267
5854276	0.241339
5854461	0.0754053
5855348	0.0384697
5855412	0.588705
5855913	0.542168
5855940	0.0799966
5855973	0.0799966
5856352	0.0683511
5856422	0.0799966
5856425	0.0799966
5856518	0.241339
5856521	0.0799966
5856544	0.0799966
5856584	0.211615
5856590	0.0799966
5856645	0.0799966
5856785	0.0799966
5857735	0.682619
5868222	0.374858
5870111	9.84843e-07
5872984	0.000471459
5873234	0.000471459
5876320	9.7839e-07
5877144	9.7839e-07
5878633	0.00969666
5879436	0.00351781
5879883	8.85774e-08
5880854	0.00969666
5881658	2.13338e-05
5881684	2.13338e-05
5882330	0.000151446
5883863	0.275728
5885257	0.0274894
5885284	3.70412e-06
5885838	0.102743
5886450	0.000660821
5889363	1.57252e-06
5889366	1.61213e-06
5892170	0.00763609
5897378	0.863933
5897422	0.977335
5897473	0.000511153
5897525	0.294868
5897907	0.0018095
5909138	4.50786e-05
5909537	0.370683
5909597	0.370683
5909612	0.0103296
5909686	2.80649e-07
5909718	2.80649e-07
5909733	0.031354
5909742	0.32056
5909805	0.140857
5909931	0.736527
5910034	1.64022e-05
5910210	0.137677
5910211	0.135427
5910281	0.545892
5910596	0.545892
5910637	0.253457
5910644	0.001311
5910648	0.253457
5910681	6.28558e-06
5911226	0.117959
5911235	0.165718
5912258	2.55181e-05
5912270	0.0156976
5912287	0.438944
5912295	0.00399874
5912302	0.00399874
5912362	0.704595
5912429	2.12717e-06
5913300	0.127231
5913305	1.00294e-05
5913608	0.372775
5913671	0.372775
5913701	1.00294e-05
5913710	1.00294e-05
5913711	1.00294e-05
5913721	1.00294e-05
5913722	1.00294e-05
5913723	1.00294e-05
5913910	9.7839e-07
5915005	0.00806658
5915191	0.0461068
5915192	0.0461068
5915827	0.168413
5915838	5.56102e-07
5915895	1.00294e-05
5915914	5.56102e-07
5916202	0.0777614
5916206	0.00016634
5916570	0.0579104
5916774	0.0122232
5916851	1.00294e-05
5917086	0.00215529
5917159	0.0574082
5917234	2.08883e-06
5917432	1.00294e-05
5917647	0.124467
5917868	0.0592077
5918274	1.00294e-05
5918358	1.00185e-05
5918526	8.41573e-05
5918767	0.000255446
5918787	0.0372923
5919184	0.120696
5919619	0.00588367
5919650	0.000204936
5919669	0.122462
5919814	9.73842e-05
5919859	0.450696
5920040	0.0146895
5920360	9.7839e-07
5920591	3.36723e-07
5920597	0.00154895
5920802	1.07822e-06
5920863	1.00307e-05
5921125	0.481356
5921254	1.00294e-05
5921979	1.00294e-05
5921989	1.00294e-05
5922128	0.0427445
5922188	0.120696
5922378	0.120696
5922381	1.00294e-05
5922462	1.00294e-05
5922685	0.000832957
5922765	0.372775
5922989	0.0122232
5923043	0.120696
5923284	0.00230372
5923456	0.323703
5923488	6.93523e-07
5924014	0.0736736
5924016	0.0736736
5924124	4.93005e-07
5924325	5.56102e-07
5924396	5.56102e-07
5924628	1.535e-05
5924655	0.120696
5924686	1.535e-05
5924732	4.12397e-06
5924864	5.56102e-07
5925028	0.00122309
5925119	0.00372278
5925128	0.0150083
5925205	0.000443966
5925288	0.0579104
5925294	5.56102e-07
5925432	0.372775
5925473	0.434828
5925610	0.0340037
5925730	4.73309e-06
5925791	7.61536e-06
5925981	5.48002e-07
5926006	0.206258
5926090	0.120696
5926192	0.231058
5926195	0.231058
5926377	0.00969666
5926635	0.120696
5926767	0.317329
5927186	0.120696
5927187	0.120696
5927472	1.00294e-05
5927528	0.120696
5927782	5.38562e-05
5927791	0.00123514
5927837	0.120696
5927839	0.124287
5927923	0.203151
5928035	0.0797631
5928524	0.00230983
5928685	1.06341e-05
5928800	0.000455129
5928912	6.81655e-05
5928944	0.0253212
5929023	4.41636e-05
5929267	0.410012
5929268	0.370486
5929278	0.370486
5929376	0.00956581
5929427	5.10315e-07
5929482	0.000435587
5929726	0.120696
5929740	5.56102e-07
5929755	0.120696
5929843	1.00294e-05
5929994	0.00146496
5930118	0.000559731
5930201	1.01893e-05
5930244	4.74997e-06
5930637	0.120696
5930783	5.56102e-07
5930852	1.00294e-05
5930902	0.0751115
5931258	1.77429e-06
5931329	9.91515e-06
5931627	0.204622
5931658	5.56102e-07
5931722	1.00294e-05
5931790	0.000399826
5931908	0.002791
5931953	2.82994e-06
5932396	0.000160534
5932488	9.92428e-06
5932525	1.00294e-05
5933572	6.09231e-07
5933646	0.00969666
5933748	9.7839e-07
5933949	1.00294e-05
5934583	0.00781782
5934678	2.97215e-05
5935560	8.50259e-05
5935584	0.396409
5935650	8.57469e-05
5935840	0.168829
5936086	5.48515e-06
[truncated: 28,633 more rows]

## Sheet: BTA8_leafcutter
Position (bp)	Pval (adjusted)
1181250	0.356482
1181335	0.356482
1181347	0.356482
1181564	0.356482
1181655	0.356482
1181893	0.356482
1182080	0.356482
1182114	0.356482
1182227	0.0277016
1182283	0.0277016
1182290	0.0277016
1182300	0.0277016
1182362	0.0277016
1182426	0.0277016
1182517	0.0277016
1182592	0.0277016
1182723	0.0277016
1182743	0.0277016
1182770	0.0277016
1182816	0.0277016
1182837	0.0277016
1183062	0.0277016
1183229	0.0277016
1183508	0.0277016
1183578	0.0277016
1183600	0.0277016
1183849	0.0277016
1183855	0.0277016
1183982	0.0277016
1183988	0.0277016
1184015	0.0277016
1184228	0.0068309
1184229	0.0068309
1184284	0.0277016
1184339	0.0277016
1184343	0.0277016
1184408	0.0068309
1184593	0.0277016
1184596	0.0277016
1184603	0.0277016
1184613	0.0277016
1184679	0.0277016
1184743	0.0277016
1184901	0.0068309
1184902	0.0068309
1184907	0.0068309
1184908	0.0277016
1184920	0.0068309
1185115	0.0277016
1185192	0.0277016
1185281	0.0068309
1185312	0.0068309
1185315	0.0068309
1185317	0.0068309
1185363	0.0068309
1185377	0.0068309
1185388	0.0068309
1185530	0.0277016
1185662	0.0277016
1185696	0.0277016
1185704	0.0277016
1185758	0.0068309
1185821	0.0068309
1186060	0.0068309
1186225	0.0068309
1186230	0.0277016
1186363	0.0068309
1187272	0.0277016
1187547	0.0277016
1189312	0.0277016
1191706	0.0277016
1198669	0.0277016
1206278	0.0277016
1224717	0.0395844
1227770	0.0277016
1386983	5.06338e-05
1387337	5.06338e-05
1387508	5.06338e-05
1388264	0.000103535
1388288	0.000242096
1388304	0.000103535
1388397	0.000101148
1388505	5.06338e-05
1388509	5.06338e-05
1388561	5.06338e-05
1388600	5.06338e-05
1388650	5.06338e-05
1388842	5.06338e-05
1388893	5.06338e-05
1389101	5.06338e-05
1389126	5.06338e-05
1389145	5.06338e-05
1389204	5.06338e-05
1389209	5.06338e-05
1389424	5.06338e-05
1389561	5.06338e-05
1389567	5.06338e-05
1389649	5.06338e-05
1389759	5.06338e-05
1389945	5.06338e-05
1390060	5.06338e-05
1390548	6.07162e-05
1390550	5.06338e-05
1390624	5.06338e-05
1390736	5.06338e-05
1390796	5.06338e-05
1390979	5.06338e-05
1390984	5.06338e-05
1391222	5.06338e-05
1391278	5.06338e-05
1391699	5.06338e-05
1391869	5.06338e-05
1391964	5.06338e-05
1392051	5.06338e-05
1392114	5.06338e-05
1392140	6.92049e-05
1392345	5.06338e-05
1392571	5.06338e-05
1392643	5.06338e-05
1392820	5.06338e-05
1392890	5.06338e-05
1392930	5.06338e-05
1392940	5.06338e-05
1393021	5.06338e-05
1393150	5.06338e-05
1393561	0.0236939
1395009	5.06338e-05
1395017	5.06338e-05
1395706	5.06338e-05
1395753	5.06338e-05
1396626	5.06338e-05
1396959	5.06338e-05
1397451	5.06338e-05
1397601	5.06338e-05
1397750	0.000638377
1397753	0.000638377
1397755	0.000638377
1397784	0.000638377
1398058	5.06338e-05
1398059	0.000243944
1398217	5.06338e-05
1398442	5.06338e-05
1398721	0.0003089
1398820	5.06338e-05
1398999	9.57971e-05
1399655	0.000105756
1401070	5.06338e-05
1401660	5.06338e-05
1401737	5.06338e-05
1402282	5.06338e-05
1402787	5.06338e-05
1402891	5.06338e-05
1402997	5.06338e-05
1403107	5.06338e-05
1403127	5.06338e-05
1403317	5.06338e-05
1403351	5.06338e-05
1403417	5.06338e-05
1403608	5.06338e-05
1403672	5.06338e-05
1404252	5.06338e-05
1405258	5.06338e-05
1405443	5.06338e-05
1405763	5.06338e-05
1405995	5.06338e-05
1407439	5.06338e-05
1407624	5.06338e-05
1407625	5.06338e-05
1407626	5.06338e-05
1407872	5.06338e-05
1407888	5.06338e-05
1407969	5.06338e-05
1407977	5.06338e-05
1408114	5.06338e-05
1408475	5.06338e-05
1408597	5.06338e-05
1408598	5.06338e-05
1408605	5.06338e-05
1408608	5.06338e-05
1409397	5.06338e-05
1409496	5.06338e-05
1409573	5.06338e-05
1409697	5.06338e-05
1409775	5.06338e-05
1410113	5.16527e-05
1410166	5.06338e-05
1410220	5.06338e-05
1410455	5.06338e-05
1410654	5.06338e-05
1410666	5.06338e-05
1410978	5.06338e-05
1411247	5.06338e-05
1411431	2.87384e-05
1411435	2.87384e-05
1411472	5.06338e-05
1411659	2.74865e-05
1412269	5.06338e-05
1412385	5.06338e-05
1413235	5.06338e-05
1413687	5.06338e-05
1413813	5.06338e-05
1413863	5.06338e-05
1414034	5.06338e-05
1414306	5.06338e-05
1415338	5.06338e-05
1415501	5.06338e-05
1415747	5.06338e-05
1415934	5.06338e-05
1416273	5.06338e-05
1416310	5.06338e-05
1416373	5.06338e-05
1416468	5.06338e-05
1416612	5.06338e-05
1416615	5.06338e-05
1416627	5.06338e-05
1416819	5.06338e-05
1417253	5.06338e-05
1417477	5.06338e-05
1417501	5.06338e-05
1417619	5.06338e-05
1417645	5.06338e-05
1417672	5.06338e-05
1417674	5.06338e-05
1417707	5.06338e-05
1417723	5.06338e-05
1417730	5.06338e-05
1417814	2.31226e-05
1418016	5.06338e-05
1418213	5.06338e-05
1418315	5.06338e-05
1418365	5.06338e-05
1418400	5.06338e-05
1418401	5.06338e-05
1418529	5.06338e-05
1418581	0.00283188
1418649	5.06338e-05
1418685	5.06338e-05
1418718	5.06338e-05
1418773	5.06338e-05
1418904	5.06338e-05
1418995	5.06338e-05
1418996	5.06338e-05
1419071	5.06338e-05
1419365	5.06338e-05
1419444	5.06338e-05
1419492	5.06338e-05
1419848	5.06338e-05
1419875	5.06338e-05
1419980	5.06338e-05
1420073	5.06338e-05
1420208	0.0003089
1420277	5.06338e-05
1420297	5.06338e-05
1420339	5.11056e-05
1420526	5.06338e-05
1420626	0.000507993
1421067	0.00139897
1421100	0.00139897
1421249	0.754657
1421284	0.754657
1421330	0.00139897
1421335	0.0872844
1421460	0.0662834
1421464	0.0662834
1421483	0.0662834
1421545	0.000246626
1421564	0.000246626
1421642	0.000246626
1421955	5.06338e-05
1422027	5.06338e-05
1422054	5.06338e-05
1422200	5.06338e-05
1422277	5.06338e-05
1422434	5.06338e-05
1422523	5.06338e-05
1422633	0.00141105
1422774	5.06338e-05
1423047	5.06338e-05
1423091	5.06338e-05
1423164	5.06338e-05
1423202	4.88232e-05
1423331	5.06338e-05
1423335	5.06338e-05
1423731	5.06338e-05
1423754	5.06338e-05
1423777	5.06338e-05
1423802	5.06338e-05
1424058	5.06338e-05
1424324	5.06338e-05
1424469	5.06338e-05
1424521	5.06338e-05
1424615	5.06338e-05
1424679	5.06338e-05
1424753	5.06338e-05
1424949	0.000323938
1425116	5.06338e-05
1425168	5.06338e-05
1425169	5.06338e-05
1425311	5.06338e-05
1425395	5.06338e-05
1425511	5.06338e-05
1425614	5.06338e-05
1425805	5.06338e-05
1425836	5.06338e-05
1425844	5.06338e-05
1425931	5.06338e-05
1425957	5.06338e-05
1426188	5.06338e-05
1426272	5.06338e-05
1426282	5.06338e-05
1426486	5.06338e-05
1426493	5.06338e-05
1426577	5.06338e-05
1426756	5.06338e-05
1426848	5.06338e-05
1426917	5.06338e-05
1427097	5.06338e-05
1427700	5.06338e-05
1427895	5.06338e-05
1427911	5.06338e-05
1427920	5.06338e-05
1427956	5.06338e-05
1428008	5.06338e-05
1428056	5.06338e-05
1428082	5.06338e-05
1428221	5.06338e-05
1428322	5.06338e-05
1428818	5.06338e-05
1428883	5.06338e-05
1428895	5.06338e-05
1428898	5.06338e-05
1428903	5.13923e-05
1429046	5.06338e-05
1429047	5.06338e-05
1429120	5.06338e-05
1429132	5.06338e-05
1429168	5.06338e-05
1429221	5.06338e-05
1429504	0.0139047
1429531	5.06338e-05
1429947	5.06338e-05
1430046	5.06338e-05
1430063	5.06338e-05
1430153	5.06338e-05
1430197	5.06338e-05
1430281	5.06338e-05
1430282	5.06338e-05
1430361	5.06338e-05
1430450	5.06338e-05
1430482	5.06338e-05
1430789	5.06338e-05
1430796	5.06338e-05
1430990	5.06338e-05
1431001	5.06338e-05
1431029	5.06338e-05
1431056	5.06338e-05
1431268	0.00026345
1431277	5.06338e-05
1431292	5.06338e-05
1431403	5.06338e-05
1431606	5.06338e-05
1431627	5.06338e-05
1431807	5.06338e-05
1431901	5.06338e-05
1431921	8.30957e-05
1431945	5.06338e-05
1432081	5.06338e-05
1432084	5.06338e-05
1432099	5.06338e-05
1432269	5.06338e-05
1432297	5.06338e-05
1432467	5.06338e-05
1432630	5.06338e-05
1432683	5.06338e-05
1432775	5.06338e-05
1433109	5.06338e-05
1433238	5.06338e-05
1433323	5.06338e-05
1433531	5.06338e-05
1433665	5.06338e-05
1433668	5.06338e-05
1433885	5.06338e-05
1434173	5.06338e-05
1434206	5.06338e-05
1434378	5.06338e-05
1434769	5.06338e-05
1434859	5.06338e-05
1434915	5.06338e-05
1435075	5.06338e-05
1435152	5.06338e-05
1435736	5.06338e-05
1435976	5.06338e-05
1436001	5.06338e-05
1436038	5.06338e-05
1436458	5.06338e-05
1436864	5.06338e-05
1437012	5.06338e-05
1437014	5.06338e-05
1437145	5.06338e-05
1437262	5.06338e-05
1437449	5.06338e-05
1437563	5.06338e-05
1437764	5.06338e-05
1438190	5.06338e-05
1438597	5.06338e-05
1438637	5.06338e-05
1438910	5.06338e-05
1439122	5.06338e-05
1439281	5.06338e-05
1439396	5.06338e-05
1439397	5.06338e-05
1439484	5.06338e-05
1439689	5.06338e-05
1440018	5.06338e-05
1440212	5.06338e-05
1440678	5.06338e-05
1440864	5.06338e-05
1441002	5.06338e-05
1441051	5.06338e-05
1441144	5.06338e-05
1441292	5.06338e-05
1441376	5.06338e-05
1441433	5.06338e-05
1442290	5.06338e-05
1442327	5.06338e-05
1442555	5.06338e-05
1442906	5.06338e-05
1442925	5.06338e-05
1442939	5.06338e-05
1443183	5.06338e-05
1443462	5.06338e-05
1443761	5.06338e-05
1443802	5.06338e-05
1443813	5.06338e-05
1444353	5.06338e-05
1444609	5.06338e-05
1444730	5.06338e-05
1444972	5.06338e-05
1445198	5.06338e-05
1445383	5.06338e-05
1445387	5.06338e-05
1445484	5.06338e-05
1445703	5.06338e-05
1445704	5.06338e-05
1445916	5.06338e-05
1446013	5.06338e-05
1446226	5.06338e-05
1446682	5.06338e-05
1446707	5.06338e-05
1446890	5.06338e-05
1447017	5.06338e-05
1447069	5.06338e-05
1447084	5.06338e-05
1447330	5.06338e-05
1447339	5.06338e-05
1447551	5.06338e-05
1447607	5.06338e-05
1447721	5.06338e-05
1447784	5.06338e-05
1447792	5.06338e-05
1447829	5.06338e-05
1448211	5.06338e-05
1448388	5.06338e-05
1448836	5.06338e-05
1449048	5.06338e-05
1449638	5.06338e-05
1449654	5.06338e-05
1449727	5.06338e-05
1449847	5.06338e-05
1450075	5.06338e-05
1450084	5.06338e-05
1450096	5.06338e-05
1450147	5.06338e-05
1450329	5.06338e-05
1450360	5.06338e-05
1450369	5.06338e-05
1450386	5.06338e-05
1450438	5.06338e-05
1450449	5.06338e-05
1450549	5.06338e-05
1450633	5.06338e-05
1451042	5.06338e-05
1451053	5.06338e-05
1451254	5.06338e-05
1451310	5.06338e-05
1451339	0.0003089
1451470	5.06338e-05
1451574	5.06338e-05
1451606	5.06338e-05
1451647	5.06338e-05
1451837	5.06338e-05
1452069	0.00593999
1452612	0.00593999
1452668	5.06338e-05
1452715	5.06338e-05
1452866	5.06338e-05
1453103	5.06338e-05
1453147	5.06338e-05
1453192	5.06338e-05
1453202	5.06338e-05
1453788	5.06338e-05
1453806	5.06338e-05
1453929	5.06338e-05
1453966	5.06338e-05
1454040	5.06338e-05
1454296	5.06338e-05
1454458	5.06338e-05
1454555	5.06338e-05
1455045	5.06338e-05
1455163	5.06338e-05
1455254	5.06338e-05
1455304	5.06338e-05
1455449	5.06338e-05
1455519	5.06338e-05
1455520	5.06338e-05
1455647	5.06338e-05
1455662	5.06338e-05
1455712	5.06338e-05
1455782	5.06338e-05
1455928	5.06338e-05
1455945	5.06338e-05
1455947	5.06338e-05
1455950	5.06338e-05
1455966	5.06338e-05
1456167	5.06338e-05
1456643	5.06338e-05
1456678	5.06338e-05
1456922	5.06338e-05
1456978	5.06338e-05
1457188	5.06338e-05
1457205	5.06338e-05
1457241	5.06338e-05
1457291	5.06338e-05
1457416	5.06338e-05
1457643	5.06338e-05
1457822	5.06338e-05
1458090	0.00067922
1458170	5.06338e-05
1458251	5.06338e-05
1458300	5.06338e-05
1458374	5.06338e-05
1458488	5.06338e-05
1458491	5.06338e-05
1458794	5.06338e-05
1458885	5.06338e-05
1459028	5.06338e-05
1459104	5.06338e-05
1459291	5.06338e-05
1459316	5.06338e-05
1459336	5.06338e-05
1459498	5.06338e-05
1459686	5.06338e-05
1459722	5.06338e-05
1459740	5.06338e-05
1459875	5.06338e-05
1460184	5.06338e-05
1460211	5.06338e-05
1460229	5.06338e-05
1460257	5.06338e-05
1460329	5.06338e-05
1460348	5.06338e-05
1460362	5.06338e-05
1460574	5.06338e-05
1460650	5.06338e-05
1460822	5.06338e-05
1460834	5.06338e-05
1460941	5.06338e-05
1461257	5.06338e-05
1461271	5.06338e-05
1461328	5.06338e-05
1461515	5.06338e-05
1461568	5.06338e-05
1461787	5.06338e-05
1461985	5.06338e-05
1462044	5.06338e-05
1462098	5.06338e-05
1462115	5.06338e-05
1462159	5.06338e-05
1462294	5.06338e-05
1462503	5.06338e-05
1462578	5.06338e-05
1462595	5.06338e-05
1462650	5.06338e-05
1462737	5.06338e-05
1462854	5.06338e-05
1462869	5.06338e-05
1462938	5.06338e-05
1463082	5.06338e-05
1463206	5.06338e-05
1463219	5.46794e-05
1463383	5.06338e-05
1463384	0.359589
1463396	5.06338e-05
1463436	5.06338e-05
1463473	0.000103535
1463494	0.000103535
1463535	0.000103535
1463558	9.8845e-05
1463793	5.06338e-05
1463806	0.359589
1463819	0.359589
1463826	5.06338e-05
1463829	5.06338e-05
1463840	5.06338e-05
1463871	0.000103535
1463875	0.000103535
1463877	0.000103535
1463936	9.8845e-05
1463989	0.359589
1464129	5.06338e-05
1464242	5.06338e-05
1464331	5.06338e-05
1464358	5.06338e-05
1464534	5.06338e-05
1464594	5.06338e-05
1464647	5.06338e-05
1464867	5.06338e-05
1464881	5.06338e-05
1464978	5.06338e-05
1465028	5.06338e-05
1465031	5.06338e-05
1465763	5.06338e-05
1465803	5.06338e-05
1465966	5.06338e-05
1466175	5.06338e-05
1466444	5.06338e-05
1466466	5.06338e-05
1466639	0.00732713
1467589	0.0132599
1467591	0.0328176
1467758	5.06338e-05
1467810	1.88817e-05
1467821	5.06338e-05
1467884	0.359589
1468010	5.06338e-05
1468063	5.06338e-05
1468200	0.359589
1468318	5.06338e-05
1468381	5.06338e-05
1468486	5.06338e-05
1468526	5.06338e-05
1468544	5.06338e-05
1468603	5.06338e-05
1468684	5.06338e-05
1468825	5.06338e-05
1468858	5.06338e-05
1469109	5.06338e-05
1469516	5.06338e-05
1469538	1.45914e-05
1470010	5.06338e-05
1470483	5.06338e-05
1470511	5.06338e-05
1470649	5.06338e-05
1470796	5.06338e-05
1470860	5.06338e-05
1471071	3.53226e-05
1471092	5.06338e-05
1471113	5.06338e-05
1471209	5.06338e-05
1471240	5.06338e-05
1471331	5.06338e-05
1471388	5.06338e-05
1471410	5.06338e-05
1471704	5.06338e-05
1471775	5.06338e-05
1472533	5.06338e-05
1472628	5.06338e-05
1473190	5.06338e-05
1473480	0.359589
1473501	5.06338e-05
1473505	5.06338e-05
1473506	0.359589
1473513	5.06338e-05
1473540	0.0262547
1473545	5.06338e-05
1473889	5.06338e-05
1473909	5.06338e-05
1474016	5.06338e-05
1474066	5.06338e-05
1474109	5.06338e-05
1474122	0.000518183
1474209	5.06338e-05
1474354	5.06338e-05
1474423	5.06338e-05
1474503	5.06338e-05
1474608	5.06338e-05
1474925	5.06338e-05
1475117	5.06338e-05
1475437	5.06338e-05
1475658	5.06338e-05
1475675	5.06338e-05
1475689	5.06338e-05
1475874	5.06338e-05
1475976	5.06338e-05
1476269	5.06338e-05
1476376	0.0262547
1476488	5.06338e-05
1476663	5.06338e-05
1476745	5.06338e-05
1476916	5.06338e-05
1477110	0.359589
1477116	5.06338e-05
1477185	5.06338e-05
1477340	5.06338e-05
1477382	0.359589
1477500	5.06338e-05
1478056	5.06338e-05
1478109	5.06338e-05
1478195	5.06338e-05
1478211	5.06338e-05
1478329	5.06338e-05
1478459	5.06338e-05
1478524	0.359589
1478540	0.359589
1478676	5.06338e-05
1478711	5.06338e-05
1478714	5.06338e-05
1478742	5.06338e-05
1478854	5.06338e-05
1479599	5.06338e-05
1479665	5.06338e-05
1479703	0.359589
1480055	5.06338e-05
1480087	5.06338e-05
1480393	5.06338e-05
1480400	5.06338e-05
1480628	0.359589
1480688	5.06338e-05
1481190	5.06338e-05
1481913	5.06338e-05
1481964	5.06338e-05
1482011	5.06338e-05
1482257	5.06338e-05
1482275	5.06338e-05
1482456	5.06338e-05
1482462	5.06338e-05
1482650	5.06338e-05
1482733	0.359589
1482765	5.06338e-05
1482827	5.06338e-05
1482837	5.06338e-05
1483459	5.06338e-05
1483768	5.06338e-05
1484412	5.06338e-05
1484690	5.06338e-05
1484790	5.06338e-05
1484892	5.06338e-05
1484925	5.06338e-05
1485080	5.06338e-05
1485248	5.06338e-05
1485496	0.359589
1485552	5.06338e-05
1485636	5.06338e-05
1485980	5.06338e-05
1486012	5.06338e-05
1486154	5.06338e-05
1486382	5.06338e-05
1486589	5.06338e-05
1486609	5.06338e-05
1486620	5.06338e-05
1486805	0.359589
1486826	5.06338e-05
1493144	0.0262547
1502451	0.359589
1504618	0.359589
1505131	0.359589
1509082	0.395657
1511029	0.359589
1512996	5.46784e-07
1513586	5.69965e-07
1513666	5.69965e-07
1518741	0.359589
1522826	0.359589
1523532	5.69965e-07
1524265	0.0262547
1524690	0.359589
1531564	0.790433
1535015	5.69965e-07
1545292	1.31083e-05
1554063	1.31083e-05
1852200	0.29896
1852263	0.319146
1852270	0.319146
1852275	0.319146
1852387	0.0360353
1852409	0.0360353
1852435	0.234454
1853120	0.349607
1853217	0.349607
1853478	0.0858662
1853683	0.349607
1853962	0.349607
1854251	0.0858662
1855302	0.0858662
1855357	0.0858662
1855478	0.0858662
1855775	0.349607
1856023	0.0858662
1856898	0.0870331
1856928	0.237375
1856990	0.0858662
1857500	0.349607
1857631	0.0858662
1858164	0.554311
1859854	0.0858662
1860029	0.572937
1861065	0.572937
1861143	0.0858662
1861454	0.572937
1861722	0.652162
1862057	0.0869532
1862556	0.572937
1862560	0.572937
1862701	0.0858662
1862799	0.572937
1862995	0.572937
1863315	0.572937
1863627	0.572937
1863633	0.0869532
1864011	0.572937
1864182	0.0858662
1864410	0.572937
1864434	0.0858662
1864560	0.572937
1865863	0.572937
1865885	0.572937
1866074	0.0858662
1866220	0.0858662
1866365	0.0858662
1866427	0.572937
1866842	0.572937
1867446	0.584873
1868133	0.652162
1868248	0.0892118
1868630	0.0858662
1870367	0.0858662
1870438	0.0858662
1870529	0.0869532
1870957	0.0858662
1916156	0.000874306
1916194	0.0209773
1916238	0.00531077
1916378	0.000271408
1916435	0.000257022
1916436	0.000271408
1934884	2.58032e-10
1934885	2.58032e-10
1934887	2.58032e-10
1934893	1.8243e-12
1934895	1.8243e-12
1934898	1.8243e-12
1935422	4.1154e-13
1937296	4.1154e-13
1937305	4.1154e-13
1937319	4.1154e-13
1937408	4.1154e-13
1937484	4.1154e-13
1937490	4.1154e-13
1937513	4.1154e-13
1937748	4.1154e-13
1937916	4.1154e-13
1938148	4.1154e-13
1938180	4.1154e-13
1938207	4.1154e-13
1938218	4.1154e-13
1938236	4.1154e-13
1938722	4.5312e-12
1938870	4.1154e-13
1938906	4.1154e-13
1938973	4.1154e-13
1939003	4.1154e-13
1939063	4.1154e-13
1939084	4.1154e-13
1939155	4.1154e-13
1939355	4.1154e-13
1939429	4.1154e-13
1939661	4.1154e-13
1940007	4.1154e-13
1940024	4.1154e-13
1940255	9.70836e-07
1940273	4.1154e-13
1940423	4.1154e-13
1940451	4.1154e-13
1940499	7.44205e-09
1940522	2.60645e-08
1940621	4.1154e-13
1940655	4.1154e-13
1940684	4.1154e-13
1940778	4.1154e-13
1940958	4.1154e-13
1941533	1.20555e-11
1941630	4.1154e-13
1942097	4.1154e-13
1942697	7.90574e-09
1942897	4.1154e-13
1942947	4.1154e-13
1942981	4.1154e-13
1942997	4.1154e-13
1943091	4.1154e-13
1943097	0.00152544
1943103	4.1154e-13
1943107	4.1154e-13
1943203	4.1154e-13
1943216	4.1154e-13
1943235	4.1154e-13
1943292	4.1154e-13
1943495	4.1154e-13
1943583	4.1154e-13
1943700	4.1154e-13
1943968	4.1154e-13
1944138	4.1154e-13
1944178	4.1154e-13
1944379	4.1154e-13
1944475	4.1154e-13
1944621	4.1154e-13
1944663	1.48037e-11
1944740	4.1154e-13
1945042	4.1154e-13
1945057	1.31495e-10
1945059	1.31495e-10
1945332	0.000329639
1945424	1.51797e-10
1945444	1.51797e-10
1946416	4.1154e-13
1946559	4.1154e-13
1946704	3.38937e-13
1946794	3.38181e-13
1946828	1.8243e-12
1946830	1.8243e-12
1946872	1.8243e-12
1946874	1.8243e-12
1946879	1.8243e-12
1946885	1.8243e-12
1946895	1.8243e-12
1946964	1.8243e-12
1946992	1.8243e-12
1947048	1.8243e-12
1947118	1.8243e-12
1947149	1.8243e-12
1947238	2.327e-10
1947888	0.208834
1947892	0.239602
1947894	0.212198
1948009	3.2299e-13
1948126	4.1154e-13
1948145	1.17593e-12
1948219	1.17593e-12
1948314	2.45295e-08
1948336	2.4173e-08
1948360	1.74058e-07
1948397	4.1154e-13
1948469	2.47122e-14
1948489	2.47122e-14
1948623	4.1154e-13
1948629	4.1154e-13
1948648	4.1154e-13
1948869	4.1154e-13
1948893	4.1154e-13
1948970	4.86012e-06
1949432	0.0861336
1949479	4.7159e-13
1949878	4.1154e-13
1950132	4.1154e-13
1950430	4.1154e-13
1950451	4.1154e-13
1956606	4.1154e-13
1959748	0.00105821
1959981	2.40548e-07
1961001	4.1154e-13
1962203	7.29459e-07
1962971	9.2477e-07
1964577	1.33323e-06
1967233	0.081866
1969915	0.488425
1969921	0.488425
1969930	0.488425
1969981	1.86147e-05
1970048	0.570253
1970055	0.570253
1970165	0.570253
1970287	9.2477e-07
1970579	0.570253
1970597	0.570253
1971005	0.570253
1971088	0.570253
1971114	0.570253
1971116	0.570253
1971123	0.570253
1971370	0.570253
1971721	0.570253
1971972	0.570253
1972000	0.570253
1972174	0.570253
1972221	0.570253
1972396	0.553898
1972402	0.73555
1972496	0.570253
1972528	0.570253
1972555	0.570253
1972561	0.570253
1972685	0.570253
1972699	0.570253
1972798	0.570253
1972975	0.570253
1973099	0.570253
1973200	0.570253
1973351	0.570253
1973479	0.570253
1973510	0.570253
1973573	0.470398
1973673	0.0697852
1973898	0.000116858
1974181	0.108869
1974325	0.0907731
1975468	0.570253
1975666	0.570253
1975708	0.570253
1975737	0.570253
1975773	0.570253
1975905	0.570253
1976094	0.570253
1976201	0.570253
1976311	0.570253
1976347	0.488425
1976500	0.570253
1976764	0.570253
1976878	0.570253
1976879	0.570253
1976880	0.570253
1977077	0.38246
1977138	0.570253
1977411	0.488425
1977429	0.488425
1977450	0.488425
1977492	0.570253
1977616	0.570253
1977696	0.313198
1977740	0.313198
1978051	0.313198
1978141	1.46319e-07
1978608	0.488425
1978713	9.2477e-07
1979563	0.570253
1980647	0.570253
1980771	0.570253
1981154	9.2477e-07
1981291	6.65451e-05
1981643	9.2477e-07
1981943	9.2477e-07
1982432	9.2477e-07
1983025	0.570253
1983106	0.570253
1983166	0.570253
1983588	0.254751
1983599	0.540938
1983815	0.570253
1985027	9.2477e-07
1985338	0.906081
1986081	0.570253
1986368	0.380758
1986851	9.47137e-07
1987284	0.570253
1987459	0.570253
1987607	0.570253
1987705	0.570253
1988213	9.2477e-07
1997948	0.147315
5549370	0.18524
5564373	0.251257
5565549	0.00370984
5565640	2.41673e-06
5565796	2.41673e-06
5569466	2.41673e-06
5570399	2.41673e-06
5579982	3.49953e-05
5579983	3.49953e-05
5579997	3.49953e-05
5580002	3.49953e-05
5584159	2.41673e-06
5584637	2.41673e-06
5584763	2.41673e-06
5589925	2.41673e-06
5591014	2.41673e-06
5591284	2.41673e-06
5595774	7.7622e-07
5595967	8.38463e-05
5597408	0.001043
5598473	2.41673e-06
5599661	2.41673e-06
5604636	0.000190986
5606366	2.41673e-06
5609810	2.41673e-06
5610064	2.41673e-06
5613345	7.5064e-05
5613884	3.63226e-06
5616472	8.38463e-05
5617805	7.5064e-05
5618650	3.74286e-06
5618918	3.63226e-06
5623775	3.63226e-06
5624334	3.63226e-06
5626306	3.63226e-06
5631427	0.0817961
6555201	2.777e-08
6555204	2.777e-08
6555205	2.777e-08
6557599	3.8368e-09
6558117	3.8368e-09
6558135	3.8368e-09
6558357	3.8368e-09
6558641	1.15926e-07
6558851	3.71749e-08
6558905	3.71749e-08
6559206	3.8368e-09
6559331	4.97331e-09
6559498	3.71749e-08
6559599	5.64622e-08
6560371	3.8368e-09
6560418	5.85646e-07
6560458	5.85646e-07
6560460	5.85646e-07
6560475	5.85646e-07
6560483	5.85646e-07
6560486	5.85646e-07
6560582	3.71749e-08
6560600	3.71749e-08
6560715	3.71749e-08
6560910	3.71749e-08
6560942	0.0937202
6561416	0.0937202
6561471	3.71749e-08
6562222	1.6014e-08
6562379	3.71749e-08
6562500	0.0937202
6562990	3.8368e-09
6563115	0.0937202
6563384	3.71749e-08
6563839	3.71749e-08
6563930	0.0937202
6564063	2.47666e-08
6564073	2.51646e-08
6564111	2.40178e-08
6564112	2.40178e-08
6564120	2.40178e-08
6564215	3.71749e-08
6564248	1.68602e-07
6564382	3.47439e-08
6564450	3.71749e-08
6564731	3.71749e-08
6564742	3.8368e-09
6564744	0.0937202
6564888	0.0937202
6565123	3.71749e-08
6565124	3.71749e-08
6565133	3.71749e-08
6565202	0.0937202
6565368	0.0937202
6565424	3.8368e-09
6565491	0.0937202
6565727	0.0937202
6565889	8.20907e-08
6566011	0.0937202
6566450	0.0937202
6566714	0.0937202
6566818	0.0937202
6566994	0.0937202
6567121	0.0937202
6567792	0.0937202
6568054	0.0937202
6568421	0.0937202
6568592	0.0937202
6568912	0.0937202
6569266	0.0937202
6569932	3.8368e-09
6570785	0.0937202
6570975	3.8368e-09
6571037	3.8368e-09
6571335	3.8368e-09
6571346	3.8368e-09
6571468	3.8368e-09
6571577	3.8368e-09
6571578	3.8368e-09
6571657	0.0539455
6572704	2.82558e-07
6573959	0.0539455
6576085	0.0539455
6578290	0.0539455
6578360	2.82558e-07
6579738	0.246308
6580899	1.90551e-10
6581056	1.90551e-10
6581329	1.90551e-10
6581405	1.90551e-10
6581410	1.90551e-10
6581536	1.90551e-10
6582153	1.90551e-10
6582470	1.90551e-10
6582632	2.1717e-10
6582864	1.90551e-10
6582926	1.90551e-10
6582958	1.90551e-10
6583093	1.90551e-10
6583819	1.90551e-10
6584480	1.90551e-10
6584527	1.90551e-10
6584712	1.90551e-10
6584839	1.90551e-10
6584906	1.90551e-10
6585032	1.90551e-10
6585060	1.90551e-10
6585205	0.0539455
6585611	1.90551e-10
6585689	1.90551e-10
6585875	7.16709e-10
6585915	1.90551e-10
6585975	7.16709e-10
6586123	1.90551e-10
6586442	1.90551e-10
6586522	1.90551e-10
6586701	1.90551e-10
6587025	1.90551e-10
6588302	1.97263e-06
6589014	0.844459
6589573	1.90551e-10
6589838	1.90551e-10
6590639	1.90551e-10
6591714	1.90551e-10
6591812	4.34009e-09
6591846	1.90551e-10
6593141	1.90551e-10
6593222	0.0539455
6593399	6.76389e-09
6594744	2.20066e-07
6596921	1.90551e-10
6597441	1.90551e-10
6597643	1.90551e-10
6597757	0.0106564
6598215	1.90551e-10
6599658	1.90551e-10
6599769	1.90551e-10
6599935	1.90551e-10
6600474	7.13298e-09
6601419	6.49059e-09
6601612	2.33501e-08
6601902	1.90551e-10
6602210	8.04035e-06
6604336	1.90551e-10
6604337	1.90551e-10
6604346	1.90551e-10
6604788	1.90551e-10
6604797	1.90551e-10
6604808	0.0539455
6605016	1.90551e-10
6605148	1.90551e-10
6606138	1.90551e-10
6606260	1.90551e-10
6606645	8.04035e-06
6606907	1.90551e-10
6606924	1.90551e-10
6607093	1.90551e-10
6607285	1.90551e-10
6607393	1.90551e-10
6607394	1.90551e-10
6607456	1.90551e-10
6607916	0.0539455
6608839	1.90551e-10
6608858	1.90551e-10
6608997	1.90551e-10
6609031	1.90551e-10
6609500	1.90551e-10
6609584	0.0539455
6609586	0.0539455
6609587	0.0539455
6609657	0.0539455
6610042	2.82558e-07
6610109	8.04035e-06
6610368	1.90551e-10
6610543	2.12647e-10
6610809	1.90551e-10
6611236	1.90551e-10
6611729	0.0539455
6611950	1.90551e-10
6612014	1.90551e-10
6612503	1.90551e-10
6612909	7.16709e-10
6613167	0.0287913
6613333	0.0121682
6613863	7.34155e-06
6613866	6.69525e-06
6613963	4.15003e-10
6614737	2.82558e-07
6614791	2.9272e-06
6614792	2.9272e-06
6615779	1.90551e-10
6616095	1.90551e-10
6616130	1.90551e-10
6616433	1.90551e-10
6616486	0.106841
6617097	2.9272e-06
6617444	4.87627e-07
6617534	0.00188238
6617615	2.9272e-06
6617699	0.0539455
6617862	2.9272e-06
6618504	2.9272e-06
6618743	8.04035e-06
6618882	2.9272e-06
6618930	2.9272e-06
6619132	8.04035e-06
6619261	0.0539455
6619282	2.9272e-06
6619317	2.9272e-06
6619445	2.9272e-06
6619552	2.9272e-06
6619580	2.9272e-06
6619731	8.04035e-06
6619734	2.9272e-06
6619748	8.21518e-08
6619780	2.9272e-06
6620058	2.10824e-06
6620125	2.10824e-06
6620277	1.90551e-10
6620288	1.83354e-06
6620353	8.04035e-06
6620519	2.9272e-06
6620548	8.04035e-06
6620580	2.9272e-06
6620632	2.9272e-06
6620762	2.9272e-06
6620813	5.72828e-06
6620818	5.72828e-06
6620822	5.72828e-06
6620839	5.72828e-06
6620989	2.9272e-06
6621301	2.9272e-06
6621306	2.9272e-06
6621481	2.9272e-06
6622072	2.9272e-06
6622128	7.85497e-09
6622513	2.9272e-06
6622844	7.85497e-09
6622851	2.9272e-06
6623024	0.0539455
6623046	2.9272e-06
6623149	2.9272e-06
6623165	2.9272e-06
6623304	2.9272e-06
6623305	2.9272e-06
6623513	8.04035e-06
6623540	8.04035e-06
6623903	2.82558e-07
6626109	0.000125028
6627495	1.90551e-10
6628104	2.19589e-10
6628106	2.19589e-10
6629414	0.0539455
6629636	1.90551e-10
6632784	8.04035e-06
6635654	1.90551e-10
6635926	0.0539455
6637761	1.90551e-10
6638209	0.0539455
6638581	8.04035e-06
6638583	0.000741776
6640160	0.000741776
6642228	1.90551e-10
6643279	0.00012131
6644405	8.04035e-06
6645762	8.04035e-06
6646341	8.04035e-06
6646598	0.158734
6646934	0.000410626
6647988	8.04035e-06
6648958	0.247159
6649144	0.000115301
6649686	0.000115301
6651591	0.0179999
7195319	0.412626
7197877	0.00157527
7199051	0.00157527
7199656	0.180807
7199790	0.00157527
7200123	2.96684e-08
7201195	2.96684e-08
7201286	2.96684e-08
7201619	0.180807
7202456	0.170494
7203176	0.180807
7204339	2.96684e-08
7205843	0.74386
7207892	2.96684e-08
7209341	0.180807
7209421	0.180807
7210252	0.00157527
7212499	2.96684e-08
7213516	0.180807
7214227	0.528668
7214230	0.528668
7214260	0.00157527
7214343	3.26695e-08
7215842	0.00157527
7218101	2.96684e-08
7219008	0.00157527
7221871	0.00136193
7221976	0.00157527
7223027	0.237528
7223885	2.94571e-08
7223985	0.740852
7224368	0.00157527
7224872	0.00157527
7225556	0.00157527
7226377	0.00157527
7226387	0.309233
7226624	0.00157527
7226641	0.309233
7226740	2.12858e-08
7226783	0.00157527
7227540	2.96684e-08
7227627	2.96684e-08
7229134	0.309233
7230051	0.309233
7230345	0.309233
7231578	2.96684e-08
7231817	2.96684e-08
7231874	0.309233
7231975	0.309233
7231976	0.00157527
7232008	0.309233
7232167	0.00157527
7232187	1.83102e-05
7232199	0.309233
7232243	2.96684e-08
7232273	0.309233
7232344	0.309233
7232368	0.309233
7232438	0.309233
7232440	0.309233
7232452	0.309233
7232583	2.96684e-08
7232713	2.96684e-08
7233547	5.86602e-07
7235051	5.86602e-07
7236371	5.86602e-07
7236413	8.82486e-09
7236639	0.637986
7236669	0.622017
7237473	5.86602e-07
7237933	0.622017
7237945	8.3407e-06
7238418	0.622017
7238441	0.622017
7238872	5.86602e-07
7240813	9.40039e-07
7241247	1.40077e-06
7241282	1.40077e-06
7241458	2.77152e-06
7241658	9.77334e-05
7241701	5.86602e-07
7242253	5.86602e-07
7242316	0.622017
7242587	5.86602e-07
7243116	5.86602e-07
7244070	4.49069e-07
7244420	3.53471e-06
7245112	5.86602e-07
7245156	5.86602e-07
7245727	5.86602e-07
7245986	5.86602e-07
7246318	5.86602e-07
7246627	0.622017
7247534	0.622017
7248170	6.48119e-07
7248578	5.86602e-07
7248738	5.86602e-07
7248858	5.86602e-07
7248944	5.86602e-07
7250571	0.622017
7250659	0.439593
7250713	0.622017
7251163	0.622017
7251790	0.622017
7251838	6.48119e-07
7252141	0.622017
7252971	3.03768e-05
7252976	0.000173931
7252978	0.000173931
7252984	0.000173931
7253117	0.622017
7253279	0.0136441
7253383	0.622017
7253686	0.622017
7254298	5.86602e-07
7254567	0.622017
7254871	0.622017
7256010	0.000132344
7256398	0.622017
7256962	5.86602e-07
7257801	5.86602e-07
7258169	1.36651e-05
7258388	6.48119e-07
7258490	5.86602e-07
7261017	0.439593
7261200	0.000104246
7261421	5.86602e-07
7261560	5.86602e-07
7261572	5.86602e-07
7262440	1.45695e-05
7262956	0.439593
7262965	0.439593
7263029	0.439593
7270828	0.0764122
7273601	0.000132276
7276162	9.77334e-05
7276175	5.33338e-11
7276236	9.77334e-05
7277222	1.26742e-18
7277242	1.26742e-18
7277246	1.26742e-18
7277916	1.65171e-06
7278073	1.26742e-18
7279921	4.29096e-11
7280031	9.19108e-17
7281231	5.98313e-14
7281463	1.55939e-10
7282965	1.61246e-12
7283003	1.61246e-12
7283505	6.1823e-11
7283876	3.66356e-13
7285776	1.09543e-13
7286983	1.86982e-19
7287338	4.29096e-11
7309328	2.03911e-10
7309505	1.74928e-09
7309526	1.57532e-10
7309602	9.77334e-05
7309879	4.01032e-06
7310248	3.75037e-11
7310294	3.75037e-11
7310682	4.01032e-06
7310755	3.75037e-11
7310824	9.77334e-05
7311129	3.09418e-07
7311520	3.09418e-07
7312474	9.77334e-05
7312484	9.77334e-05
7312488	9.77334e-05
7313204	9.77334e-05
7313363	3.75037e-11
7313532	3.75037e-11
7313687	3.75037e-11
7313709	9.77334e-05
7316239	9.77334e-05
7318927	3.09418e-07
7319262	2.03234e-10
7320782	2.97041e-05
7321199	9.77334e-05
7321773	5.65813e-06
7321779	5.65813e-06
7323049	7.87215e-11
7323050	7.87215e-11
7323071	6.64573e-06
7324502	5.30805e-05
7325074	3.75037e-11
7325617	1.3321e-06
7331739	3.75037e-11
7331942	3.75037e-11
7333171	0.0720501
7341299	6.73474e-05
7341448	6.73474e-05
7425853	0.00407983
7441092	0.288428
7441093	0.288428
7441382	0.00427293
7441396	0.00427293
7441647	0.00120733
7441663	0.00120733
7441675	0.00120733
7441726	0.00120733
7441833	0.00120733
7441920	0.00120733
7441972	0.00120733
7441973	0.00120733
7441974	0.00120733
7442100	0.00120733
7442473	0.00120733
7442513	0.00120733
7442672	0.00120733
7442723	0.00120733
7442767	0.00120733
7442907	0.00120733
7443034	0.00120823
7443461	0.00120733
7443647	0.00120733
7443684	0.00120733
7443784	0.00120733
7444127	0.00120733
7444208	0.00120733
7444323	0.00120733
7444475	0.00120733
7444489	0.00120733
7444572	0.00120733
7444881	0.00120733
7444915	0.00120733
7444932	0.00120733
7444969	0.00120733
7445046	0.00120733
7445106	0.00120733
7445126	0.00120733
7445127	0.00120733
7445137	0.00120733
7445188	0.00187715
7445417	0.042844
7445431	0.000690737
7445493	0.00120733
7445495	0.00120733
7445876	0.022783
7446135	0.00120733
7446246	0.00120733
7446269	0.00120733
7446326	0.00120733
7446358	0.00120733
7446403	0.00427293
7446480	0.00120733
7446540	0.00120733
7446563	0.00120733
7446612	0.00120733
7446995	0.00120733
7447098	0.00200996
7447114	0.00200996
7447508	0.00200996
7447536	0.0063107
7447547	0.00200996
7447568	0.00120733
7447613	0.00120733
7447626	0.00120733
7447627	0.00120733
7447728	0.00120733
7447865	0.00120733
7448088	0.00120733
7448139	0.00120733
7448262	0.00120733
7448274	0.00120733
7448292	0.00120733
7448302	0.00120733
7448310	0.00120733
7450594	0.00120733
7450925	0.00120733
7451005	0.00200996
7451136	0.00120733
7451138	0.00120733
7451193	0.00120733
7451492	0.00120733
7453307	0.00115833
7457517	0.0096484
7457633	0.00651316
7457742	0.00651316
7458015	0.0096484
7458046	0.0096484
7458778	0.018933
7458944	0.108531
7459048	0.108531
7459084	0.00651316
7459094	0.00651316
7459155	0.00651316
7459158	0.018933
7459297	0.00651316
7459323	0.00651316
7459672	0.00651316
7459684	0.00651316
7459803	0.00651316
7459820	0.00651316
7459833	0.00651316
7459913	0.00651316
7460015	0.00651316
7460081	0.00651316
7460233	0.00651316
7460419	0.018933
7460562	0.00651316
7460585	0.00651316
7460605	0.00651316
7460881	0.00651316
7461018	0.00651316
7461028	0.00651316
7461225	0.00651316
7461271	0.00651316
7461272	0.00651316
7461584	0.00651316
7462273	0.00651316
7462274	0.00651316
7462275	0.00651316
7462335	0.00651316
7462535	0.00651316
7462554	0.00651316
7462584	0.00651316
7462744	0.00651316
7462863	0.00651316
7462868	0.00651316
7462877	0.00651316
7462882	0.00651316
7462883	0.00651316
7462908	0.00651316
7462986	0.00651316
7463092	0.00651316
7463103	0.00651316
7463153	0.00651316
7463188	0.00651316
7463422	0.00651316
7463454	0.00651316
7463623	0.00651316
7463633	0.00651316
7463782	0.00651316
7463803	0.00651316
7463815	0.00651316
7463842	0.00651316
7463846	0.00651316
7463977	0.0096484
7464089	0.0096484
7464098	0.0096484
7464101	0.0096484
7464176	0.0096484
7464403	0.0096484
7464485	0.00651316
7464598	0.0096484
7464632	0.0096484
7464943	0.00651316
7464954	0.00651316
7464992	0.189558
7464993	0.19385
7465034	0.0995125
7465037	0.00651316
7465060	0.00179991
7465186	0.00651316
7465215	0.00270383
7465487	0.00651316
7465506	0.00651316
7465520	0.00824166
7465537	0.185219
7465623	0.174003
7465630	0.185219
7465643	0.185219
7465698	0.00651316
7465709	0.000583123
7465713	0.000583123
7465759	0.000583123
7465794	0.00153066
7465802	0.00153066
7465885	0.0109366
7465928	0.0111947
7465953	0.0111947
7465961	0.0111947
7465974	0.0111947
7465977	0.0111947
7465981	0.0152833
7466019	0.00901003
7466050	0.00708455
7466086	0.00651316
7466094	0.00651316
7466373	0.00651316
7466385	0.00651316
7466393	0.176567
7466403	0.00651316
7466463	0.00651316
7466589	0.00651316
7466595	0.00651316
7466631	0.00651316
7467230	0.0100114
7467329	0.00651316
7475063	0.00617687
7484792	0.745574
7491955	0.745574
7502874	0.513025
7506853	0.0491249
7788771	0.317772
7841562	0.317772
7863032	0.0264885
7863044	0.0264885
7872688	0.0264885
7944460	0.250705
7966865	0.654497
7971661	0.654497
7971669	0.654497
7971906	0.654497
7985154	0.654497
7985166	0.654497
7985189	0.654497
7985202	0.654497
7985226	0.654497
7985739	0.654497
7985939	0.654497
7986271	0.654497
7986498	0.654497
7986506	0.654497
7987516	0.654497
7987647	0.654497
7987896	0.654497
7988097	0.654497
7988121	0.654497
7988245	0.654497
7988407	0.654497
7988966	0.654497
7989028	0.654497
7989106	0.654497
7989140	0.654497
7989317	0.654497
7989451	0.871877
7989946	0.656581
7989960	0.738846
7990382	0.654497
7993373	0.654497
7993374	0.654497
7997381	0.654497
7999483	0.654497
8002468	0.654497
8002725	0.654497
8002747	0.654497
8003473	0.654497
8041816	0.113556
8066772	0.0440394
8067440	0.0440394
8067706	0.0440394
8067774	0.00689019
8067932	0.00660708
8067980	0.00689019
8068041	0.139505
8068179	0.139505
8068244	0.00689019
8068518	0.00689019
8068523	0.00689019
8069363	0.0440394
8069580	0.128322
8069589	0.128322
8069743	0.0440394
8071653	0.83969
8073560	0.0330467
8074537	0.0440394
8075939	0.0440394
8077863	0.83969
8079080	0.0440394
8080903	0.0440394
8083629	0.0440394
8083844	0.0440394
8273367	0.0167998
8275724	0.0715053
8279603	0.107629
8283449	0.17925
8284529	0.227784
8288535	0.17925
8289637	0.17925
8297930	0.0401772
8298489	0.0401772
8298989	0.0401772
8299335	0.0188331
8300668	0.12471
8301657	0.0401772
8302891	0.0188331
8304441	0.00624112
8306349	0.0401772
8308341	0.0401772
8308435	0.0401772
8308637	0.0188331
8309467	0.0188331
8310113	0.00157089
8310380	0.0188331
8310381	0.0188331
8310611	0.0188331
8311147	0.00157089
8311597	0.0188331
8312452	0.0188331
8314412	0.12471
8314416	0.12471
8316683	0.0167998
8322562	0.0167998
8324888	0.150912
8326404	0.0167998
8327873	0.0167998
8330082	0.0188331
8335227	0.0188331
8337100	0.0167998
8337511	0.0167998
8339848	0.0167998
8340793	0.0167998
8343078	0.0188331
8343684	0.0167998
8344599	0.0188331
8436092	0.0333168
8450361	0.710258
8457637	0.00277633
8457680	0.00277633
8457847	0.00277633
8458009	0.00277633
8458055	0.00277633
8458084	0.00277633
8458261	0.00277633
8458557	0.00277633
8458614	0.00908342
8458652	0.00277633
8458722	0.00277633
8458770	0.00277633
8458803	0.00277633
8458924	0.00277633
8459051	0.00277633
8459065	0.00277633
8459227	0.00277633
8459285	0.00277633
8459487	0.00277633
8459926	0.0157627
8459938	0.025605
8460310	0.00277633
8460377	0.00277633
8460593	0.00277633
8460626	0.00277633
8460759	0.00277633
8460771	0.00277633
8460891	0.00277633
8460920	0.00277633
8461127	0.00277633
8461169	0.00277633
8461193	0.00277633
8461384	0.00277633
8461444	0.00277633
8461753	0.00277633
8461763	0.00277633
8461946	0.00174848
8461980	0.00893581
8462001	0.00893581
8462007	0.00893581
8462242	0.00174848
8462629	0.00174848
8462897	0.00174848
8462982	0.00174848
8463030	0.00174848
8463047	0.00174848
8463060	0.00174848
8465880	0.00174848
8466191	0.00174848
8466212	0.00174848
8466367	0.00174848
8466390	0.00174848
8466403	0.00174848
8466560	0.00174848
8466864	0.00174848
8466927	0.00174848
8466960	0.00118714
8467066	0.461998
8467082	0.448907
8467242	0.0260308
8467258	0.0251416
8467410	0.00199262
8467897	0.00174848
8468112	0.00174848
8468144	0.00174848
8468725	0.0209868
8468750	0.0481597
8468876	0.00118369
8468892	0.00121739
8468894	0.00121739
8468895	0.00121739
8468925	0.00174848
8468960	0.00174848
8469525	0.00174848
8469692	0.00174848
8469804	0.00174848
8469882	0.00174848
8469908	0.00174848
8469949	0.0026146
8469979	0.00174848
8469982	0.00174848
8469983	0.00174848
8470023	0.00174848
8470067	0.00536995
8470102	0.00536995
8470116	0.00536995
8470217	0.0424356
8470339	0.000419569
8470396	0.000420787
8470584	0.00174848
8470797	0.00174848
8471077	0.00174848
8471796	0.00181003
8471835	0.00969123
8472013	0.00200079
8472031	0.0136306
8472074	0.00174848
8472108	0.00174848
8472299	0.00174848
8472391	0.00174848
8472701	0.00174848
8472806	0.00174848
8472866	0.00174848
8472987	0.00173829
8473555	0.00174848
8473799	0.00174848
8473863	0.00118302
8473958	0.0216622
8473979	0.0194679
8474003	0.0194679
8474010	0.0194679
8474089	0.00174848
8474154	0.0413291
[truncated: 36,195 more rows]

## Sheet: BTA8_regtools
Position (bp)	Pval (adjusted)
1127520	0.0273986
1386983	5.16141e-05
1387337	5.16141e-05
1387508	5.16141e-05
1388264	8.6858e-05
1388288	0.000361579
1388304	8.6858e-05
1388397	8.51212e-05
1388505	5.16141e-05
1388509	5.16141e-05
1388561	5.16141e-05
1388600	5.16141e-05
1388650	5.16141e-05
1388842	5.16141e-05
1388893	5.16141e-05
1389101	5.16141e-05
1389126	5.16141e-05
1389145	5.16141e-05
1389204	5.16141e-05
1389209	5.16141e-05
1389424	5.16141e-05
1389561	5.16141e-05
1389567	5.16141e-05
1389649	5.16141e-05
1389759	5.16141e-05
1389945	5.16141e-05
1390060	5.16141e-05
1390548	6.30325e-05
1390550	5.16141e-05
1390624	5.16141e-05
1390736	5.16141e-05
1390796	5.16141e-05
1390979	5.16141e-05
1390984	5.16141e-05
1391222	5.16141e-05
1391278	5.16141e-05
1391699	5.16141e-05
1391869	5.16141e-05
1391964	5.16141e-05
1392051	5.16141e-05
1392114	5.16141e-05
1392140	7.28503e-05
1392345	5.16141e-05
1392571	5.16141e-05
1392643	5.16141e-05
1392820	5.16141e-05
1392890	5.16141e-05
1392930	5.16141e-05
1392940	5.16141e-05
1393021	5.16141e-05
1393150	5.16141e-05
1393561	0.0534765
1395009	5.16141e-05
1395017	5.16141e-05
1395706	5.16141e-05
1395753	5.16141e-05
1396626	5.16141e-05
1396959	5.16141e-05
1397451	5.16141e-05
1397601	5.16141e-05
1397750	0.00196028
1397753	0.00196028
1397755	0.00196028
1397784	0.00196028
1398058	5.16141e-05
1398059	0.00023158
1398217	5.16141e-05
1398442	5.16141e-05
1398721	0.000311645
1398820	5.16141e-05
1398999	0.00013311
1399655	0.000155388
1401070	5.16141e-05
1401660	5.16141e-05
1401737	5.16141e-05
1402282	5.16141e-05
1402787	5.16141e-05
1402891	5.16141e-05
1402997	5.16141e-05
1403107	5.16141e-05
1403127	5.16141e-05
1403317	5.16141e-05
1403351	5.16141e-05
1403417	5.16141e-05
1403608	5.16141e-05
1403672	5.16141e-05
1404252	5.16141e-05
1405258	5.16141e-05
1405443	5.16141e-05
1405763	5.16141e-05
1405995	5.16141e-05
1407439	5.16141e-05
1407624	5.16141e-05
1407625	5.16141e-05
1407626	5.16141e-05
1407872	5.16141e-05
1407888	5.16141e-05
1407969	5.16141e-05
1407977	5.16141e-05
1408114	5.16141e-05
1408475	5.16141e-05
1408597	5.16141e-05
1408598	5.16141e-05
1408605	5.16141e-05
1408608	5.16141e-05
1409397	5.16141e-05
1409496	5.16141e-05
1409573	5.16141e-05
1409697	5.16141e-05
1409775	5.16141e-05
1410113	5.25212e-05
1410166	5.16141e-05
1410220	5.16141e-05
1410455	5.16141e-05
1410654	5.16141e-05
1410666	5.16141e-05
1410978	5.16141e-05
1411247	5.16141e-05
1411431	5.34533e-05
1411435	5.34533e-05
1411472	5.16141e-05
1411659	4.99276e-05
1412269	5.16141e-05
1412385	5.16141e-05
1413235	5.16141e-05
1413687	5.16141e-05
1413813	5.16141e-05
1413863	5.16141e-05
1414034	5.16141e-05
1414306	5.16141e-05
1415338	5.16141e-05
1415501	5.16141e-05
1415747	5.16141e-05
1415934	5.16141e-05
1416273	5.16141e-05
1416310	5.16141e-05
1416373	5.16141e-05
1416468	5.16141e-05
1416612	5.16141e-05
1416615	5.16141e-05
1416627	5.16141e-05
1416819	5.16141e-05
1417253	5.16141e-05
1417477	5.16141e-05
1417501	5.16141e-05
1417619	5.16141e-05
1417645	5.16141e-05
1417672	5.16141e-05
1417674	5.16141e-05
1417707	5.16141e-05
1417723	5.16141e-05
1417730	5.16141e-05
1417814	2.81207e-05
1418016	5.16141e-05
1418213	5.16141e-05
1418315	5.16141e-05
1418365	5.16141e-05
1418400	5.16141e-05
1418401	5.16141e-05
1418529	5.16141e-05
1418581	0.00374081
1418649	5.16141e-05
1418685	5.16141e-05
1418718	5.16141e-05
1418773	5.16141e-05
1418904	5.16141e-05
1418995	5.16141e-05
1418996	5.16141e-05
1419071	5.16141e-05
1419365	5.16141e-05
1419444	5.16141e-05
1419492	5.16141e-05
1419848	5.16141e-05
1419875	5.16141e-05
1419980	5.16141e-05
1420073	5.16141e-05
1420208	0.000311645
1420277	5.16141e-05
1420297	5.16141e-05
1420339	5.22008e-05
1420526	5.16141e-05
1420626	0.000320385
1421067	0.00232893
1421100	0.00232893
1421249	0.61581
1421284	0.61581
1421330	0.00232893
1421335	0.117672
1421460	0.0564738
1421464	0.0564738
1421483	0.0564738
1421545	0.000234085
1421564	0.000234085
1421642	0.000234085
1421955	5.16141e-05
1422027	5.16141e-05
1422054	5.16141e-05
1422200	5.16141e-05
1422277	5.16141e-05
1422434	5.16141e-05
1422523	5.16141e-05
1422633	0.000585183
1422774	5.16141e-05
1423047	5.16141e-05
1423091	5.16141e-05
1423164	5.16141e-05
1423202	4.99852e-05
1423331	5.16141e-05
1423335	5.16141e-05
1423731	5.16141e-05
1423754	5.16141e-05
1423777	5.16141e-05
1423802	5.16141e-05
1424058	5.16141e-05
1424324	5.16141e-05
1424469	5.16141e-05
1424521	5.16141e-05
1424615	5.16141e-05
1424679	5.16141e-05
1424753	5.16141e-05
1424949	0.00084057
1425116	5.16141e-05
1425168	5.16141e-05
1425169	5.16141e-05
1425311	5.16141e-05
1425395	5.16141e-05
1425511	5.16141e-05
1425614	5.16141e-05
1425805	5.16141e-05
1425836	5.16141e-05
1425844	5.16141e-05
1425931	5.16141e-05
1425957	5.16141e-05
1426188	5.16141e-05
1426272	5.16141e-05
1426282	5.16141e-05
1426486	5.16141e-05
1426493	5.16141e-05
1426577	5.16141e-05
1426756	5.16141e-05
1426848	5.16141e-05
1426917	5.16141e-05
1427097	5.16141e-05
1427700	5.16141e-05
1427895	5.16141e-05
1427911	5.16141e-05
1427920	5.16141e-05
1427956	5.16141e-05
1428008	5.16141e-05
1428056	5.16141e-05
1428082	5.16141e-05
1428221	5.16141e-05
1428322	5.16141e-05
1428818	5.16141e-05
1428883	5.16141e-05
1428895	5.16141e-05
1428898	5.16141e-05
1428903	5.34236e-05
1429046	5.16141e-05
1429047	5.16141e-05
1429120	5.16141e-05
1429132	5.16141e-05
1429168	5.16141e-05
1429221	5.16141e-05
1429504	0.0259512
1429531	5.16141e-05
1429947	5.16141e-05
1430046	5.16141e-05
1430063	5.16141e-05
1430153	5.16141e-05
1430197	5.16141e-05
1430281	5.16141e-05
1430282	5.16141e-05
1430361	5.16141e-05
1430450	5.16141e-05
1430482	5.16141e-05
1430789	5.16141e-05
1430796	5.16141e-05
1430990	5.16141e-05
1431001	5.16141e-05
1431029	5.16141e-05
1431056	5.16141e-05
1431268	0.000200072
1431277	5.16141e-05
1431292	5.16141e-05
1431403	5.16141e-05
1431606	5.16141e-05
1431627	5.16141e-05
1431807	5.16141e-05
1431901	5.16141e-05
1431921	7.18374e-05
1431945	5.16141e-05
1432081	5.16141e-05
1432084	5.16141e-05
1432099	5.16141e-05
1432269	5.16141e-05
1432297	5.16141e-05
1432467	5.16141e-05
1432630	5.16141e-05
1432683	5.16141e-05
1432775	5.16141e-05
1433109	5.16141e-05
1433238	5.16141e-05
1433323	5.16141e-05
1433531	5.16141e-05
1433665	5.16141e-05
1433668	5.16141e-05
1433885	5.16141e-05
1434173	5.16141e-05
1434206	5.16141e-05
1434378	5.16141e-05
1434769	5.16141e-05
1434859	5.16141e-05
1434915	5.16141e-05
1435075	5.16141e-05
1435152	5.16141e-05
1435736	5.16141e-05
1435976	5.16141e-05
1436001	5.16141e-05
1436038	5.16141e-05
1436458	5.16141e-05
1436693	0.134374
1436864	5.16141e-05
1437012	5.16141e-05
1437014	5.16141e-05
1437145	5.16141e-05
1437262	5.16141e-05
1437449	5.16141e-05
1437563	5.16141e-05
1437764	5.16141e-05
1438190	5.16141e-05
1438597	5.16141e-05
1438637	5.16141e-05
1438910	5.16141e-05
1439122	5.16141e-05
1439281	5.16141e-05
1439396	5.16141e-05
1439397	5.16141e-05
1439484	5.16141e-05
1439689	5.16141e-05
1440018	5.16141e-05
1440212	5.16141e-05
1440678	5.16141e-05
1440864	5.16141e-05
1441002	5.16141e-05
1441051	5.16141e-05
1441144	5.16141e-05
1441292	5.16141e-05
1441376	5.16141e-05
1441433	5.16141e-05
1442290	5.16141e-05
1442327	5.16141e-05
1442555	5.16141e-05
1442906	5.16141e-05
1442925	5.16141e-05
1442939	5.16141e-05
1443183	5.16141e-05
1443462	5.16141e-05
1443463	0.68223
1443761	5.16141e-05
1443802	5.16141e-05
1443813	5.16141e-05
1444353	5.16141e-05
1444609	5.16141e-05
1444730	5.16141e-05
1444972	5.16141e-05
1445198	5.16141e-05
1445383	5.16141e-05
1445387	5.16141e-05
1445484	5.16141e-05
1445703	5.16141e-05
1445704	5.16141e-05
1445916	5.16141e-05
1446013	5.16141e-05
1446226	5.16141e-05
1446682	5.16141e-05
1446707	5.16141e-05
1446890	5.16141e-05
1447017	5.16141e-05
1447069	5.16141e-05
1447084	5.16141e-05
1447330	5.16141e-05
1447339	5.16141e-05
1447551	5.16141e-05
1447607	5.16141e-05
1447721	5.16141e-05
1447784	5.16141e-05
1447792	5.16141e-05
1447829	5.16141e-05
1448211	5.16141e-05
1448388	5.16141e-05
1448836	5.16141e-05
1449048	5.16141e-05
1449638	5.16141e-05
1449654	5.16141e-05
1449727	5.16141e-05
1449847	5.16141e-05
1450075	5.16141e-05
1450084	5.16141e-05
1450096	5.16141e-05
1450147	5.16141e-05
1450329	5.16141e-05
1450360	5.16141e-05
1450369	5.16141e-05
1450386	5.16141e-05
1450438	5.16141e-05
1450449	5.16141e-05
1450549	5.16141e-05
1450633	5.16141e-05
1451042	5.16141e-05
1451053	5.16141e-05
1451254	5.16141e-05
1451310	5.16141e-05
1451339	0.000311645
1451470	5.16141e-05
1451574	5.16141e-05
1451606	5.16141e-05
1451647	5.16141e-05
1451837	5.16141e-05
1452069	0.0225288
1452612	0.0225288
1452668	5.16141e-05
1452715	5.16141e-05
1452866	5.16141e-05
1453103	5.16141e-05
1453147	5.16141e-05
1453192	5.16141e-05
1453202	5.16141e-05
1453788	5.16141e-05
1453806	5.16141e-05
1453929	5.16141e-05
1453966	5.16141e-05
1454040	5.16141e-05
1454296	5.16141e-05
1454458	5.16141e-05
1454555	5.16141e-05
1455045	5.16141e-05
1455163	5.16141e-05
1455254	5.16141e-05
1455304	5.16141e-05
1455449	5.16141e-05
1455519	5.16141e-05
1455520	5.16141e-05
1455647	5.16141e-05
1455662	5.16141e-05
1455712	5.16141e-05
1455782	5.16141e-05
1455928	5.16141e-05
1455945	5.16141e-05
1455947	5.16141e-05
1455950	5.16141e-05
1455966	5.16141e-05
1456167	5.16141e-05
1456643	5.16141e-05
1456678	5.16141e-05
1456922	5.16141e-05
1456978	5.16141e-05
1457188	5.16141e-05
1457205	5.16141e-05
1457241	5.16141e-05
1457291	5.16141e-05
1457416	5.16141e-05
1457633	0.68223
1457643	5.16141e-05
1457822	5.16141e-05
1458090	0.00168069
1458170	5.16141e-05
1458251	5.16141e-05
1458300	5.16141e-05
1458374	5.16141e-05
1458488	5.16141e-05
1458491	5.16141e-05
1458794	5.16141e-05
1458885	5.16141e-05
1459028	5.16141e-05
1459104	5.16141e-05
1459291	5.16141e-05
1459316	5.16141e-05
1459336	5.16141e-05
1459498	5.16141e-05
1459686	5.16141e-05
1459722	5.16141e-05
1459740	5.16141e-05
1459875	5.16141e-05
1460184	5.16141e-05
1460211	5.16141e-05
1460229	5.16141e-05
1460257	5.16141e-05
1460329	5.16141e-05
1460348	5.16141e-05
1460362	5.16141e-05
1460574	5.16141e-05
1460650	5.16141e-05
1460822	5.16141e-05
1460834	5.16141e-05
1460941	5.16141e-05
1461257	5.16141e-05
1461271	5.16141e-05
1461328	5.16141e-05
1461515	5.16141e-05
1461568	5.16141e-05
1461787	5.16141e-05
1461985	5.16141e-05
1462044	5.16141e-05
1462098	5.16141e-05
1462115	5.16141e-05
1462159	5.16141e-05
1462294	5.16141e-05
1462503	5.16141e-05
1462578	5.16141e-05
1462595	5.16141e-05
1462650	5.16141e-05
1462737	5.16141e-05
1462854	5.16141e-05
1462869	5.16141e-05
1462938	5.16141e-05
1463082	5.16141e-05
1463206	5.16141e-05
1463219	5.66198e-05
1463383	5.16141e-05
1463384	0.0375754
1463396	5.16141e-05
1463436	5.16141e-05
1463473	8.6858e-05
1463494	8.6858e-05
1463535	8.6858e-05
1463558	8.34411e-05
1463793	5.16141e-05
1463806	0.0375754
1463819	0.0375754
1463826	5.16141e-05
1463829	5.16141e-05
1463840	5.16141e-05
1463871	8.6858e-05
1463875	8.6858e-05
1463877	8.6858e-05
1463936	8.34411e-05
1463989	0.0375754
1464129	5.16141e-05
1464242	5.16141e-05
1464331	5.16141e-05
1464358	5.16141e-05
1464534	5.16141e-05
1464594	5.16141e-05
1464647	5.16141e-05
1464867	5.16141e-05
1464881	5.16141e-05
1464978	5.16141e-05
1465028	5.16141e-05
1465031	5.16141e-05
1465763	5.16141e-05
1465803	5.16141e-05
1465966	5.16141e-05
1466175	5.16141e-05
1466444	5.16141e-05
1466466	5.16141e-05
1466639	0.0125347
1467589	0.00570684
1467591	0.0149788
1467758	5.16141e-05
1467810	2.40919e-05
1467821	5.16141e-05
1467884	0.0375754
1468010	5.16141e-05
1468063	5.16141e-05
1468200	0.0375754
1468318	5.16141e-05
1468381	5.16141e-05
1468486	5.16141e-05
1468526	5.16141e-05
1468544	5.16141e-05
1468603	5.16141e-05
1468684	5.16141e-05
1468825	5.16141e-05
1468858	5.16141e-05
1469109	5.16141e-05
1469516	5.16141e-05
1469538	0.000148398
1470010	5.16141e-05
1470483	5.16141e-05
1470511	5.16141e-05
1470649	5.16141e-05
1470796	5.16141e-05
1470860	5.16141e-05
1471071	3.72514e-05
1471092	5.16141e-05
1471113	5.16141e-05
1471209	5.16141e-05
1471240	5.16141e-05
1471331	5.16141e-05
1471388	5.16141e-05
1471410	5.16141e-05
1471704	5.16141e-05
1471775	5.16141e-05
1472533	5.16141e-05
1472628	5.16141e-05
1473190	5.16141e-05
1473480	0.0375754
1473501	5.16141e-05
1473505	5.16141e-05
1473506	0.0375754
1473513	5.16141e-05
1473540	0.000399444
1473545	5.16141e-05
1473889	5.16141e-05
1473909	5.16141e-05
1474016	5.16141e-05
1474066	5.16141e-05
1474109	5.16141e-05
1474122	0.000457277
1474209	5.16141e-05
1474354	5.16141e-05
1474423	5.16141e-05
1474503	5.16141e-05
1474608	5.16141e-05
1474925	5.16141e-05
1475117	5.16141e-05
1475437	5.16141e-05
1475658	5.16141e-05
1475675	5.16141e-05
1475689	5.16141e-05
1475874	5.16141e-05
1475976	5.16141e-05
1476269	5.16141e-05
1476376	0.000399444
1476488	5.16141e-05
1476663	5.16141e-05
1476745	5.16141e-05
1476916	5.16141e-05
1477110	0.0375754
1477116	5.16141e-05
1477185	5.16141e-05
1477340	5.16141e-05
1477382	0.0375754
1477500	5.16141e-05
1478056	5.16141e-05
1478109	5.16141e-05
1478195	5.16141e-05
1478211	5.16141e-05
1478329	5.16141e-05
1478459	5.16141e-05
1478524	0.0375754
1478540	0.0375754
1478676	5.16141e-05
1478711	5.16141e-05
1478714	5.16141e-05
1478742	5.16141e-05
1478854	5.16141e-05
1479599	5.16141e-05
1479665	5.16141e-05
1479703	0.0375754
1480055	5.16141e-05
1480087	5.16141e-05
1480393	5.16141e-05
1480400	5.16141e-05
1480628	0.0375754
1480688	5.16141e-05
1481190	5.16141e-05
1481913	5.16141e-05
1481964	5.16141e-05
1482011	5.16141e-05
1482257	5.16141e-05
1482275	5.16141e-05
1482456	5.16141e-05
1482462	5.16141e-05
1482650	5.16141e-05
1482733	0.0375754
1482765	5.16141e-05
1482827	5.16141e-05
1482837	5.16141e-05
1483459	5.16141e-05
1483768	5.16141e-05
1484412	5.16141e-05
1484690	5.16141e-05
1484790	5.16141e-05
1484892	5.16141e-05
1484925	5.16141e-05
1485080	5.16141e-05
1485248	5.16141e-05
1485496	0.0375754
1485552	5.16141e-05
1485636	5.16141e-05
1485980	5.16141e-05
1486012	5.16141e-05
1486154	5.16141e-05
1486382	5.16141e-05
1486589	5.16141e-05
1486609	5.16141e-05
1486620	5.16141e-05
1486805	0.0375754
1486826	5.16141e-05
1493144	0.000399444
1500829	0.761186
1502451	0.0375754
1504618	0.0375754
1505131	0.0375754
1509082	0.274745
1511029	0.0375754
1518741	0.0375754
1522826	0.0375754
1524265	0.000399444
1524690	0.0375754
1531564	0.0826147
1852200	0.0226311
1852263	0.00206985
1852270	0.00206985
1852275	0.00206985
1852387	0.00490751
1852409	0.00490751
1852435	0.0152507
1852633	0.415175
1852643	0.310557
1853120	0.00204831
1853217	0.00204831
1853478	0.00327581
1853683	0.00204831
1853962	0.00204831
1854251	0.00327581
1855302	0.00327581
1855357	0.00327581
1855478	0.00327581
1855775	0.00204831
1856023	0.00327581
1856898	0.0032791
1856928	0.0613595
1856990	0.00327581
1857500	0.00204831
1857631	0.00327581
1858164	0.0460029
1859854	0.00327581
1860029	0.033316
1861065	0.033316
1861143	0.00327581
1861454	0.033316
1861722	0.0568327
1862046	0.557634
1862057	0.0033439
1862372	0.490621
1862400	0.490621
1862556	0.033316
1862560	0.033316
1862701	0.00327581
1862799	0.033316
1862995	0.033316
1863315	0.033316
1863627	0.033316
1863633	0.0033439
1864011	0.033316
1864182	0.00327581
1864410	0.033316
1864434	0.00327581
1864560	0.033316
1865863	0.033316
1865885	0.033316
1866074	0.00327581
1866220	0.00327581
1866365	0.00327581
1866427	0.033316
1866842	0.033316
1867446	0.0493382
1868133	0.0568327
1868248	0.00348617
1868630	0.00327581
1870367	0.00327581
1870438	0.00327581
1870529	0.0033439
1870957	0.00327581
1916156	0.000552408
1916194	0.0030675
1916238	0.000215001
1916378	0.000102714
1916435	9.75901e-05
1916436	0.000102714
1916500	0.0815229
1931619	0.619336
1934884	2.92954e-14
1934885	2.92954e-14
1934887	2.92954e-14
1934893	6.02239e-15
1934895	6.02239e-15
1934898	6.02239e-15
1935422	1.54368e-15
1937296	1.54368e-15
1937305	1.54368e-15
1937319	1.54368e-15
1937408	1.54368e-15
1937484	1.54368e-15
1937490	1.54368e-15
1937513	1.54368e-15
1937748	1.54368e-15
1937916	1.54368e-15
1938148	1.54368e-15
1938180	1.54368e-15
1938207	1.54368e-15
1938218	1.54368e-15
1938236	1.54368e-15
1938722	1.37218e-14
1938870	1.54368e-15
1938906	1.54368e-15
1938973	1.54368e-15
1939003	1.54368e-15
1939063	1.54368e-15
1939084	1.54368e-15
1939155	1.54368e-15
1939355	1.54368e-15
1939429	1.54368e-15
1939661	1.54368e-15
1940007	1.54368e-15
1940024	1.54368e-15
1940255	1.43669e-07
1940273	1.54368e-15
1940423	1.54368e-15
1940451	1.54368e-15
1940499	4.5614e-11
1940522	5.99382e-10
1940621	1.54368e-15
1940655	1.54368e-15
1940684	1.54368e-15
1940778	1.54368e-15
1940958	1.54368e-15
1941533	2.15462e-13
1941630	1.54368e-15
1942097	1.54368e-15
1942697	1.35276e-09
1942897	1.54368e-15
1942947	1.54368e-15
1942981	1.54368e-15
1942997	1.54368e-15
1943091	1.54368e-15
1943097	4.29988e-07
1943103	1.54368e-15
1943107	1.54368e-15
1943203	1.54368e-15
1943216	1.54368e-15
1943235	1.54368e-15
1943292	1.54368e-15
1943495	1.54368e-15
1943583	1.54368e-15
1943700	1.54368e-15
1943968	1.54368e-15
1944138	1.54368e-15
1944178	1.54368e-15
1944379	1.54368e-15
1944475	1.54368e-15
1944621	1.54368e-15
1944663	3.3828e-13
1944740	1.54368e-15
1945042	1.54368e-15
1945057	1.25085e-12
1945059	1.25085e-12
1945332	5.94838e-05
1945424	3.60675e-12
1945444	3.60675e-12
1946416	1.54368e-15
1946559	1.54368e-15
1946704	1.20733e-15
1946794	1.12343e-15
1946828	6.02239e-15
1946830	6.02239e-15
1946872	6.02239e-15
1946874	6.02239e-15
1946879	6.02239e-15
1946885	6.02239e-15
1946895	6.02239e-15
1946964	6.02239e-15
1946992	6.02239e-15
1947048	6.02239e-15
1947118	6.02239e-15
1947149	6.02239e-15
1947238	4.46894e-13
1947888	0.00512847
1947892	0.00603939
1947894	0.00601339
1948009	1.1255e-15
1948126	1.54368e-15
1948145	1.47202e-14
1948219	1.47202e-14
1948314	3.16901e-11
1948336	3.14785e-11
1948360	3.91982e-09
1948397	1.54368e-15
1948469	1.92699e-15
1948489	1.92699e-15
1948623	1.54368e-15
1948629	1.54368e-15
1948648	1.54368e-15
1948869	1.54368e-15
1948893	1.54368e-15
1948970	1.09965e-06
1949432	0.000531451
1949479	8.97556e-16
1949878	1.54368e-15
1950132	1.54368e-15
1950430	1.54368e-15
1950451	1.54368e-15
1956606	1.54368e-15
1959748	8.55518e-06
1959981	8.06638e-09
1961001	1.54368e-15
1962203	2.06099e-08
1962971	2.46018e-08
1964577	4.02895e-08
1967233	0.005559
1969915	0.00236149
1969921	0.00236149
1969930	0.00236149
1969981	2.80142e-06
1970048	0.00295869
1970055	0.00295869
1970165	0.00295869
1970287	2.46018e-08
1970579	0.00295869
1970597	0.00295869
1971005	0.00295869
1971088	0.00295869
1971102	0.0502085
1971114	0.00295869
1971116	0.00295869
1971121	0.0502085
1971123	0.00295869
1971370	0.00295869
1971721	0.00295869
1971972	0.00295869
1972000	0.00295869
1972174	0.00295869
1972221	0.00295869
1972396	0.00289675
1972402	0.00436835
1972496	0.00295869
1972528	0.00295869
1972555	0.00295869
1972561	0.00295869
1972685	0.00295869
1972699	0.00295869
1972798	0.00295869
1972825	0.45034
1972975	0.00295869
1973099	0.00295869
1973200	0.00295869
1973351	0.00295869
1973479	0.00295869
1973510	0.00295869
1973573	0.0422067
1973673	0.00917609
1973831	0.107233
1973898	4.25621e-06
1973940	0.00542845
1974081	0.0211096
1974130	0.0362321
1974148	0.0362321
1974181	0.00215047
1974183	0.295097
1974325	0.00774172
1974904	0.143742
1974963	0.162276
1975024	0.101535
1975217	0.0951773
1975361	0.19291
1975365	0.19291
1975378	0.19291
1975468	0.00295869
1975666	0.00295869
1975708	0.00295869
1975737	0.00295869
1975773	0.00295869
1975905	0.00295869
1976094	0.00295869
1976201	0.00295869
1976311	0.00295869
1976347	0.00236149
1976500	0.00295869
1976764	0.00295869
1976878	0.00295869
1976879	0.00295869
1976880	0.00295869
1977077	0.00262389
1977138	0.00295869
1977411	0.00236149
1977429	0.00236149
1977450	0.00236149
1977492	0.00295869
1977616	0.00295869
1977696	0.00184678
1977740	0.00184678
1978051	0.00184678
1978141	9.45481e-09
1978359	0.0288759
1978608	0.00236149
1978713	2.46018e-08
1979563	0.00295869
1980647	0.00295869
1980771	0.00295869
1981154	2.46018e-08
1981291	1.96259e-06
1981643	2.46018e-08
1981943	2.46018e-08
1982432	2.46018e-08
1983025	0.00295869
1983106	0.00295869
1983166	0.00295869
1983588	0.000938015
1983599	0.00121327
1983815	0.00295869
1985027	2.46018e-08
1985331	0.107459
1985338	0.00450946
1986081	0.00295869
1986368	0.00260126
1986851	2.84037e-08
1987284	0.00295869
1987459	0.00295869
1987607	0.00295869
1987705	0.00295869
1988213	2.46018e-08
2737382	0.417448
5839912	0.0597547
6547738	0.881653
6555201	8.01138e-09
6555204	8.01138e-09
6555205	8.01138e-09
6557599	9.26754e-10
6558117	9.26754e-10
6558135	9.26754e-10
6558357	9.26754e-10
6558641	8.55591e-08
6558851	7.36754e-09
6558905	7.36754e-09
6559206	9.26754e-10
6559331	1.46759e-09
6559498	7.36754e-09
6559599	1.72764e-08
6560371	9.26754e-10
6560418	4.14593e-07
6560458	4.14593e-07
6560460	4.14593e-07
6560475	4.14593e-07
6560483	4.14593e-07
6560486	4.14593e-07
6560582	7.36754e-09
6560600	7.36754e-09
6560715	7.36754e-09
6560910	7.36754e-09
6561471	7.36754e-09
6562222	3.72663e-09
6562379	7.36754e-09
6562990	9.26754e-10
6563384	7.36754e-09
6563839	7.36754e-09
6564063	7.40035e-09
6564073	7.55509e-09
6564111	7.10879e-09
6564112	7.10879e-09
6564120	7.10879e-09
6564215	7.36754e-09
6564248	1.23197e-07
6564382	7.12997e-09
6564450	7.36754e-09
6564731	7.36754e-09
6564742	9.26754e-10
6565123	7.36754e-09
6565124	7.36754e-09
6565133	7.36754e-09
6565424	9.26754e-10
6565889	4.62916e-08
6569932	9.26754e-10
6570975	9.26754e-10
6571037	9.26754e-10
6571335	9.26754e-10
6571346	9.26754e-10
6571468	9.26754e-10
6571577	9.26754e-10
6571578	9.26754e-10
6572704	2.35964e-07
6578360	2.35964e-07
6579834	0.47761
6580899	8.50585e-11
6581056	8.50585e-11
6581329	8.50585e-11
6581405	8.50585e-11
6581410	8.50585e-11
6581536	8.50585e-11
6582153	8.50585e-11
6582470	8.50585e-11
6582632	1.30683e-10
6582864	8.50585e-11
6582926	8.50585e-11
6582958	8.50585e-11
6583093	8.50585e-11
6583819	8.50585e-11
6584480	8.50585e-11
6584527	8.50585e-11
6584712	8.50585e-11
6584839	8.50585e-11
6584906	8.50585e-11
6585032	8.50585e-11
6585060	8.50585e-11
6585611	8.50585e-11
6585689	8.50585e-11
6585875	3.3815e-10
6585915	8.50585e-11
6585975	3.3815e-10
6586123	8.50585e-11
6586442	8.50585e-11
6586522	8.50585e-11
6586701	8.50585e-11
6587025	8.50585e-11
6588302	6.74087e-07
6589573	8.50585e-11
6589838	8.50585e-11
6590639	8.50585e-11
6591714	8.50585e-11
6591812	1.38813e-09
6591846	8.50585e-11
6593141	8.50585e-11
6593399	5.63299e-09
6594744	2.26314e-07
6594836	0.47761
6594839	0.47761
6595594	0.392632
6595595	0.392632
6596862	0.552896
6596921	8.50585e-11
6597017	0.47761
6597441	8.50585e-11
6597643	8.50585e-11
6597757	0.00867526
6598215	8.50585e-11
6598752	0.47761
6598754	0.47761
6599658	8.50585e-11
6599769	8.50585e-11
6599935	8.50585e-11
6600474	1.12821e-09
6601419	1.58667e-09
6601612	3.70141e-09
6601902	8.50585e-11
6602210	0.000435645
6603599	0.898736
6603600	0.47761
6604336	8.50585e-11
6604337	8.50585e-11
6604346	8.50585e-11
6604788	8.50585e-11
6604797	8.50585e-11
6605016	8.50585e-11
6605148	8.50585e-11
6606138	8.50585e-11
6606260	8.50585e-11
6606645	0.000435645
6606900	0.47761
6606907	8.50585e-11
6606924	8.50585e-11
6607093	8.50585e-11
6607285	8.50585e-11
6607393	8.50585e-11
6607394	8.50585e-11
6607456	8.50585e-11
6608839	8.50585e-11
6608858	8.50585e-11
6608997	8.50585e-11
6609031	8.50585e-11
6609500	8.50585e-11
6610042	2.35964e-07
6610109	0.000435645
6610368	8.50585e-11
6610543	9.29059e-11
6610731	0.47761
6610809	8.50585e-11
6611236	8.50585e-11
6611950	8.50585e-11
6612014	8.50585e-11
6612503	8.50585e-11
6612909	3.3815e-10
6613167	0.339835
6613333	0.0613312
6613863	4.02186e-06
6613866	3.79512e-06
6613963	3.32603e-10
6614737	2.35964e-07
6614791	3.69385e-06
6614792	3.69385e-06
6615423	0.47761
6615779	8.50585e-11
6616095	8.50585e-11
6616130	8.50585e-11
6616433	8.50585e-11
6616486	0.0401634
6617097	3.69385e-06
6617444	2.55145e-07
6617534	0.00103765
6617615	3.69385e-06
6617636	0.536406
6617862	3.69385e-06
6618504	3.69385e-06
6618743	0.000435645
6618882	3.69385e-06
6618930	3.69385e-06
6619132	0.000435645
6619282	3.69385e-06
6619317	3.69385e-06
6619445	3.69385e-06
6619552	3.69385e-06
6619580	3.69385e-06
6619731	0.000435645
6619734	3.69385e-06
6619748	7.55825e-08
6619780	3.69385e-06
6619992	0.47761
6620058	5.84697e-06
6620081	0.47761
6620125	5.84697e-06
6620277	8.50585e-11
6620288	3.33081e-06
6620353	0.000435645
6620519	3.69385e-06
6620548	0.000435645
6620580	3.69385e-06
6620632	3.69385e-06
6620762	3.69385e-06
6620813	8.99549e-06
6620818	8.99549e-06
6620822	8.99549e-06
6620839	8.99549e-06
6620989	3.69385e-06
6621301	3.69385e-06
6621306	3.69385e-06
6621481	3.69385e-06
6622072	3.69385e-06
6622128	4.2892e-09
6622513	3.69385e-06
6622844	4.2892e-09
6622851	3.69385e-06
6623046	3.69385e-06
6623149	3.69385e-06
6623165	3.69385e-06
6623304	3.69385e-06
6623305	3.69385e-06
6623513	0.000435645
6623540	0.000435645
6623903	2.35964e-07
6624891	0.47761
6626109	0.013123
6627403	0.47761
6627495	8.50585e-11
6628104	1.33408e-10
6628106	1.33408e-10
6629636	8.50585e-11
6632784	0.000435645
6635654	8.50585e-11
6637761	8.50585e-11
6638581	0.000435645
6638583	0.000884559
6640160	0.000884559
6642228	8.50585e-11
6643196	0.47761
6643279	0.00639854
6644405	0.000435645
6645762	0.000435645
6646341	0.000435645
6646598	0.00177602
6646934	0.00165029
6647988	0.000435645
6649144	0.000435645
6649686	0.000435645
6651591	0.0156315
6652810	0.908882
6653911	0.893332
7226387	0.0679958
7226641	0.0679958
7229134	0.0679958
7229323	0.376603
7230051	0.0679958
7230345	0.0679958
7231874	0.0679958
7231975	0.0679958
7232008	0.0679958
7232199	0.0679958
7232273	0.0679958
7232344	0.0679958
7232368	0.0679958
7232438	0.0679958
7232440	0.0679958
7232452	0.0679958
7236413	2.84345e-12
7236602	0.43575
7236871	0.43575
7238437	0.0129892
7238719	0.0129892
7241084	0.43575
7241523	0.43575
7241741	0.0119627
7242796	0.43575
7242980	0.43575
7245216	0.0129892
7245746	0.0129892
7246669	0.0129892
7247426	0.43575
7248746	0.43575
7249448	0.43575
7249693	0.43575
7249733	0.43575
7249848	0.43575
7250096	0.43575
7250139	0.43575
7250391	0.43575
7250613	0.43575
7250642	0.376603
7250886	0.43575
7251154	0.43575
7251787	0.43575
7251882	0.43575
7251967	0.43575
7252079	0.43575
7252193	0.43575
7253041	0.213558
7253279	5.29334e-05
7253283	0.43575
7253332	0.43575
7253396	0.43575
7253419	0.43575
7254647	0.376603
7256010	1.63347e-06
7256011	0.0129892
7256147	0.376603
7257043	0.0587961
7258169	0.00147863
7259730	0.43575
7261200	0.018082
7263229	0.376603
7263931	0.43575
7266686	0.747467
7267516	0.43575
7267725	0.0129892
7267734	0.0129892
7268656	0.411875
7268757	0.439679
7272377	0.0129892
7273601	0.000740428
7276115	0.0129892
7276175	1.82225e-10
7277222	1.06513e-17
7277242	1.06513e-17
7277246	1.06513e-17
7277353	0.0129892
7277499	0.0117989
7277916	4.07602e-06
7278073	1.06513e-17
7279059	0.0129892
7279921	2.95829e-13
7280031	3.9184e-16
7280997	0.0129892
7281231	1.75313e-16
7281463	5.28189e-12
7281878	0.376603
7282692	0.0182284
7282965	3.94803e-13
7283003	3.94803e-13
7283503	0.376603
7283505	3.83176e-13
7283876	7.16909e-15
7284699	0.0222328
7285776	2.2632e-16
7286983	7.4581e-18
7287338	2.95829e-13
7292997	0.875734
7309328	2.03567e-12
7309505	1.3219e-06
7309526	1.72005e-11
7309879	4.17343e-05
7310248	9.87895e-13
7310294	9.87895e-13
7310682	4.17343e-05
7310755	9.87895e-13
7311129	5.89827e-06
7311520	5.89827e-06
7313363	9.87895e-13
7313532	9.87895e-13
7313687	9.87895e-13
7318927	5.89827e-06
7319262	2.39225e-11
7321773	5.63067e-05
7321779	5.63067e-05
7323049	1.75651e-12
7323050	1.75651e-12
7323071	4.11056e-05
7324502	0.000652288
7325074	9.87895e-13
7325617	1.42389e-09
7331618	0.338991
7331739	9.87895e-13
7331942	9.87895e-13
7333171	0.212539
7341299	1.90698e-05
7341448	1.90698e-05
7425853	0.0068406
7438327	0.470579
7441092	0.261832
7441093	0.261832
7441382	0.00372615
7441396	0.00372615
7441647	0.00125313
7441663	0.00125313
7441675	0.00125313
7441726	0.00125313
7441833	0.00125313
7441920	0.00125313
7441972	0.00125313
7441973	0.00125313
7441974	0.00125313
7442100	0.00125313
7442473	0.00125313
7442513	0.00125313
7442672	0.00125313
7442723	0.00125313
7442767	0.00125313
7442907	0.00125313
7443034	0.00125351
7443461	0.00125313
7443647	0.00125313
7443684	0.00125313
7443784	0.00125313
7444127	0.00125313
7444208	0.00125313
7444323	0.00125313
7444475	0.00125313
7444489	0.00125313
7444572	0.00125313
7444881	0.00125313
7444915	0.00125313
7444932	0.00125313
7444969	0.00125313
7445046	0.00125313
7445106	0.00125313
7445126	0.00125313
7445127	0.00125313
7445137	0.00125313
7445188	0.00120256
7445417	0.0524371
7445431	0.000379694
7445493	0.00125313
7445495	0.00125313
7445876	0.0334796
7446135	0.00125313
7446246	0.00125313
7446269	0.00125313
7446326	0.00125313
7446358	0.00125313
7446403	0.00372615
7446480	0.00125313
7446540	0.00125313
7446563	0.00125313
7446612	0.00125313
7446995	0.00125313
7447098	0.0012536
7447114	0.0012536
7447508	0.0012536
7447536	0.0045483
7447547	0.0012536
7447568	0.00125313
7447613	0.00125313
7447626	0.00125313
7447627	0.00125313
7447728	0.00125313
7447865	0.00125313
7448088	0.00125313
7448139	0.00125313
7448262	0.00125313
7448274	0.00125313
7448292	0.00125313
7448302	0.00125313
7448310	0.00125313
7450594	0.00125313
7450925	0.00125313
7451005	0.0012536
7451136	0.00125313
7451138	0.00125313
7451193	0.00125313
7451492	0.00125313
7453307	0.0026342
7457517	0.0281411
7457633	0.0331291
7457742	0.0331291
7458015	0.0281411
7458046	0.0281411
7458778	0.159779
7458944	0.163596
7459048	0.163596
7459084	0.0331291
7459094	0.0331291
7459155	0.0331291
7459158	0.159779
7459297	0.0331291
7459323	0.0331291
7459672	0.0331291
7459684	0.0331291
7459803	0.0331291
7459820	0.0331291
7459833	0.0331291
7459913	0.0331291
7460015	0.0331291
7460081	0.0331291
7460233	0.0331291
7460419	0.159779
7460562	0.0331291
7460585	0.0331291
7460605	0.0331291
7460881	0.0331291
7461018	0.0331291
7461028	0.0331291
7461225	0.0331291
7461271	0.0331291
7461272	0.0331291
7461584	0.0331291
7462273	0.0331291
7462274	0.0331291
7462275	0.0331291
7462335	0.0331291
7462535	0.0331291
7462554	0.0331291
7462584	0.0331291
7462744	0.0331291
7462863	0.0331291
7462868	0.0331291
7462877	0.0331291
7462882	0.0331291
7462883	0.0331291
7462908	0.0331291
7462986	0.0331291
7463092	0.0331291
7463103	0.0331291
7463153	0.0331291
7463188	0.0331291
7463422	0.0331291
7463454	0.0331291
7463623	0.0331291
7463633	0.0331291
7463782	0.0331291
7463803	0.0331291
7463815	0.0331291
7463842	0.0331291
7463846	0.0331291
7463977	0.0281411
7464089	0.0281411
7464098	0.0281411
7464101	0.0281411
7464176	0.0281411
7464403	0.0281411
7464485	0.0331291
7464598	0.0281411
7464632	0.0281411
7464943	0.0331291
7464954	0.0331291
7464992	0.669885
7464993	0.698785
7465034	0.197862
7465037	0.0331291
7465060	0.0249111
7465186	0.0331291
7465215	0.015611
7465487	0.0331291
7465506	0.0331291
7465520	0.106151
7465537	0.495726
7465623	0.539043
7465630	0.495726
7465643	0.495726
7465698	0.0331291
7465709	0.00915624
7465713	0.00915624
7465759	0.00915624
7465794	0.0605501
7465802	0.0605501
7465885	0.267241
7465928	0.276651
7465953	0.276651
7465961	0.276651
7465974	0.276651
7465977	0.276651
7465981	0.197221
7466019	0.0908187
7466050	0.0676558
7466086	0.0331291
7466094	0.0331291
7466373	0.0331291
7466385	0.0331291
7466393	0.425917
7466403	0.0331291
7466463	0.0331291
7466589	0.0331291
7466595	0.0331291
7466631	0.0331291
7467230	0.0409786
7467329	0.0331291
7475063	0.0698143
7574680	0.8968
7603742	0.8968
7604417	0.8968
7604615	0.8968
7604740	0.8968
7607198	0.8968
7608481	0.8968
7609996	0.8968
7610370	0.8968
7611560	0.8968
7611936	0.8968
7612680	0.8968
7612825	0.8968
7612946	0.8968
7612981	0.8968
7613429	0.8968
7613958	0.8968
7614146	0.8968
7614176	0.8968
7614233	0.8968
7614565	0.8968
7614662	0.8968
7615095	0.8968
7615325	0.8968
7615332	0.8968
7615360	0.8968
7615433	0.8968
7615503	0.8968
7615695	0.8968
7615762	0.8968
7615886	0.8968
7616086	0.8968
7616259	0.8968
7616263	0.8968
7616702	0.8968
7616931	0.8968
7617021	0.8968
7617771	0.8968
7617802	0.8968
7621630	0.8968
7622578	0.8968
7622928	0.8968
7623451	0.8968
7623608	0.902675
7623617	0.8968
7624710	0.8968
7624798	0.8968
7625151	0.8968
7625261	0.8968
7626154	0.8968
7626991	0.8968
7627430	0.8968
7627557	0.8968
7627716	0.8968
7628386	0.8968
7628509	0.8968
7628521	0.8968
7628855	0.8968
7629016	0.8968
7629031	0.8968
7629782	0.8968
7629860	0.8968
7630647	0.8968
7630749	0.8968
7630858	0.8968
7631478	0.8968
7631830	0.8968
7631838	0.8968
7632005	0.8968
7632104	0.8968
7632270	0.8968
7633105	0.8968
7633279	0.8968
7633558	0.8968
7633675	0.8968
7633678	0.8968
7633776	0.8968
7634001	0.8968
7634013	0.8968
7634022	0.8968
7634452	0.8968
7634471	0.8968
7634638	0.8968
7634897	0.8968
7635069	0.8968
7635083	0.8968
7951026	0.918055
7959823	0.397283
7966628	0.00614032
7966865	0.0101875
7971661	0.0101875
7971669	0.0101875
7971906	0.0101875
7973386	0.629396
7973943	0.554114
7979686	0.629396
7984928	0.629396
7985154	0.0101875
7985166	0.0101875
7985189	0.0101875
7985202	0.0101875
7985226	0.0101875
7985298	0.0189681
7985511	0.102097
7985739	0.0101875
7985939	0.0101875
7986271	0.0101875
7986498	0.0101875
7986506	0.0101875
7987061	0.156399
7987516	0.0101875
7987647	0.0101875
7987896	0.0101875
7988097	0.0101875
7988121	0.0101875
7988163	0.0665132
7988245	0.0101875
7988407	0.0101875
7988966	0.0101875
7989028	0.0101875
7989106	0.0101875
7989140	0.0101875
7989317	0.0101875
7989451	0.00434857
7989946	0.0100998
7989960	0.0085801
7990018	0.042619
7990021	0.042619
7990028	0.042619
7990382	0.0101875
7993373	0.0101875
7993374	0.0101875
7997381	0.0101875
7999483	0.0101875
8001917	0.0319333
8002468	0.0101875
8002725	0.0101875
8002747	0.0101875
8003135	0.00993417
8003473	0.0101875
8005420	0.0101875
8006199	0.0101875
8008225	0.0101875
8010222	0.0101875
8010755	0.0101875
8010831	0.0101875
8010832	0.0101875
8011110	0.0858816
8012233	0.0858816
8012276	0.0858816
8012458	0.0858816
8012644	0.0101875
8013104	0.0101875
8014145	0.0101875
8014566	0.260762
8014570	0.193827
8015374	0.0101875
8015476	0.0101875
8015611	0.0101875
8015879	0.0101875
8015906	0.0101875
8015907	0.0549072
8016138	0.0101875
8016190	0.0101875
8016195	0.0101875
8016324	0.0101875
8016466	0.0101875
8016622	0.0101875
8017015	0.0101875
8017705	0.0101875
8017919	0.125604
8017965	0.0101875
8018628	0.0101875
8018647	0.0101875
8018844	0.0101875
8019209	0.0101875
8019264	0.0101875
8019402	0.0101875
8019480	0.0101875
8019505	0.0111936
8019585	0.0110683
8019603	0.0111936
8019650	0.125604
8019731	0.397283
8019828	0.0101875
8019905	0.0101875
8020518	0.0101875
8020737	0.00806729
8020770	0.0101875
8020802	0.0101875
8020969	0.0101875
8021088	0.0101875
8021137	0.0101875
8021208	0.0101875
8021471	0.0101875
8021635	0.0101875
8021771	0.0101875
8021957	0.0101875
8021992	0.0101875
8022189	0.0142235
8022498	0.0101875
8022588	0.125604
8022598	0.125604
8022696	0.0101875
8022728	0.0101875
8022925	0.0101875
8023031	0.0101875
8023032	0.0101875
8023045	0.0101875
8023057	0.0101875
8023058	0.0101875
8023141	0.0101875
8023485	0.0434244
8023995	0.117543
8024091	0.0101875
8024181	0.0101875
8024233	0.0101875
8024240	0.0101875
8024377	0.0101875
8024407	0.0101875
8024468	0.0101875
8024478	0.0101875
8024672	0.0101875
8024831	0.0101875
8024855	0.0101875
8024921	0.0101875
8025035	0.0101875
8025053	0.0101875
8025062	0.0101875
8025078	0.0101875
8025085	0.0101875
8025094	0.0101875
8025101	0.0101875
8025146	0.0101875
8025339	0.0101875
8025445	0.0101875
8025487	0.0101875
8025490	0.629396
8025510	0.0101875
8025535	0.0101875
8025556	0.0101875
8025680	0.0232364
8025727	0.0232364
8025747	0.0101875
8025789	0.0786508
8025818	0.0786508
8025860	0.0786508
8025873	0.0786508
8026266	0.0798387
8026267	0.0798387
8026314	0.474778
8026319	0.474778
8026333	0.404471
8026336	0.423382
8026338	0.337885
8026363	0.0160466
8026420	0.490813
8026432	0.490813
8026439	0.444878
8026447	0.314204
8026455	0.237926
8026467	0.220022
8026468	0.220022
8026492	0.220022
8026499	0.220022
8026521	0.143838
8026527	0.0468234
8026549	0.0391822
8026560	0.0391822
8026609	0.0101875
8026682	0.0101875
8026701	0.0101875
8026722	0.0101875
8026801	0.0101875
8026937	0.0101875
8027012	0.0101875
8027356	0.0101875
8028643	0.0101875
8028966	0.0198245
8029356	0.0101875
8032221	0.0101875
8032798	0.0101875
8033375	0.0101875
8033439	0.0101875
8036867	0.0142026
8067774	0.133216
8067932	0.126396
8067980	0.133216
8068041	0.757669
8068179	0.757669
8068244	0.133216
8068518	0.133216
8068523	0.133216
8310113	0.705484
8311147	0.705484
8457637	0.0696801
8457680	0.0696801
8457847	0.0696801
8458009	0.0696801
8458055	0.0696801
8458084	0.0696801
8458261	0.0696801
8458557	0.0696801
8458614	0.147655
8458652	0.0696801
8458722	0.0696801
8458770	0.0696801
8458803	0.0696801
8458924	0.0696801
8459051	0.0696801
8459065	0.0696801
8459227	0.0696801
8459285	0.0696801
8459487	0.0696801
8459926	0.129103
8459938	0.163139
8460310	0.0696801
8460377	0.0696801
8460593	0.0696801
8460626	0.0696801
8460759	0.0696801
8460771	0.0696801
8460891	0.0696801
8460920	0.0696801
8461127	0.0696801
8461169	0.0696801
8461193	0.0696801
8461384	0.0696801
8461444	0.0696801
8461753	0.0696801
8461763	0.0696801
8461946	0.0894392
8461980	0.474389
8462001	0.474389
8462007	0.474389
8462242	0.0894392
8462629	0.0894392
8462897	0.0894392
8462982	0.0894392
8463030	0.0894392
8463047	0.0894392
8463060	0.0894392
8465880	0.0894392
8466191	0.0894392
8466212	0.0894392
8466367	0.0894392
8466390	0.0894392
8466403	0.0894392
8466560	0.0894392
8466864	0.0894392
8466927	0.0894392
8466960	0.0120076
8467242	0.582946
8467258	0.568685
8467410	0.0976781
8467897	0.0894392
8468112	0.0894392
8468144	0.0894392
8468725	0.655892
8468876	0.038025
8468892	0.0377444
8468894	0.0377444
8468895	0.0377444
8468925	0.0894392
8468960	0.0894392
8469525	0.0894392
8469692	0.0894392
8469804	0.0894392
8469882	0.0894392
8469908	0.0894392
8469949	0.0671943
8469979	0.0894392
8469982	0.0894392
8469983	0.0894392
8470023	0.0894392
8470067	0.427101
8470102	0.427101
8470116	0.427101
8470339	0.0262435
8470396	0.0266758
8470584	0.0894392
8470797	0.0894392
8471077	0.0894392
8471796	0.0943179
8471835	0.564686
8472013	0.0764775
8472031	0.378222
8472074	0.0894392
8472108	0.0894392
8472299	0.0894392
8472391	0.0894392
8472701	0.0894392
8472806	0.0894392
8472866	0.0894392
8472987	0.0902985
8473555	0.0894392
8473799	0.0894392
8473863	0.0404655
8473958	0.668937
8473979	0.617441
8474003	0.617441
8474010	0.617441
8474089	0.0894392
8474269	0.117257
8474328	0.0660471
[truncated: 32,930 more rows]

## Sheet: BTA29_leafcutter
Position (bp)	Pval (adjusted)
1055741	0.807613
1055776	0.807613
1060471	0.807613
1063323	0.807613
1067218	0.807613
1072927	0.807613
1366020	0.00294137
1368064	0.00463413
1368089	0.00463413
1368200	0.00463413
1368535	0.0478023
1368582	0.0478023
1368677	0.0478023
1368731	0.0478023
1368894	0.0478023
1368972	0.0478023
1368981	0.0478023
1368995	0.164224
1369156	0.0478023
1369219	0.0478023
1369279	0.0478023
1369363	0.0478023
1369583	0.0478023
1369622	0.0478023
1369713	0.0478023
1369813	0.0478023
1369862	0.0478023
1370033	0.0478023
1370124	0.0478023
1370281	0.0478023
1370306	0.0478023
1370317	0.0478023
1370339	0.0478023
1370340	0.0478023
1370477	0.0478023
1370488	0.0478023
1370724	0.0478023
1370755	0.0478023
1370818	0.0478023
1370859	0.0478023
1370953	0.0478023
1371247	0.0478023
1371490	0.0478023
1371705	0.0478023
1371736	0.00294137
1371793	0.00294137
1371840	0.00294137
1371888	0.00294137
1371948	0.00294137
1371952	0.00294137
1372029	0.00294137
1372088	0.00294137
1372128	0.00294137
1372136	0.00294137
1372155	0.00294137
1372163	0.00294137
1372269	0.00463413
1372480	0.00463413
1372509	0.00463413
1372546	0.00463413
1372550	0.00463413
1372589	0.00294137
1372596	0.00443971
1372701	0.00294137
1372702	0.00294137
1372762	0.00294137
1372790	0.00294137
1372864	0.00294137
1372867	0.00294137
1372913	0.00294137
1373027	0.00294137
1373030	0.00294137
1373035	0.00294137
1373038	0.00294137
1373133	0.00294137
1373238	0.00463413
1373273	0.00294137
1373274	0.00294137
1373297	0.00294137
1373385	0.00294137
1373497	0.00294137
1373589	0.00294137
1373616	0.00294137
1373724	0.0226953
1373769	0.0226953
1373926	0.00508293
1373931	0.00294137
1374444	0.00294137
1374765	0.00294137
1374942	0.00294137
1375636	0.00361825
1375829	0.00463413
1375851	0.00463413
1375983	0.00294137
1376030	0.0541727
1376060	0.00294137
1376162	0.00294137
1376731	0.00294137
1376843	0.00294137
1376887	0.00294137
1377049	0.00294137
1377347	0.00294137
1377744	0.00294137
1377904	0.00672649
1377941	0.00672649
1378360	0.00294137
1465305	6.70977e-12
1467496	6.70977e-12
1468375	6.70977e-12
1469186	0.0223366
1469420	0.0223366
1470349	6.70977e-12
1470412	6.70977e-12
1472262	6.70977e-12
1472849	6.70977e-12
1472851	0.00793353
1472861	6.70977e-12
1473524	7.13104e-13
1473992	6.87959e-13
1475874	6.70977e-12
1476266	6.70977e-12
1476537	6.70977e-12
1476539	6.70977e-12
1476548	0.00793353
1477135	6.70977e-12
1477145	6.70977e-12
1477788	6.70977e-12
1478679	5.41247e-13
1479383	5.41247e-13
1479705	5.41247e-13
1480278	5.41247e-13
1480282	5.41247e-13
1480771	1.00168e-07
1481298	0.0223366
1481343	5.41247e-13
1485140	5.41247e-13
1485983	5.2151e-08
1486681	0.000189161
1490145	5.41247e-13
1490783	5.41247e-13
1491628	2.19811e-12
1494076	9.56968e-10
1494574	2.19811e-12
1494580	4.22929e-11
1494638	5.41247e-13
1494939	4.22929e-11
1494964	4.22929e-11
1495107	4.22929e-11
1495175	3.85981e-14
1495423	4.22929e-11
1496438	3.85981e-14
1498570	4.28758e-12
1498961	1.76802e-05
1499269	1.76802e-05
1499271	1.76802e-05
1499332	1.76802e-05
1499402	1.58312e-05
1499682	1.76802e-05
1499872	1.76802e-05
1499972	5.41247e-13
1499984	1.76802e-05
1500106	1.76802e-05
1500239	1.76802e-05
1500242	1.76802e-05
1500277	1.76802e-05
1500334	1.76802e-05
1500391	1.76802e-05
1500419	1.76802e-05
1500488	1.76802e-05
1500492	1.76802e-05
1500539	1.76802e-05
1500598	0.00242123
1500722	1.85101e-05
1500832	0.000511865
1500857	0.00306026
1500877	0.00306026
1500915	1.76802e-05
1500993	1.76802e-05
1501138	1.76802e-05
1501171	1.76802e-05
1501195	1.76802e-05
1501199	1.76802e-05
1501292	1.76802e-05
1501373	1.76802e-05
1501505	1.76802e-05
1501614	0.00387064
1501618	0.00387064
1501619	0.00288601
1501674	1.76802e-05
1501718	1.76802e-05
1501720	1.76802e-05
1501952	1.76802e-05
1501975	3.85981e-14
1502047	1.76802e-05
1502121	1.76802e-05
1502204	1.76802e-05
1502219	0.000427683
1502290	1.76802e-05
1502295	1.76802e-05
1502301	1.76802e-05
1502317	1.76802e-05
1502352	1.76802e-05
1502406	1.76802e-05
1502409	1.76802e-05
1502523	1.76802e-05
1502660	1.76802e-05
1502694	1.76802e-05
1502729	0.0299695
1502739	1.76802e-05
1502824	8.57497e-06
1502853	1.76802e-05
1503210	1.76802e-05
1503576	0.000427683
1503590	1.76802e-05
1503797	0.00365084
1503839	1.76802e-05
1503865	4.46604e-05
1503891	1.76802e-05
1503964	1.76802e-05
1504033	0.000427683
1504036	8.95367e-06
1504120	1.76802e-05
1504143	1.76802e-05
1504185	1.76802e-05
1504209	0.000427683
1504261	1.76802e-05
1504279	1.76802e-05
1504280	1.76802e-05
1504368	1.76802e-05
1504560	0.00242123
1504653	1.76802e-05
1504838	1.76802e-05
1504877	1.76802e-05
1504929	0.409228
1504979	1.76802e-05
1505175	1.76802e-05
1505185	0.000427683
1505244	1.76802e-05
1505270	1.76802e-05
1505290	1.76802e-05
1505440	1.76802e-05
1505562	1.76802e-05
1505709	1.76802e-05
1505721	1.52884e-05
1505740	1.76802e-05
1505764	0.00205026
1505782	0.0977888
1505786	0.0977888
1505941	1.76802e-05
1505942	1.76802e-05
1505944	1.76802e-05
1506024	0.00016961
1506026	0.00016961
1506036	1.76802e-05
1506183	7.31402e-05
1506235	7.31402e-05
1506260	7.31402e-05
1506350	1.76802e-05
1506434	2.73991e-05
1506652	1.76802e-05
1506661	1.76802e-05
1506674	0.0434745
1506718	1.05358e-12
1506739	0.00741066
1506744	0.000633775
1506944	1.76802e-05
1507008	0.000577675
1507214	0.000571506
1507396	1.76802e-05
1507471	1.76802e-05
1507562	1.76802e-05
1507582	1.76802e-05
1507663	0.000427683
1507704	0.000202949
1507705	0.000202949
1507745	1.76802e-05
1507824	1.76802e-05
1507878	1.76802e-05
1507895	3.20292e-05
1508010	0.0741854
1508022	0.0280309
1508052	6.15922e-07
1508225	1.32148e-05
1508297	1.22331e-05
1508342	4.81179e-07
1508365	7.20788e-07
1508443	7.20788e-07
1508444	7.20788e-07
1508445	7.20788e-07
1508539	7.20788e-07
1508637	8.18572e-06
1508674	7.88437e-06
1508682	8.18572e-06
1508759	7.59583e-06
1508862	1.76802e-05
1508945	4.62036e-05
1509092	0.000124562
1509094	4.51492e-05
1509097	3.5777e-07
1509254	0.000414295
1509428	1.76802e-05
1509466	1.76802e-05
1509498	3.53514e-14
1509569	1.76802e-05
1509602	1.76802e-05
1509604	1.76802e-05
1509605	1.76802e-05
1509616	1.76802e-05
1509675	1.76802e-05
1509731	1.76802e-05
1509774	1.76802e-05
1509861	1.76802e-05
1509945	1.76802e-05
1510024	1.76802e-05
1510123	1.76802e-05
1510230	1.76802e-05
1510357	1.76802e-05
1510368	1.76802e-05
1510424	1.76802e-05
1510506	7.27767e-05
1510509	0.00142288
1510547	0.000337204
1510927	0.185039
1510930	0.0130881
1510989	1.76802e-05
1510996	1.76802e-05
1511257	1.66714e-05
1511301	1.66714e-05
1511318	2.86233e-05
1511449	0.0165675
1511560	0.0287306
1511604	0.0129716
1511787	1.69161e-05
1511860	1.61468e-05
1511870	0.00049943
1511888	0.000629523
1512070	1.51811e-05
1512109	1.76802e-05
1512114	1.76802e-05
1512195	0.000209823
1512245	1.76802e-05
1512408	1.76802e-05
1512412	1.02179e-12
1512440	1.76802e-05
1512509	1.76802e-05
1512517	0.000137266
1512567	1.76802e-05
1512626	1.76802e-05
1512886	1.76802e-05
1512924	1.76802e-05
1512963	1.76802e-05
1513080	0.00194213
1513160	1.76802e-05
1513171	1.76802e-05
1513722	0.000100222
1513783	1.76802e-05
1513807	1.76802e-05
1513820	0.000100222
1513831	1.76802e-05
1513844	1.76802e-05
1513960	2.04777e-12
1514030	1.76802e-05
1514304	1.76802e-05
1514492	1.76802e-05
1514720	1.76802e-05
1515250	1.76802e-05
1515414	1.76802e-05
1515417	1.76802e-05
1515446	1.50881e-05
1515468	1.76802e-05
1515965	1.76802e-05
1516046	1.76802e-05
1516052	1.76802e-05
1516231	1.76802e-05
1516244	1.76802e-05
1516436	1.76802e-05
1516587	1.76802e-05
1516594	1.76802e-05
1516651	0.000164201
1516684	0.00017014
1516760	1.76802e-05
1517167	1.76802e-05
1517178	1.76802e-05
1517276	1.76802e-05
1517460	1.76802e-05
1517488	1.76802e-05
1517524	1.76802e-05
1517589	1.76802e-05
1517595	1.76802e-05
1517632	1.76802e-05
1517655	1.76802e-05
1517720	1.76802e-05
1517957	1.76802e-05
1518097	1.76802e-05
1518617	1.76802e-05
1518647	1.76802e-05
1518664	1.76802e-05
1518670	1.76802e-05
1518724	1.76802e-05
1518746	1.76802e-05
1518748	1.76802e-05
1518753	1.76802e-05
1518834	1.76802e-05
1518983	5.48445e-13
1519144	1.76802e-05
1519395	1.76802e-05
1519482	1.76802e-05
1519568	1.76802e-05
1519569	1.76802e-05
1519769	1.76802e-05
1526485	1.97184e-05
1526504	3.36459e-14
1526571	1.76802e-05
1526711	0.0463306
1526815	1.76802e-05
1526842	1.76802e-05
1526844	1.76802e-05
1526858	1.76802e-05
1526870	1.76802e-05
1527146	1.76802e-05
1527204	1.50206e-05
1527224	1.50206e-05
1527234	1.50206e-05
1527254	1.50206e-05
1527283	1.89146e-05
1527297	1.50206e-05
1527470	1.76802e-05
1527644	1.76802e-05
1527720	1.76802e-05
1527873	1.76802e-05
1527970	1.76869e-05
1527982	1.76869e-05
1527991	1.76869e-05
1528118	1.76869e-05
1528130	1.76869e-05
1528142	1.76802e-05
1528144	1.76802e-05
1528154	1.76802e-05
1528192	1.76802e-05
1528214	1.76802e-05
1528234	1.76802e-05
1528287	1.76802e-05
1528390	1.76802e-05
1528395	1.76802e-05
1528439	1.76802e-05
1528474	1.76802e-05
1528495	1.76802e-05
1528592	1.65445e-06
1528615	1.65445e-06
1528644	1.65445e-06
1528695	1.76802e-05
1528700	1.76802e-05
1528738	1.76802e-05
1528862	1.76802e-05
1528937	1.76802e-05
1528944	1.76802e-05
1529072	1.76802e-05
1529113	1.25412e-05
1529139	1.25412e-05
1529289	1.76802e-05
1529398	1.76802e-05
1529464	1.76802e-05
1529514	1.76802e-05
1529576	0.000542391
1529606	1.76802e-05
1529650	1.76802e-05
1529673	1.76802e-05
1529678	1.76802e-05
1529826	0.000542391
1529877	1.76802e-05
1530119	1.76802e-05
1530152	1.76802e-05
1530243	1.76802e-05
1530421	1.76802e-05
1530581	1.76802e-05
1530816	1.76802e-05
1530822	1.76802e-05
1530827	0.0175666
1530843	1.76802e-05
1530918	1.76802e-05
1530980	1.76802e-05
1531041	1.76802e-05
1531062	1.76802e-05
1531083	1.76802e-05
1531347	1.76802e-05
1531671	1.76802e-05
1531783	0.138664
1531802	0.000473724
1531805	1.69825e-13
1531835	1.76802e-05
1531873	1.76802e-05
1532000	1.76802e-05
1532046	1.76802e-05
1532053	1.76802e-05
1532136	1.76802e-05
1532145	1.76802e-05
1532199	1.76802e-05
1532853	1.76802e-05
1532888	4.80505e-13
1533009	1.76802e-05
1533179	1.76802e-05
1533717	8.06004e-12
1533718	8.06004e-12
1533968	8.06004e-12
1534061	8.06004e-12
1534131	8.06004e-12
1534229	8.06004e-12
1534262	2.67435e-05
1534274	2.41865e-08
1534287	2.72762e-05
1534314	2.70061e-05
1534356	2.72762e-05
1534365	2.66776e-05
1534535	8.06004e-12
1534612	8.06004e-12
1534622	8.06004e-12
1534627	8.06004e-12
1534640	8.06004e-12
1534725	8.06004e-12
1534761	8.06004e-12
1534844	8.06004e-12
1534855	8.06004e-12
1535045	8.06004e-12
1535055	8.06004e-12
1535190	7.87435e-10
1535197	8.06004e-12
1535303	8.06004e-12
1535318	8.06004e-12
1535370	1.97791e-10
1535541	8.06004e-12
1535589	8.06004e-12
1535755	8.06004e-12
1535770	0.3115
1536085	8.06004e-12
1536344	8.06004e-12
1536446	8.06004e-12
1536586	8.06004e-12
1536601	3.07782e-09
1536605	3.07782e-09
1536744	8.06004e-12
1536793	8.06004e-12
1536846	8.06004e-12
1536929	8.06004e-12
1536954	8.06004e-12
1537058	8.06004e-12
1537060	8.06004e-12
1537197	8.06004e-12
1537210	8.06004e-12
1537293	8.06004e-12
1537338	8.06004e-12
1537395	8.06004e-12
1537487	8.06004e-12
1537521	8.06004e-12
1537625	8.06004e-12
1537804	8.06004e-12
1538060	8.06004e-12
1538132	8.06004e-12
1538134	8.06004e-12
1538190	8.06004e-12
1538216	8.14111e-12
1538308	8.06004e-12
1538321	8.06004e-12
1538415	8.06004e-12
1538427	8.06004e-12
1538481	3.53498e-09
1538821	1.05245e-10
1538855	3.17242e-09
1538874	8.06004e-12
1538957	1.97791e-10
1538972	8.06004e-12
1539026	8.06004e-12
1539207	8.06004e-12
1539383	8.06004e-12
1539426	8.06004e-12
1539637	8.06004e-12
1539677	8.00357e-12
1539721	8.06004e-12
1539819	8.06004e-12
1539820	8.06004e-12
1539945	8.06004e-12
1539981	8.06004e-12
1540084	8.06004e-12
1540513	8.06004e-12
1540599	4.6894e-09
1540650	3.7389e-09
1540669	0.000321403
1540676	0.000321403
1540879	1.13003e-11
1540995	8.06004e-12
1541002	8.06004e-12
1541042	3.84817e-12
1541156	1.06209e-14
1541162	1.06209e-14
1541170	1.06209e-14
1541381	1.66036e-09
1541385	1.55815e-09
1541612	2.77019e-11
1541724	1.42242e-16
1541933	1.42242e-16
1541934	1.42242e-16
1542271	1.42242e-16
1542322	1.18462e-16
1542411	1.42242e-16
1542566	1.12056e-16
1542567	1.12056e-16
1542571	1.42242e-16
1542593	1.42242e-16
1542605	1.42242e-16
1542606	1.42242e-16
1542962	1.42242e-16
1543089	1.42242e-16
1543091	1.42242e-16
1543099	1.42242e-16
1543116	1.42242e-16
1543157	1.42242e-16
1543187	1.42242e-16
1543193	1.42242e-16
1543261	3.04299e-15
1543281	1.42242e-16
1543308	1.42242e-16
1543458	2.78466e-13
1543583	1.42242e-16
1543591	1.42242e-16
1543657	1.65233e-16
1543665	1.65233e-16
1543673	1.42242e-16
1543722	1.42242e-16
1543833	1.42242e-16
1543941	1.42242e-16
1544015	1.42242e-16
1544271	1.42242e-16
1544306	1.42242e-16
1544396	1.42242e-16
1544753	1.42242e-16
1544789	1.42242e-16
1544866	1.42242e-16
1544919	1.42242e-16
1545054	1.42242e-16
1545058	1.42242e-16
1545206	2.13933e-15
1545233	2.31764e-15
1545421	0.00015488
1545995	4.35156e-09
1546009	6.73469e-09
1546017	4.61142e-07
1546032	1.98616e-06
1546034	3.78302e-07
1546038	1.48156e-07
1546045	1.67698e-07
1546053	2.46099e-07
1546064	2.36568e-10
1546147	1.42242e-16
1546158	1.42242e-16
1546221	1.42242e-16
1546225	1.42242e-16
1546329	1.42242e-16
1546346	6.6298e-13
1546362	1.42242e-16
1546597	1.42242e-16
1546640	1.42242e-16
1546805	1.42242e-16
1546846	1.42242e-16
1547382	1.42242e-16
1547468	1.42242e-16
1547505	1.42242e-16
1547562	2.774e-13
1547642	1.42242e-16
1547733	1.42242e-16
1547735	1.42242e-16
1548105	1.42242e-16
1548126	1.42242e-16
1548447	1.42242e-16
1548504	1.42242e-16
1548628	1.42242e-16
1548667	1.42242e-16
1548703	1.42242e-16
1548704	1.42242e-16
1548850	1.42242e-16
1548903	1.42242e-16
1549001	5.36546e-15
1549040	1.42242e-16
1549044	1.42242e-16
1549079	1.42242e-16
1549090	1.42242e-16
1549258	1.42242e-16
1549364	1.42242e-16
1549452	1.42242e-16
1549776	1.42242e-16
1550027	1.06209e-14
1550060	1.42242e-16
1550134	1.42242e-16
1550214	1.42242e-16
1550221	1.42242e-16
1550283	1.42242e-16
1550328	1.42242e-16
1550329	1.42242e-16
1550444	1.42242e-16
1550512	1.42242e-16
1550519	1.42242e-16
1550586	1.42242e-16
1550592	1.42242e-16
1550619	1.42242e-16
1550636	1.42242e-16
1550710	1.42242e-16
1550738	1.42242e-16
1550773	1.42242e-16
1550774	1.42242e-16
1550814	1.42242e-16
1550931	1.42242e-16
1550976	1.81907e-15
1551024	1.81907e-15
1551030	1.81907e-15
1551037	1.81907e-15
1551046	1.81907e-15
1551176	1.81907e-15
1551214	1.81907e-15
1551352	1.42242e-16
1551394	1.42242e-16
1551412	1.42242e-16
1551433	1.42242e-16
1551510	1.42242e-16
1551661	1.03688e-08
1551900	1.42242e-16
1552040	2.774e-13
1552293	1.42242e-16
1552477	1.42242e-16
1552517	1.42242e-16
1552920	1.42242e-16
1553121	1.42242e-16
1553252	1.42242e-16
1553464	1.42242e-16
1553468	1.42242e-16
1553891	1.43453e-09
1553953	1.42242e-16
1554249	1.42242e-16
1554338	1.42242e-16
1554419	1.42242e-16
1554447	1.42242e-16
1554469	1.42242e-16
1554491	1.42242e-16
1554626	1.42242e-16
1554695	1.42242e-16
1554766	1.42242e-16
1554947	1.42242e-16
1555008	2.774e-13
1555012	1.42242e-16
1555133	1.42242e-16
1555673	8.19261e-15
1555863	1.81197e-12
1555906	1.42242e-16
1556039	1.42242e-16
1556163	1.42242e-16
1556186	1.42242e-16
1556187	1.42242e-16
1556256	1.42242e-16
1556382	1.42242e-16
1556503	1.42242e-16
1556520	1.42242e-16
1556694	1.42242e-16
1556695	1.42242e-16
1557218	1.42242e-16
1557264	7.3427e-16
1557270	1.97081e-15
1557295	1.97081e-15
1557326	1.97081e-15
1557369	1.97081e-15
1557377	6.37171e-16
1557430	4.41718e-16
1557433	1.42242e-16
1557514	1.42242e-16
1557542	1.42242e-16
1557756	1.42242e-16
1557900	1.42242e-16
1558025	1.42242e-16
1558107	1.42242e-16
1558142	1.42242e-16
1558276	1.42242e-16
1558375	1.42242e-16
1558530	1.42242e-16
1558684	1.42242e-16
1558739	1.42242e-16
1558811	1.42242e-16
1558826	1.42242e-16
1559039	1.42242e-16
1559699	1.42242e-16
1559862	1.42242e-16
1559915	1.03688e-08
1560154	1.42242e-16
1560250	1.42242e-16
1560483	1.42242e-16
1560629	1.42242e-16
1560662	2.83981e-10
1561095	1.42242e-16
1561232	1.03688e-08
1561281	1.42242e-16
1561402	1.42242e-16
1561866	1.42242e-16
1562023	1.42242e-16
1562045	1.42242e-16
1562401	7.462e-14
1562417	1.09077e-12
1562448	7.462e-14
1562514	4.33791e-15
1562523	1.09077e-12
1562535	1.09077e-12
1562741	3.43645e-08
1562901	2.29968e-08
1562909	8.04531e-06
1564543	0.00609523
1564558	0.00609523
2132829	3.20363e-08
2283756	0.156257
2283897	0.156257
2291318	0.639934
2297457	0.156257
2305015	0.639934
2306307	0.0964051
2306338	0.0964051
2328380	0.56387
2328583	0.513187
2329158	0.56387
2329401	0.56387
2329778	0.56387
2329795	0.56387
2330108	0.517223
2330119	0.56387
2330409	0.56387
2330480	0.56387
2330486	0.56387
2330683	0.52138
2330687	0.52138
2330694	0.56387
2330795	0.56387
2331134	0.56387
2347249	5.64512e-12
2347284	5.64512e-12
2347414	3.35567e-13
2347416	3.35567e-13
2347614	5.64512e-12
2347641	5.4015e-12
2347737	5.64512e-12
2347817	4.78095e-10
2347827	4.78095e-10
2347828	4.78095e-10
2347830	4.78095e-10
2347850	4.78095e-10
2347852	4.78095e-10
2347854	4.78095e-10
2348088	5.64512e-12
2348141	5.64512e-12
2348153	5.64512e-12
2348166	5.64512e-12
2348189	5.64512e-12
2348231	5.64512e-12
2348300	4.78095e-10
2348301	4.78095e-10
2348327	2.36851e-08
2348328	3.23179e-08
2348355	3.23179e-08
2348369	3.23179e-08
2348518	0.0107632
2348523	0.0107632
2348538	2.07607e-09
2348544	0.0107632
2348570	2.07607e-09
2348582	0.0104016
2348591	7.8091e-10
2348606	7.10164e-10
2348626	7.10164e-10
2348695	1.20686e-05
2348783	5.58515e-12
2348839	0.00808104
2348920	5.64512e-12
2349540	5.09793e-12
2349545	5.64512e-12
2349649	5.64512e-12
2349835	0.00810925
2349935	3.37147e-09
2349995	2.67533e-05
2350031	2.67533e-05
2350047	2.67533e-05
2350054	2.67533e-05
2350148	5.64512e-12
2350243	5.64512e-12
2350580	5.64512e-12
2350667	5.64512e-12
2350693	5.64512e-12
2350720	5.64512e-12
2350731	5.64512e-12
2350758	5.64512e-12
2350867	5.64512e-12
2350972	5.64512e-12
2351059	5.64512e-12
2351185	5.64512e-12
2351334	6.55803e-12
2351387	0.639934
2351418	2.96196e-09
2351442	2.96196e-09
2351495	0.538645
2351498	0.219695
2351501	0.538645
2351684	3.00224e-10
2351793	0.0110132
2351928	5.64512e-12
2352201	5.64512e-12
2352422	5.64512e-12
2352577	5.64512e-12
2352706	5.64512e-12
2352741	5.64512e-12
2352777	5.64512e-12
2352853	5.64512e-12
2352862	5.64512e-12
2352983	5.64512e-12
2353078	1.67261e-11
2353150	5.64512e-12
2353173	1.67262e-11
2353332	5.64512e-12
2353341	5.64512e-12
2353434	5.21667e-10
2353448	5.64512e-12
2353480	6.02074e-10
2353485	6.02074e-10
2353499	5.64512e-12
2353556	5.64512e-12
2353589	5.64512e-12
2354348	5.64512e-12
2354443	5.64512e-12
2354460	5.64512e-12
2354574	5.64512e-12
2354620	5.64512e-12
2354677	5.64512e-12
2354703	5.64512e-12
2354728	7.48812e-11
2354950	5.64512e-12
2355085	5.64512e-12
2355105	0.639934
2355148	5.64512e-12
2355291	5.64512e-12
2355314	6.94321e-14
2355336	6.94321e-14
2355339	6.94321e-14
2355343	6.94321e-14
2355577	8.12178e-13
2355579	6.94321e-14
2355719	6.94321e-14
2355850	5.64512e-12
2355916	5.64512e-12
2355984	3.92446e-11
2355996	3.92446e-11
2356008	3.92446e-11
2356048	5.64512e-12
2356050	5.64512e-12
2356095	5.64512e-12
2356326	5.64512e-12
2356401	5.64512e-12
2356421	5.64512e-12
2356426	5.21667e-10
2356510	5.64512e-12
2356586	5.64512e-12
2356662	5.64512e-12
2356708	5.64512e-12
2356751	5.64512e-12
2356755	5.64512e-12
2356797	5.64512e-12
2357061	5.64512e-12
2357120	5.64512e-12
2357121	5.64512e-12
2357283	5.64512e-12
2357610	4.94026e-12
2357826	5.64512e-12
2357910	5.64512e-12
2358039	5.64512e-12
2358067	5.64512e-12
2358070	5.64512e-12
2358077	5.64512e-12
2358104	5.64512e-12
2358401	5.64512e-12
2358623	5.49782e-12
2358645	5.64512e-12
2358711	5.52273e-12
2358730	5.52273e-12
2358756	4.48249e-12
2358790	1.42683e-11
2358825	3.21461e-12
2358835	3.21461e-12
2358837	3.21461e-12
2358843	3.21461e-12
2358847	2.19278e-12
2358852	1.73969e-11
2358885	5.64512e-12
2359121	5.64512e-12
2359313	5.64512e-12
2359444	5.59654e-11
2359449	5.59654e-11
2359532	7.4281e-11
2359534	7.4281e-11
2359555	1.89505e-10
2359594	1.89505e-10
2359657	0.640712
2359688	5.64512e-12
2359689	5.64512e-12
2359919	5.64512e-12
2360091	5.64512e-12
2360144	5.64512e-12
2360194	5.64512e-12
2360218	5.64512e-12
2360520	5.64512e-12
2360613	5.64512e-12
2360649	5.64512e-12
2360680	5.64512e-12
2360710	5.64512e-12
2360825	5.64512e-12
2360869	5.64512e-12
2360941	5.64512e-12
2361053	5.64512e-12
2361091	0.00991072
2361103	3.21222e-08
2361156	8.68477e-11
2361157	5.64512e-12
2361177	8.68477e-11
2361210	8.68477e-11
2361233	8.68477e-11
2361333	8.68477e-11
2361537	5.64512e-12
2361558	6.02074e-10
2361599	6.02074e-10
2361622	6.02074e-10
2361647	6.02074e-10
2361713	5.64512e-12
2361718	5.64512e-12
2361863	6.02074e-10
2361868	6.02074e-10
2361870	6.02074e-10
2361890	6.02074e-10
2361898	6.02074e-10
2361999	5.64512e-12
2362020	5.64512e-12
2362121	5.64512e-12
2362202	5.64512e-12
2362208	5.64512e-12
2362263	5.64512e-12
2362337	5.64512e-12
2362445	2.47368e-11
2362450	2.47368e-11
2362589	2.47368e-11
2362663	2.25874e-11
2362796	8.21011e-11
2362913	5.64512e-12
2362964	5.64512e-12
2363098	5.64512e-12
2363511	8.97681e-14
2363624	6.94321e-14
2363625	6.94321e-14
2363710	1.21816e-11
2363769	1.21816e-11
2363873	6.94321e-14
2363931	6.94321e-14
2364064	6.94321e-14
2364079	6.81325e-14
2364095	6.81325e-14
2364107	6.81325e-14
2364156	6.81325e-14
2364158	5.56076e-12
2364315	5.64512e-12
2364370	1.49683e-12
2364375	1.49683e-12
2364412	1.49683e-12
2364414	6.94321e-14
2364419	6.94321e-14
2364515	5.64512e-12
2364596	6.94321e-14
2364650	5.64512e-12
2364678	6.94321e-14
2364828	6.94321e-14
2364829	6.94321e-14
2364837	6.94321e-14
2364986	6.02074e-10
2365001	6.02074e-10
2365056	5.64512e-12
2365067	5.64512e-12
2365070	5.64512e-12
2365125	5.64512e-12
2365272	5.64512e-12
2365553	5.64512e-12
2367012	5.73449e-12
2367892	2.47368e-11
2368105	5.64512e-12
2368225	5.64512e-12
2368248	5.64512e-12
2368301	2.47368e-11
2368312	2.47368e-11
2368361	2.47368e-11
2368515	5.64512e-12
2368649	2.47368e-11
2368667	2.47368e-11
2368763	2.47368e-11
2368781	2.47368e-11
2368870	2.47368e-11
2368887	2.47368e-11
2368907	2.47368e-11
2368939	2.47368e-11
2369252	5.64512e-12
2369353	5.64512e-12
2369362	5.64512e-12
2369383	5.64512e-12
2369402	5.64512e-12
2369449	5.64512e-12
2369450	5.64512e-12
2369800	2.81335e-11
2369842	2.81334e-11
2369902	3.36792e-11
2370224	0.00371477
2370225	0.00371477
2370447	0.0015534
2370590	0.0015534
2370872	0.0015534
2371012	0.0015534
2371484	0.0015534
2371896	0.0015534
2372035	0.0015534
2372349	8.18666e-05
2372667	0.00907987
2372711	0.0015534
2372919	0.0015534
2372983	0.0015534
2373235	0.0015534
2373405	0.0015534
2373418	0.639934
2373577	0.0015534
2373836	0.0015534
2373839	0.0015534
2373937	0.0015534
2373940	0.0015534
2374155	0.0015534
2374216	0.0015534
2374382	0.0108723
2375662	0.0108723
2375664	0.0108723
2375665	0.0108723
2377861	0.639934
2378060	0.639934
2378157	0.639934
2378160	0.639934
2378182	0.639934
2378201	0.639934
2378257	0.639934
2378346	0.639934
2378350	0.639934
2378600	0.639934
2378936	0.639934
2379133	0.0108723
2379146	0.639934
2379392	0.0108723
2379423	0.0108723
2379430	0.0108723
2379453	0.0108723
2379454	0.0108723
2379475	0.0108723
2379633	0.639934
2380277	0.0108723
2380281	0.0108723
2380491	0.0108723
2380639	0.0108723
2380680	0.0108723
2380801	0.0108723
2584578	0.886059
2584855	0.886059
2585115	0.196495
2585582	0.258199
2585921	0.258199
2585930	0.699502
2586297	0.0869145
2586467	0.0789163
2588168	0.139102
2588400	0.139102
2588455	0.139102
2588987	0.139102
2589065	0.139102
2589149	0.139102
2589283	0.139102
2590148	0.550419
2590173	0.55582
2590237	0.245652
2590259	0.049113
2590272	0.0509699
2590458	0.874928
2592512	0.0755681
2593136	0.173996
2593144	0.173996
2593146	0.173996
2593152	0.173996
2593158	0.0674257
2593226	0.0719743
2593247	0.0648521
2593367	0.102108
2593457	0.214876
2593467	0.214044
2593471	0.214876
2593485	0.214876
2593529	0.139102
2593592	0.139102
2593596	0.139102
2593599	0.139102
2593606	0.139102
2593617	0.139102
2593619	0.137567
2593848	0.139963
2594475	0.874599
2594694	0.139102
2594822	0.139102
2595076	0.139102
2595083	0.139102
2595627	0.139102
2595645	0.139102
2595704	0.139102
2595716	0.139102
2595811	0.139102
2596593	0.139102
2596711	0.139102
2597456	0.139102
2597656	0.138121
2599572	0.139102
2606705	0.139102
2607184	0.139102
2608016	0.139102
2612874	0.141108
2613045	0.119153
2616041	0.139102
2623886	0.484058
2624094	0.73076
2624308	0.553255
2630414	0.834712
2630699	0.834712
2634106	0.834712
2634634	0.834712
2635156	0.834712
2636085	0.834712
4840720	0.678922
4840724	0.764362
4840748	0.673072
4845019	0.606316
4845021	0.563128
4845034	0.563128
4845765	0.748143
4847211	0.346754
4850423	0.563128
4851608	0.563128
4851622	0.563128
4862415	0.0625595
4862455	0.0662713
4864278	0.778215
4864289	0.591026
4864325	0.591026
4864373	0.591026
4864375	0.591026
4864462	0.591026
4864465	0.591026
4864468	0.583672
4864585	0.702579
5111723	0.0038893
5112994	9.37014e-08
5113435	2.93214e-07
5114259	3.44734e-07
5114388	0.00500521
5114455	3.44734e-07
5114981	0.00403946
5115708	3.55772e-06
5115716	4.11675e-06
5117719	3.44734e-07
5118619	3.44734e-07
5118724	3.44734e-07
5119084	3.44734e-07
5119197	3.44734e-07
5119281	0.000649148
5119392	3.44734e-07
5119413	3.44734e-07
5119518	3.44734e-07
5119710	0.0102906
5119717	0.0102906
5119745	0.0102906
5119749	0.0102906
5119789	0.0102906
5120099	3.44734e-07
5120188	0.0102906
5120191	0.0102906
5120254	0.0102906
5120276	0.0102906
5120278	0.0102906
5120326	0.0102906
5120447	0.0102906
5120524	0.0102906
5120550	0.0102906
5120629	0.0102906
5120666	0.0102906
5120687	0.0102906
5120804	0.0102906
5120816	0.0102906
5120848	0.0102906
5120849	0.0102906
5121023	0.0102906
5121294	0.0102906
5121304	0.0102906
5121337	0.0102906
5121376	0.0102906
5121473	0.0102906
5121491	0.0102906
5121526	0.0102906
5121589	0.0102906
5121593	0.0102906
5121614	0.0102906
5121619	0.0102906
5121791	0.0671818
5121820	0.0842976
5121868	0.0842976
5121954	0.0102906
5122040	0.0102906
5122057	0.0102906
5122067	0.0102906
5122080	0.0102906
5122117	0.0102906
5122279	0.0102906
5122333	0.0102906
5122374	0.0102906
5122621	0.0102906
5122627	0.0102906
5122680	0.0102906
5122681	0.0102906
5122686	0.0102906
5122920	0.0102906
5122939	0.0102906
5122948	0.0102906
5122974	0.0102906
5123018	0.0102906
5123155	0.0102906
5123161	0.0102906
5123286	0.0102906
5123307	0.0311258
5123310	0.0102906
5123400	0.0102906
5123520	0.0102906
5123551	0.0102906
5123669	0.0102906
5123714	0.0590786
5123728	0.0102906
5123773	0.0102906
5124312	0.0102906
5124334	0.0102906
5124900	0.0102906
5126062	0.989656
5128191	0.0773436
5130707	0.0292693
5130709	0.0292693
5131296	0.0102906
5131310	0.0102906
5131396	0.0102906
5131628	0.81129
5131687	0.81129
5131748	0.81129
5132704	0.0102906
5133056	0.81129
5133191	0.81129
5133662	0.81129
5134010	0.0102906
5136891	0.81129
5137288	0.81129
5140631	0.81129
5140702	0.81129
5142576	0.0102906
5143022	0.0512193
5146106	0.803653
5146448	0.81129
5149447	0.81129
5149810	0.00107688
5150494	0.205308
5150600	0.81129
5152334	0.81129
5152586	0.81129
5153953	0.81129
5154611	0.000971661
5154667	0.81129
5154859	0.81129
5155019	0.81129
5155121	0.81129
5155153	0.81129
5155644	0.81129
5157140	0.81129
5157292	0.000945377
5157434	0.81129
5157486	0.205308
5157577	0.81129
5157683	0.81129
5158031	0.81129
5158071	0.81129
5158239	0.81129
5158587	0.81129
5158685	0.81129
5158773	0.81129
5159000	0.81129
5159006	0.81129
5159129	0.81129
5159182	0.81129
5159222	0.81129
5159249	0.81129
5159396	0.81129
5159575	0.81129
5159595	0.81129
5159665	0.81129
5159837	0.833161
5159900	0.81129
5159993	0.81129
5160009	0.81129
5160224	0.81129
5160226	0.81129
5160509	0.81129
5160877	0.956623
5160909	0.830674
5161567	0.80777
5162537	0.00274804
5162563	8.26632e-10
5162581	1.75804e-08
5162595	1.75804e-08
5162597	1.75804e-08
5162599	1.75804e-08
5162694	0.00556948
5162731	0.00556948
5163293	0.00448557
5163294	0.00448557
5163296	0.00448557
5164006	0.00556948
5164046	0.00107688
5164086	0.00107688
5171901	0.205308
5173699	0.205308
5174922	0.205308
5175895	0.373358
5177188	0.205308
5177483	0.205308
5178120	0.233156
5178685	0.205308
5179066	0.38001
5185190	0.205308
5188980	0.205308
5190389	0.597728
5191079	0.002212
5191938	0.764159
5191939	0.002212
5202935	0.002212
5203159	0.002212
5203572	0.00642739
5204509	2.78324e-08
5205212	0.00620644
5205406	0.00620644
5209949	0.825279
6321338	0.0331322
6327271	0.0331322
6334026	0.0331322
6341058	0.0331322
6349466	0.0331322
6351824	2.19062e-07
6352768	2.19062e-07
6353124	2.19062e-07
6353434	0.648082
6353833	0.648082
6354886	0.648082
6357126	0.0331322
6357686	2.19062e-07
6358188	0.069232
6358193	0.069232
6359261	0.0166698
6359296	0.0166698
6360297	0.0166698
6360762	0.0166698
6361807	0.000396581
6361808	2.19062e-07
6362151	0.0166698
6362867	0.0166698
6369085	2.19062e-07
6370020	2.19062e-07
6376917	0.0331322
6381225	0.289604
6386897	0.728958
6389390	0.728958
6389472	0.0331322
6394996	0.0331322
6401245	0.0331322
6402069	0.0331322
6406913	0.0331322
6417226	0.270379
6418613	0.270379
6425666	3.44585e-05
6428932	1.76731e-07
6435109	4.7402e-07
6436394	4.7402e-07
6439199	0.569171
6440803	4.7402e-07
6445862	4.7402e-07
6450450	4.7402e-07
6451643	4.7402e-07
6453033	0.209646
6465630	0.0924681
6465707	7.56203e-13
6468913	7.56203e-13
6471183	7.56203e-13
6471989	4.80989e-07
6474080	4.80989e-07
6476632	7.56203e-13
6476739	7.56203e-13
6477546	0.00284544
6478695	7.56203e-13
6479606	7.56203e-13
6480869	0.89414
6481630	0.561519
6481660	0.561519
6482791	1.59905e-11
6484150	0.561519
6484156	0.561519
6489267	7.56203e-13
6490425	0.0321343
6490571	0.0321343
6497429	7.56203e-13
6498031	0.561519
6498172	0.561519
6498215	0.557633
6498217	0.558777
6510572	1.46225e-16
6521358	1.46225e-16
6526489	1.46225e-16
6526505	1.46225e-16
6527943	0.666809
6529243	0.00765512
6537983	0.0146421
6538677	1.26475e-06
6540419	1.26475e-06
6540939	0.00815218
6541466	0.0146421
6547034	1.26475e-06
6548154	0.0253601
6549204	0.000366081
6549206	3.73017e-07
6549208	6.37165e-06
7296404	0.0894991
7296423	0.0894991
7296425	0.0894991
7297103	0.878041
7297184	0.878041
7297194	0.878041
7311892	0.201575
7312327	0.201575
7314050	0.201575
7314863	0.201575
7315489	0.201575
7315883	0.201575
7316687	0.201575
7317133	0.201575
7317193	0.201575
7317249	0.201575
7317263	0.201575
7317285	0.201575
7317304	0.201575
7317349	0.201575
7317369	0.201575
7317383	0.201575
7317395	0.201575
7317411	0.201575
7317424	0.201575
7317436	0.201575
7317448	0.201575
7317454	0.201575
7317534	0.201575
7317718	0.0722183
7317738	0.0722183
7317749	0.0722183
7317793	0.201575
7317846	0.0722183
7317851	0.24171
7318094	0.0481182
7318275	0.201575
7318587	0.201575
7318827	0.0481182
7321734	0.201575
7321816	0.279684
7322756	0.575356
7322898	0.279684
7323025	0.279684
7323466	0.201575
7323737	0.022776
7323953	0.022776
7324118	0.0481182
7324445	0.022776
7324709	0.022776
7324914	0.022776
7324979	0.00913592
7325638	0.251727
7325771	0.022776
7325871	0.022776
7326000	0.022776
7326729	0.0481182
7327056	0.0481182
7328658	0.022776
7329246	0.022776
7329325	0.022776
7329347	0.022776
7329436	0.022776
7329456	0.022776
7329822	0.307662
7329853	0.022776
7329921	0.022776
7329961	0.022776
7329972	0.022776
7329999	0.022776
7330016	0.022776
7330141	0.022776
7330160	0.022776
7330194	0.022776
7330257	0.0481182
7330283	0.0481182
7330404	0.742617
7330610	0.279684
7331137	0.022776
7331152	0.0616564
7331334	0.022776
7331349	0.022776
7331435	0.022776
7331483	0.022776
7331583	0.022776
7331789	0.022776
7332036	0.022776
7332091	0.022776
7332159	0.022776
7332259	0.022776
7332317	0.0481182
7332384	0.022776
7332482	0.022776
7332483	0.116266
7332489	0.022776
7332499	0.022776
7332503	0.022776
7332620	0.022776
7332635	0.022776
7332648	0.022776
7332755	0.022776
7332774	0.0481182
7332817	0.022776
7332886	0.022776
7332907	0.0481182
7333207	0.022776
7333307	0.022776
7333461	0.0481182
7333493	0.022776
7333595	0.0481182
7333617	0.022776
7333860	0.022776
7333910	0.022776
7334342	0.022776
7334343	0.022776
7334600	0.0422465
7334679	0.022776
7334927	0.0481182
7335213	0.022776
7335484	0.022776
7335571	0.022776
7335625	0.022776
7335756	0.022776
7335814	0.022776
7335882	0.022776
7336062	0.022776
7336162	0.022776
7336205	0.022776
7336367	0.022776
7336446	0.022776
7336539	0.022776
7336546	0.022776
7336552	0.022776
7337142	0.022776
7337347	0.022776
7337363	0.022776
7337385	0.022776
7338189	0.022776
7338541	0.022776
7338554	0.0481182
7338631	0.022776
7338682	0.022776
7338852	0.022776
7338920	0.022776
7338952	0.022776
7339406	0.0481182
7339962	0.279684
7340251	0.022776
7340798	0.022776
7341351	0.0481182
7341648	0.022776
7341872	0.022776
7343374	0.0481182
7343582	0.0481182
7343705	0.022776
7343990	0.022776
7343996	0.022776
7344027	0.022776
7344215	0.0481182
7344234	0.0481182
7345055	0.268964
7345250	0.192119
7345521	0.444094
7351049	0.251727
7360260	0.846784
7367564	0.846784
7368060	0.281785
7370339	0.846784
8587474	0.0160608
8588075	0.68087
8588827	0.00209792
8589848	0.00209792
8596963	0.000672539
8609135	0.000672539
8609227	0.000672539
8609360	0.000206383
8609403	0.000672539
8609717	0.000507166
8609902	0.000672539
8609956	0.000672539
8610038	0.000507166
8610095	0.000672539
8610162	0.000507166
8610383	0.233947
8614521	0.00363983
8615042	0.00363983
8615069	0.00363983
8616559	0.00108901
8616686	0.00108901
8617524	0.707338
8631846	0.0278594
8631847	0.0278594
8631854	0.469756
8631928	0.0278594
8632620	0.00117986
8632640	0.00212951
8633363	0.000672539
8639587	0.000672539
8640760	0.000846737
8641148	0.000672539
8641399	0.000672539
8642815	0.000571982
8642829	0.000571982
8642852	0.000571982
8642966	0.000571982
8643030	0.000571982
8643094	0.000571982
8643282	0.000571982
8643346	0.000697915
8643402	0.000707285
8643409	0.000151855
8643497	0.000463694
8643516	0.000679961
8643602	0.00698834
8643608	0.00698834
8643628	0.00698834
8643643	0.00698834
8643663	0.00698834
8643717	0.000563932
8643754	0.000563932
8643768	0.000563932
8643775	0.000563932
8643825	0.000491266
8644029	0.000571982
8644093	0.000571982
8644187	0.000571982
8644194	0.000571982
8644195	0.000571982
8644272	0.000571982
8644400	0.000571982
8644498	0.000571982
8644524	0.000571982
8644529	0.000571982
8644548	0.000571982
8644554	0.000571982
8644563	0.000571982
8644851	0.000672539
8644863	0.000571982
8644977	0.000571982
8645248	0.000571982
8645285	0.000571982
8645334	0.000571982
8645336	0.000571982
8645422	0.000615608
8645640	0.000571982
8645678	0.000571982
8645743	9.07627e-05
8645765	9.07627e-05
8645772	0.000571982
8645897	0.000571982
8645947	0.000571982
8645950	0.000571982
8645958	0.000571982
8645993	0.000672539
8646177	0.00200453
8646252	0.000571982
8646292	0.000571982
8646312	0.000571982
8646388	0.000571982
8646492	0.000571982
8646650	0.000571982
8646720	0.000571982
8646980	0.000571982
8647006	0.000571982
8647007	0.000571982
8647035	0.000571982
8647105	0.000571982
8647312	0.000571982
8647348	0.00480598
8647374	0.09299
8647485	0.000571982
8647648	0.000672539
8647673	0.000571982
8647695	0.000571982
8647696	0.000571982
8647823	0.000571982
8647845	0.000571982
8647930	0.000571982
8647940	0.000571982
8647950	0.000571982
8648041	0.000571982
8650860	0.000571982
8651570	0.00515697
8651949	0.00515697
8652760	0.00515697
8653029	0.00515697
8654700	0.00515697
8655156	0.00515697
8655429	0.00515697
8658168	0.15637
8658586	0.000571982
8658635	0.000571982
8658834	0.00515697
8660897	0.108867
8661475	0.0353733
8667710	0.15286
8668113	0.15286
8668667	0.15286
8670538	0.15286
8672620	0.15286
8677341	0.15286
8746979	0.53244
9063949	0.906666
9063951	0.906666
9105867	0.0255372
9106295	0.00054482
9106314	0.00054482
9106502	0.00054482
9106536	0.00798435
9106683	0.00409564
9106798	0.00054482
9106809	0.00054482
9106812	0.00054482
9106862	0.00054482
9106983	0.00054482
9106990	0.00054482
9107072	0.00054482
9107125	0.000961251
9107131	0.000961251
9107137	0.000961251
9107143	0.000961251
9107146	0.000961251
9107173	0.00054482
9107196	0.00054482
9107234	0.00054482
9107240	0.00054482
9107384	0.00054482
9107438	0.00054482
9107469	0.00054482
9107511	0.00054482
9107521	0.000703786
9107528	0.000714677
9107538	0.000725938
9107547	0.000714677
9107549	0.000714677
9107579	0.000725938
9107588	0.000725938
9107603	0.000725938
9107670	0.00054482
9107787	0.00054482
9107848	0.00054482
9107971	0.00054482
9108036	0.00054482
9108064	0.00054482
9108104	0.00054482
9108125	0.00054482
9108159	0.00054482
9108170	0.00054482
9108266	0.00054482
9108312	0.00054482
9108337	0.00054482
9108412	0.0068391
9108426	0.00834044
9108446	0.00834044
9108449	0.00834044
9108457	0.00834044
9108477	0.00054482
9108581	0.00114729
9108707	0.774036
9108727	0.00163446
9108732	0.00165013
9108771	0.507907
9108795	0.468209
9108901	0.00029327
9108903	0.00029327
9108935	0.00054482
9109012	0.00054482
9109045	0.00054482
9109052	0.00054482
9109069	0.00058025
9109091	0.00058025
9109092	0.00058025
9109112	0.00058025
9109133	0.00058025
9109136	0.00058025
9109242	0.00049924
9109254	0.00049924
9109275	0.00049924
9109280	0.00049924
9109281	0.00049924
9109394	0.00054482
9109553	0.00049924
9109586	0.00054482
9109807	0.00054482
9109834	0.000505327
9109871	0.00054482
9109885	0.00054482
9109890	0.00054482
9109911	0.000505327
9109920	0.00054482
9109959	0.000505327
9109984	0.000505327
9110025	0.00054482
9110054	0.425645
9110128	0.00054482
9110155	0.00054482
9110257	0.00054482
9114259	0.0477023
9114273	0.0477023
9114279	0.0477023
9114285	0.0641464
9116080	0.000168559
9116118	0.000168559
9116135	0.000168559
9116204	0.000168559
9116214	0.0935954
9116478	4.67463e-06
9116935	5.9999e-05
9116998	0.00947869
9117120	0.00947869
9117269	5.9999e-05
9117366	5.9999e-05
9117741	0.00947869
9117768	5.9999e-05
9118663	5.9999e-05
9118772	5.9999e-05
9119158	5.9999e-05
9119164	5.9999e-05
9119312	5.9999e-05
9119612	5.9999e-05
9119632	5.9999e-05
9119728	5.9999e-05
9119846	5.9999e-05
9120287	0.00742627
9120312	0.000791081
9120398	5.9999e-05
9120422	5.9999e-05
9138973	0.606242
9242725	0.856061
9290024	0.00253264
9290028	0.00253264
9297362	0.00683983
9308460	0.193384
9318476	0.296306
9330064	0.0106365
9336562	0.00683983
9336570	0.00683983
9340256	0.00683983
9675109	0.475416
9678598	0.475416
9680340	1.94509e-05
9683343	1.94509e-05
9683834	0.475416
9685221	0.475416
9685232	0.279113
9689557	1.3161e-10
9689599	0.000103135
9689780	7.36307e-05
9690978	1.3161e-10
9691798	0.000103135
9693030	1.3161e-10
9693222	1.94509e-05
9694550	1.3161e-10
9697323	1.94509e-05
9697347	0.000103135
9698458	2.42775e-09
9699263	0.0129444
9699348	0.000103135
9699988	4.06943e-09
[truncated: 24,420 more rows]

## Sheet: BTA29_regtools
Position (bp)	Pval (adjusted)
1366020	0.00432472
1368064	0.00531077
1368089	0.00531077
1368200	0.00531077
1368535	0.0549168
1368582	0.0549168
1368677	0.0549168
1368731	0.0549168
1368894	0.0549168
1368972	0.0549168
1368981	0.0549168
1368995	0.184502
1369156	0.0549168
1369219	0.0549168
1369279	0.0549168
1369363	0.0549168
1369583	0.0549168
1369622	0.0549168
1369713	0.0549168
1369813	0.0549168
1369862	0.0549168
1370033	0.0549168
1370124	0.0549168
1370281	0.0549168
1370306	0.0549168
1370317	0.0549168
1370339	0.0549168
1370340	0.0549168
1370477	0.0549168
1370488	0.0549168
1370724	0.0549168
1370755	0.0549168
1370818	0.0549168
1370859	0.0549168
1370953	0.0549168
1371247	0.0549168
1371490	0.0549168
1371705	0.0549168
1371736	0.00432472
1371793	0.00432472
1371840	0.00432472
1371888	0.00432472
1371948	0.00432472
1371952	0.00432472
1372029	0.00432472
1372088	0.00432472
1372128	0.00432472
1372136	0.00432472
1372155	0.00432472
1372163	0.00432472
1372269	0.00531077
1372480	0.00531077
1372509	0.00531077
1372546	0.00531077
1372550	0.00531077
1372589	0.00432472
1372596	0.00515758
1372701	0.00432472
1372702	0.00432472
1372762	0.00432472
1372790	0.00432472
1372864	0.00432472
1372867	0.00432472
1372913	0.00432472
1373027	0.00432472
1373030	0.00432472
1373035	0.00432472
1373038	0.00432472
1373133	0.00432472
1373238	0.00531077
1373273	0.00432472
1373274	0.00432472
1373297	0.00432472
1373385	0.00432472
1373497	0.00432472
1373589	0.00432472
1373616	0.00432472
1373724	0.020355
1373769	0.020355
1373926	0.00634371
1373931	0.00432472
1374444	0.00432472
1374765	0.00432472
1374942	0.00432472
1375636	0.00615906
1375829	0.00531077
1375851	0.00531077
1375983	0.00432472
1376030	0.0254168
1376060	0.00432472
1376162	0.00432472
1376731	0.00432472
1376843	0.00432472
1376887	0.00432472
1377049	0.00432472
1377347	0.00432472
1377744	0.00432472
1377904	0.00584268
1377941	0.00584268
1378360	0.00432472
1406613	0.509519
1406631	0.509519
1406636	0.509519
1407020	0.509519
1407029	0.509519
1407030	0.509519
1407100	0.461418
1407106	0.509519
1407236	0.509519
1407355	0.509519
1407427	0.509519
1407518	0.509519
1407772	0.509519
1407821	0.447515
1407913	0.447515
1408150	0.509519
1408230	0.509519
1408247	0.509519
1408251	0.509519
1408783	0.509519
1408846	0.509519
1408966	0.119747
1408974	0.509519
1409075	0.509519
1409197	0.509519
1419449	0.464419
1465305	8.47379e-10
1467496	8.47379e-10
1468375	8.47379e-10
1469186	0.0407586
1469420	0.0407586
1470349	8.47379e-10
1470412	8.47379e-10
1472262	8.47379e-10
1472849	8.47379e-10
1472851	0.0692139
1472861	8.47379e-10
1473524	1.57915e-09
1473992	1.46892e-09
1474136	0.583331
1475874	8.47379e-10
1476266	8.47379e-10
1476537	8.47379e-10
1476539	8.47379e-10
1476548	0.0692139
1477135	8.47379e-10
1477145	8.47379e-10
1477788	8.47379e-10
1478679	1.7292e-09
1479383	1.7292e-09
1479705	1.7292e-09
1480278	1.7292e-09
1480282	1.7292e-09
1480771	8.7835e-05
1481298	0.0407586
1481343	1.7292e-09
1485140	1.7292e-09
1485983	8.75725e-05
1486681	0.00287595
1490145	1.7292e-09
1490783	1.7292e-09
1491628	9.34357e-08
1494076	2.42626e-07
1494574	9.34357e-08
1494580	3.87854e-08
1494638	1.7292e-09
1494939	3.87854e-08
1494964	3.87854e-08
1495107	3.87854e-08
1495175	2.72214e-09
1495423	3.87854e-08
1496438	2.72214e-09
1498570	1.51207e-08
1498961	0.000172743
1499269	0.000172743
1499271	0.000172743
1499332	0.000172743
1499402	0.000300627
1499682	0.000172743
1499872	0.000172743
1499972	1.7292e-09
1499984	0.000172743
1500106	0.000172743
1500239	0.000172743
1500242	0.000172743
1500277	0.000172743
1500334	0.000172743
1500391	0.000172743
1500419	0.000172743
1500488	0.000172743
1500492	0.000172743
1500539	0.000172743
1500598	0.0139899
1500722	0.000180022
1500832	0.00350881
1500857	0.017228
1500877	0.017228
1500915	0.000172743
1500993	0.000172743
1501138	0.000172743
1501171	0.000172743
1501195	0.000172743
1501199	0.000172743
1501292	0.000172743
1501373	0.000172743
1501505	0.000172743
1501614	0.0212278
1501618	0.0212278
1501619	0.0163533
1501674	0.000172743
1501718	0.000172743
1501720	0.000172743
1501952	0.000172743
1501975	2.72214e-09
1502047	0.000172743
1502121	0.000172743
1502204	0.000172743
1502219	0.00438287
1502290	0.000172743
1502295	0.000172743
1502301	0.000172743
1502317	0.000172743
1502352	0.000172743
1502406	0.000172743
1502409	0.000172743
1502523	0.000172743
1502660	0.000172743
1502694	0.000172743
1502739	0.000172743
1502824	9.9474e-05
1502853	0.000172743
1503210	0.000172743
1503576	0.00438287
1503590	0.000172743
1503797	0.010049
1503839	0.000172743
1503865	0.000168663
1503891	0.000172743
1503964	0.000172743
1504033	0.00438287
1504036	8.84859e-05
1504120	0.000172743
1504143	0.000172743
1504185	0.000172743
1504209	0.00438287
1504261	0.000172743
1504279	0.000172743
1504280	0.000172743
1504368	0.000172743
1504560	0.0139899
1504653	0.000172743
1504838	0.000172743
1504877	0.000172743
1504979	0.000172743
1505175	0.000172743
1505185	0.00438287
1505244	0.000172743
1505270	0.000172743
1505290	0.000172743
1505440	0.000172743
1505562	0.000172743
1505709	0.000172743
1505721	0.00016853
1505740	0.000172743
1505764	0.017114
1505782	0.47413
1505786	0.47413
1505941	0.000172743
1505942	0.000172743
1505944	0.000172743
1506024	0.000694007
1506026	0.000694007
1506036	0.000172743
1506183	0.000807579
1506235	0.000807579
1506260	0.000807579
1506350	0.000172743
1506434	8.36803e-05
1506652	0.000172743
1506661	0.000172743
1506674	0.127608
1506718	5.33756e-08
1506739	0.016375
1506744	0.00161397
1506944	0.000172743
1507008	0.00131049
1507214	0.00130743
1507396	0.000172743
1507471	0.000172743
1507562	0.000172743
1507582	0.000172743
1507663	0.00438287
1507704	0.0096108
1507705	0.0096108
1507745	0.000172743
1507824	0.000172743
1507878	0.000172743
1507895	0.00032107
1508010	0.12252
1508022	0.110257
1508052	2.26801e-05
1508225	0.000159732
1508297	0.000131461
1508342	6.79168e-06
1508365	9.22992e-06
1508443	9.22992e-06
1508444	9.22992e-06
1508445	9.22992e-06
1508539	9.22992e-06
1508637	8.6642e-05
1508674	8.37812e-05
1508682	8.6642e-05
1508759	8.10297e-05
1508862	0.000172743
1508945	0.000170507
1509092	0.000299801
1509094	0.000121617
1509097	1.42086e-05
1509254	0.000513824
1509428	0.000172743
1509466	0.000172743
1509498	2.2045e-09
1509569	0.000172743
1509602	0.000172743
1509604	0.000172743
1509605	0.000172743
1509616	0.000172743
1509675	0.000172743
1509731	0.000172743
1509774	0.000172743
1509861	0.000172743
1509945	0.000172743
1510024	0.000172743
1510123	0.000172743
1510230	0.000172743
1510357	0.000172743
1510368	0.000172743
1510424	0.000172743
1510506	0.000661351
1510509	0.0130495
1510547	0.00977588
1510930	0.34991
1510989	0.000172743
1510996	0.000172743
1511257	0.000169226
1511301	0.000169226
1511318	0.000282108
1511449	0.209915
1511560	0.089519
1511604	0.0660583
1511787	0.000250504
1511860	0.000236927
1511870	0.00500605
1511888	0.00648641
1512070	0.00021935
1512109	0.000172743
1512114	0.000172743
1512195	0.000941874
1512245	0.000172743
1512408	0.000172743
1512412	3.41268e-08
1512440	0.000172743
1512509	0.000172743
1512517	0.00983715
1512567	0.000172743
1512626	0.000172743
1512886	0.000172743
1512924	0.000172743
1512963	0.000172743
1513080	0.0162644
1513160	0.000172743
1513171	0.000172743
1513298	0.453666
1513302	0.453666
1513306	0.453932
1513318	0.454625
1513323	0.454252
1513324	0.453666
1513722	0.000401933
1513783	0.000172743
1513807	0.000172743
1513820	0.000401933
1513831	0.000172743
1513844	0.000172743
1513960	8.02778e-08
1514030	0.000172743
1514304	0.000172743
1514492	0.000172743
1514720	0.000172743
1515250	0.000172743
1515414	0.000172743
1515417	0.000172743
1515446	1.89101e-05
1515468	0.000172743
1515965	0.000172743
1516046	0.000172743
1516052	0.000172743
1516231	0.000172743
1516244	0.000172743
1516436	0.000172743
1516587	0.000172743
1516594	0.000172743
1516651	0.000766473
1516684	0.000787593
1516760	0.000172743
1517167	0.000172743
1517178	0.000172743
1517276	0.000172743
1517460	0.000172743
1517488	0.000172743
1517524	0.000172743
1517589	0.000172743
1517595	0.000172743
1517632	0.000172743
1517655	0.000172743
1517720	0.000172743
1517957	0.000172743
1518097	0.000172743
1518617	0.000172743
1518647	0.000172743
1518664	0.000172743
1518670	0.000172743
1518724	0.000172743
1518746	0.000172743
1518748	0.000172743
1518753	0.000172743
1518834	0.000172743
1518983	1.74103e-09
1519144	0.000172743
1519395	0.000172743
1519482	0.000172743
1519568	0.000172743
1519569	0.000172743
1519769	0.000172743
1526485	0.000553833
1526504	1.78556e-09
1526571	0.000172743
1526711	0.096007
1526815	0.000172743
1526842	0.000172743
1526844	0.000172743
1526858	0.000172743
1526870	0.000172743
1527146	0.000172743
1527204	0.000139734
1527224	0.000139734
1527234	0.000139734
1527254	0.000139734
1527283	0.000264019
1527297	0.000139734
1527470	0.000172743
1527644	0.000172743
1527720	0.000172743
1527873	0.000172743
1527970	0.000173755
1527982	0.000173755
1527991	0.000173755
1528118	0.000173755
1528130	0.000173755
1528142	0.000172743
1528144	0.000172743
1528154	0.000172743
1528192	0.000172743
1528214	0.000172743
1528234	0.000172743
1528287	0.000172743
1528390	0.000172743
1528395	0.000172743
1528439	0.000172743
1528474	0.000172743
1528495	0.000172743
1528592	6.01502e-06
1528615	6.01502e-06
1528644	6.01502e-06
1528695	0.000172743
1528700	0.000172743
1528738	0.000172743
1528862	0.000172743
1528937	0.000172743
1528944	0.000172743
1529072	0.000172743
1529113	3.20599e-05
1529139	3.20599e-05
1529289	0.000172743
1529398	0.000172743
1529464	0.000172743
1529514	0.000172743
1529576	0.00017751
1529606	0.000172743
1529650	0.000172743
1529673	0.000172743
1529678	0.000172743
1529826	0.00017751
1529877	0.000172743
1530119	0.000172743
1530152	0.000172743
1530243	0.000172743
1530421	0.000172743
1530581	0.000172743
1530816	0.000172743
1530822	0.000172743
1530827	0.101092
1530843	0.000172743
1530918	0.000172743
1530980	0.000172743
1531041	0.000172743
1531062	0.000172743
1531083	0.000172743
1531347	0.000172743
1531671	0.000172743
1531783	0.0202058
1531802	0.0030032
1531805	1.20164e-09
1531835	0.000172743
1531873	0.000172743
1532000	0.000172743
1532046	0.000172743
1532053	0.000172743
1532136	0.000172743
1532145	0.000172743
1532199	0.000172743
1532853	0.000172743
1532888	1.58889e-09
1533009	0.000172743
1533179	0.000172743
1533717	2.13557e-10
1533718	2.13557e-10
1533968	2.13557e-10
1534061	2.13557e-10
1534131	2.13557e-10
1534229	2.13557e-10
1534262	1.44257e-05
1534274	3.7827e-07
1534287	1.57687e-05
1534314	1.55487e-05
1534356	1.57687e-05
1534365	1.50388e-05
1534535	2.13557e-10
1534612	2.13557e-10
1534622	2.13557e-10
1534627	2.13557e-10
1534640	2.13557e-10
1534725	2.13557e-10
1534761	2.13557e-10
1534844	2.13557e-10
1534855	2.13557e-10
1535045	2.13557e-10
1535055	2.13557e-10
1535190	2.91933e-09
1535197	2.13557e-10
1535303	2.13557e-10
1535318	2.13557e-10
1535370	5.26107e-09
1535541	2.13557e-10
1535589	2.13557e-10
1535755	2.13557e-10
1536085	2.13557e-10
1536344	2.13557e-10
1536446	2.13557e-10
1536586	2.13557e-10
1536601	4.96997e-08
1536605	4.96997e-08
1536744	2.13557e-10
1536793	2.13557e-10
1536846	2.13557e-10
1536929	2.13557e-10
1536954	2.13557e-10
1537058	2.13557e-10
1537060	2.13557e-10
1537197	2.13557e-10
1537210	2.13557e-10
1537293	2.13557e-10
1537338	2.13557e-10
1537395	2.13557e-10
1537487	2.13557e-10
1537521	2.13557e-10
1537625	2.13557e-10
1537804	2.13557e-10
1538060	2.13557e-10
1538132	2.13557e-10
1538134	2.13557e-10
1538190	2.13557e-10
1538216	1.80485e-10
1538308	2.13557e-10
1538321	2.13557e-10
1538415	2.13557e-10
1538427	2.13557e-10
1538481	4.24118e-10
1538821	8.02939e-10
1538855	3.99167e-08
1538874	2.13557e-10
1538957	5.26107e-09
1538972	2.13557e-10
1539026	2.13557e-10
1539207	2.13557e-10
1539383	2.13557e-10
1539426	2.13557e-10
1539637	2.13557e-10
1539677	2.05237e-10
1539721	2.13557e-10
1539819	2.13557e-10
1539820	2.13557e-10
1539945	2.13557e-10
1539981	2.13557e-10
1540084	2.13557e-10
1540513	2.13557e-10
1540599	1.89472e-07
1540650	1.56858e-07
1540669	0.000613917
1540676	0.000613917
1540879	3.89933e-10
1540995	2.13557e-10
1541002	2.13557e-10
1541042	4.22786e-13
1541156	9.1207e-13
1541162	9.1207e-13
1541170	9.1207e-13
1541381	3.48554e-08
1541385	3.49786e-08
1541612	1.20884e-10
1541724	2.07042e-14
1541933	2.07042e-14
1541934	2.07042e-14
1542271	2.07042e-14
1542322	1.81133e-14
1542411	2.07042e-14
1542566	1.74031e-14
1542567	1.74031e-14
1542571	2.07042e-14
1542593	2.07042e-14
1542605	2.07042e-14
1542606	2.07042e-14
1542962	2.07042e-14
1543089	2.07042e-14
1543091	2.07042e-14
1543099	2.07042e-14
1543116	2.07042e-14
1543157	2.07042e-14
1543187	2.07042e-14
1543193	2.07042e-14
1543261	1.82748e-13
1543281	2.07042e-14
1543308	2.07042e-14
1543458	4.06207e-14
1543583	2.07042e-14
1543591	2.07042e-14
1543657	3.25744e-14
1543665	3.25744e-14
1543673	2.07042e-14
1543722	2.07042e-14
1543833	2.07042e-14
1543941	2.07042e-14
1544015	2.07042e-14
1544271	2.07042e-14
1544306	2.07042e-14
1544396	2.07042e-14
1544753	2.07042e-14
1544789	2.07042e-14
1544866	2.07042e-14
1544919	2.07042e-14
1545054	2.07042e-14
1545058	2.07042e-14
1545206	3.71756e-12
1545233	3.94353e-12
1545421	2.2115e-05
1545995	4.45792e-08
1546009	7.40983e-08
1546017	1.01634e-05
1546032	5.55367e-05
1546034	8.82662e-06
1546038	4.28505e-06
1546045	5.15297e-06
1546053	6.80364e-06
1546064	1.56503e-08
1546147	2.07042e-14
1546158	2.07042e-14
1546221	2.07042e-14
1546225	2.07042e-14
1546329	2.07042e-14
1546346	8.6725e-12
1546362	2.07042e-14
1546597	2.07042e-14
1546640	2.07042e-14
1546805	2.07042e-14
1546846	2.07042e-14
1547382	2.07042e-14
1547468	2.07042e-14
1547505	2.07042e-14
1547562	4.06264e-14
1547642	2.07042e-14
1547733	2.07042e-14
1547735	2.07042e-14
1548105	2.07042e-14
1548126	2.07042e-14
1548447	2.07042e-14
1548504	2.07042e-14
1548628	2.07042e-14
1548667	2.07042e-14
1548703	2.07042e-14
1548704	2.07042e-14
1548850	2.07042e-14
1548903	2.07042e-14
1549001	4.23761e-13
1549040	2.07042e-14
1549044	2.07042e-14
1549079	2.07042e-14
1549090	2.07042e-14
1549258	2.07042e-14
1549364	2.07042e-14
1549452	2.07042e-14
1549776	2.07042e-14
1550027	9.1207e-13
1550060	2.07042e-14
1550134	2.07042e-14
1550214	2.07042e-14
1550221	2.07042e-14
1550283	2.07042e-14
1550328	2.07042e-14
1550329	2.07042e-14
1550444	2.07042e-14
1550512	2.07042e-14
1550519	2.07042e-14
1550586	2.07042e-14
1550592	2.07042e-14
1550619	2.07042e-14
1550636	2.07042e-14
1550710	2.07042e-14
1550738	2.07042e-14
1550773	2.07042e-14
1550774	2.07042e-14
1550814	2.07042e-14
1550931	2.07042e-14
1550976	1.43537e-13
1551024	1.43537e-13
1551030	1.43537e-13
1551037	1.43537e-13
1551046	1.43537e-13
1551176	1.43537e-13
1551214	1.43537e-13
1551352	2.07042e-14
1551394	2.07042e-14
1551412	2.07042e-14
1551433	2.07042e-14
1551510	2.07042e-14
1551661	1.90319e-07
1551900	2.07042e-14
1552040	4.06264e-14
1552293	2.07042e-14
1552477	2.07042e-14
1552517	2.07042e-14
1552920	2.07042e-14
1553121	2.07042e-14
1553252	2.07042e-14
1553464	2.07042e-14
1553468	2.07042e-14
1553891	4.57588e-08
1553953	2.07042e-14
1554249	2.07042e-14
1554338	2.07042e-14
1554419	2.07042e-14
1554447	2.07042e-14
1554469	2.07042e-14
1554491	2.07042e-14
1554626	2.07042e-14
1554695	2.07042e-14
1554766	2.07042e-14
1554947	2.07042e-14
1555008	4.06264e-14
1555012	2.07042e-14
1555133	2.07042e-14
1555673	2.23937e-13
1555863	1.42439e-11
1555906	2.07042e-14
1556039	2.07042e-14
1556163	2.07042e-14
1556186	2.07042e-14
1556187	2.07042e-14
1556256	2.07042e-14
1556382	2.07042e-14
1556503	2.07042e-14
1556520	2.07042e-14
1556694	2.07042e-14
1556695	2.07042e-14
1557218	2.07042e-14
1557264	6.79211e-14
1557270	1.02893e-12
1557295	1.02893e-12
1557326	1.02893e-12
1557369	1.02893e-12
1557377	5.02167e-13
1557430	3.2599e-13
1557433	2.07042e-14
1557514	2.07042e-14
1557542	2.07042e-14
1557756	2.07042e-14
1557900	2.07042e-14
1558025	2.07042e-14
1558107	2.07042e-14
1558142	2.07042e-14
1558276	2.07042e-14
1558375	2.07042e-14
1558530	2.07042e-14
1558684	2.07042e-14
1558739	2.07042e-14
1558811	2.07042e-14
1558826	2.07042e-14
1559039	2.07042e-14
1559699	2.07042e-14
1559862	2.07042e-14
1559915	1.90319e-07
1560154	2.07042e-14
1560250	2.07042e-14
1560483	2.07042e-14
1560629	2.07042e-14
1560662	2.23629e-08
1561095	2.07042e-14
1561232	1.90319e-07
1561281	2.07042e-14
1561402	2.07042e-14
1561866	2.07042e-14
1562023	2.07042e-14
1562045	2.07042e-14
1562401	9.38996e-13
1562417	9.12674e-12
1562448	9.38996e-13
1562514	3.42991e-13
1562523	9.12674e-12
1562535	9.12674e-12
1562741	5.71059e-07
1562901	2.58948e-07
1562909	2.09516e-06
1564543	0.313465
1564558	0.313465
2132829	4.31663e-05
2283756	0.377799
2283897	0.377799
2291318	0.0265638
2297457	0.377799
2305015	0.0265638
2306307	0.756145
2306338	0.756145
2311015	0.0723708
2315150	0.154073
2315598	0.646752
2315604	0.646752
2315607	0.646752
2315628	0.646752
2315629	0.646752
2315630	0.646752
2322620	0.412334
2337130	0.159345
2347249	7.80224e-08
2347284	7.80224e-08
2347414	3.91556e-09
2347416	3.91556e-09
2347614	7.80224e-08
2347641	7.67365e-08
2347737	7.80224e-08
2347817	1.59199e-06
2347827	1.59199e-06
2347828	1.59199e-06
2347830	1.59199e-06
2347850	1.59199e-06
2347852	1.59199e-06
2347854	1.59199e-06
2348088	7.80224e-08
2348141	7.80224e-08
2348153	7.80224e-08
2348166	7.80224e-08
2348189	7.80224e-08
2348231	7.80224e-08
2348300	1.59199e-06
2348301	1.59199e-06
2348326	0.430744
2348327	2.34847e-05
2348328	2.90622e-05
2348355	2.90622e-05
2348369	2.90622e-05
2348518	0.0359424
2348523	0.0359424
2348538	2.55627e-06
2348544	0.0359424
2348570	2.55627e-06
2348582	0.0348947
2348591	1.20758e-06
2348606	1.02204e-06
2348626	1.02204e-06
2348695	0.00166981
2348783	7.1522e-08
2348839	0.0265548
2348920	7.80224e-08
2349540	7.21237e-08
2349545	7.80224e-08
2349649	7.80224e-08
2349835	0.0265794
2349935	2.86047e-06
2349995	0.00415518
2350031	0.00415518
2350047	0.00415518
2350054	0.00415518
2350148	7.80224e-08
2350243	7.80224e-08
2350580	7.80224e-08
2350667	7.80224e-08
2350693	7.80224e-08
2350720	7.80224e-08
2350731	7.80224e-08
2350758	7.80224e-08
2350867	7.80224e-08
2350972	7.80224e-08
2351059	7.80224e-08
2351185	7.80224e-08
2351334	8.76047e-08
2351387	0.0265638
2351418	8.86788e-06
2351442	8.86788e-06
2351498	0.270795
2351684	2.46242e-06
2351793	0.0331312
2351928	7.80224e-08
2352201	7.80224e-08
2352422	7.80224e-08
2352577	7.80224e-08
2352706	7.80224e-08
2352741	7.80224e-08
2352777	7.80224e-08
2352853	7.80224e-08
2352862	7.80224e-08
2352983	7.80224e-08
2353078	1.42118e-06
2353150	7.80224e-08
2353173	1.42118e-06
2353332	7.80224e-08
2353341	7.80224e-08
2353434	1.32743e-06
2353448	7.80224e-08
2353480	1.456e-06
2353485	1.456e-06
2353499	7.80224e-08
2353556	7.80224e-08
2353589	7.80224e-08
2354060	0.430744
2354348	7.80224e-08
2354443	7.80224e-08
2354460	7.80224e-08
2354574	7.80224e-08
2354620	7.80224e-08
2354677	7.80224e-08
2354703	7.80224e-08
2354728	3.86135e-07
2354950	7.80224e-08
2355085	7.80224e-08
2355105	0.0265638
2355148	7.80224e-08
2355291	7.80224e-08
2355314	1.72406e-09
2355336	1.72406e-09
2355339	1.72406e-09
2355343	1.72406e-09
2355577	2.68423e-09
2355579	1.72406e-09
2355719	1.72406e-09
2355850	7.80224e-08
2355916	7.80224e-08
2355984	3.26617e-07
2355996	3.26617e-07
2356008	3.26617e-07
2356048	7.80224e-08
2356050	7.80224e-08
2356095	7.80224e-08
2356326	7.80224e-08
2356401	7.80224e-08
2356421	7.80224e-08
2356426	1.32743e-06
2356510	7.80224e-08
2356586	7.80224e-08
2356662	7.80224e-08
2356708	7.80224e-08
2356751	7.80224e-08
2356755	7.80224e-08
2356797	7.80224e-08
2357061	7.80224e-08
2357120	7.80224e-08
2357121	7.80224e-08
2357283	7.80224e-08
2357610	9.02325e-08
2357826	7.80224e-08
2357910	7.80224e-08
2358039	7.80224e-08
2358067	7.80224e-08
2358070	7.80224e-08
2358077	7.80224e-08
2358096	0.466707
2358104	7.80224e-08
2358401	7.80224e-08
2358623	7.67533e-08
2358645	7.80224e-08
2358711	1.75582e-08
2358730	1.75582e-08
2358756	1.61355e-08
2358790	3.27446e-08
2358825	1.12363e-08
2358835	1.12363e-08
2358837	1.12363e-08
2358843	1.12363e-08
2358847	1.0917e-08
2358852	3.19723e-07
2358885	7.80224e-08
2359121	7.80224e-08
2359313	7.80224e-08
2359444	1.8155e-06
2359449	1.8155e-06
2359532	1.27122e-07
2359534	1.27122e-07
2359555	2.96996e-07
2359594	2.96996e-07
2359688	7.80224e-08
2359689	7.80224e-08
2359919	7.80224e-08
2360091	7.80224e-08
2360144	7.80224e-08
2360194	7.80224e-08
2360218	7.80224e-08
2360520	7.80224e-08
2360613	7.80224e-08
2360649	7.80224e-08
2360680	7.80224e-08
2360710	7.80224e-08
2360825	7.80224e-08
2360869	7.80224e-08
2360941	7.80224e-08
2361053	7.80224e-08
2361091	0.0301034
2361103	1.16513e-05
2361156	1.15981e-07
2361157	7.80224e-08
2361177	1.15981e-07
2361210	1.15981e-07
2361233	1.15981e-07
2361333	1.15981e-07
2361537	7.80224e-08
2361558	1.456e-06
2361599	1.456e-06
2361622	1.456e-06
2361647	1.456e-06
2361713	7.80224e-08
2361718	7.80224e-08
2361863	1.456e-06
2361868	1.456e-06
2361870	1.456e-06
2361890	1.456e-06
2361898	1.456e-06
2361999	7.80224e-08
2362020	7.80224e-08
2362121	7.80224e-08
2362202	7.80224e-08
2362208	7.80224e-08
2362263	7.80224e-08
2362337	7.80224e-08
2362445	2.19706e-06
2362450	2.19706e-06
2362589	2.19706e-06
2362663	1.99074e-06
2362754	0.430744
2362796	1.83908e-06
2362913	7.80224e-08
2362964	7.80224e-08
2363098	7.80224e-08
2363511	2.40373e-09
2363624	1.72406e-09
2363625	1.72406e-09
2363710	3.57635e-08
2363769	3.57635e-08
2363873	1.72406e-09
2363931	1.72406e-09
2364064	1.72406e-09
2364079	1.69973e-09
2364095	1.69973e-09
2364107	1.69973e-09
2364156	1.69973e-09
2364158	7.71468e-08
2364315	7.80224e-08
2364370	1.66734e-08
2364375	1.66734e-08
2364412	1.66734e-08
2364414	1.72406e-09
2364419	1.72406e-09
2364515	7.80224e-08
2364596	1.72406e-09
2364650	7.80224e-08
2364678	1.72406e-09
2364828	1.72406e-09
2364829	1.72406e-09
2364837	1.72406e-09
2364986	1.456e-06
2365001	1.456e-06
2365056	7.80224e-08
2365067	7.80224e-08
2365070	7.80224e-08
2365125	7.80224e-08
2365272	7.80224e-08
2365553	7.80224e-08
2367012	7.89407e-08
2367892	2.19706e-06
2368105	7.80224e-08
2368225	7.80224e-08
2368248	7.80224e-08
2368301	2.19706e-06
2368312	2.19706e-06
2368361	2.19706e-06
2368515	7.80224e-08
2368649	2.19706e-06
2368667	2.19706e-06
2368763	2.19706e-06
2368781	2.19706e-06
2368870	2.19706e-06
2368887	2.19706e-06
2368907	2.19706e-06
2368939	2.19706e-06
2369252	7.80224e-08
2369353	7.80224e-08
2369362	7.80224e-08
2369383	7.80224e-08
2369402	7.80224e-08
2369449	7.80224e-08
2369450	7.80224e-08
2369800	1.68698e-08
2369842	1.68698e-08
2369902	1.9959e-08
2370224	0.0496988
2370225	0.0496988
2370447	0.0895863
2370590	0.0895863
2370872	0.0895863
2371012	0.0895863
2371484	0.0895863
2371896	0.0895863
2371904	0.430744
2372035	0.0895863
2372349	0.00129708
2372667	0.24236
2372711	0.0895863
2372919	0.0895863
2372983	0.0895863
2373235	0.0895863
2373405	0.0895863
2373418	0.0265638
2373577	0.0895863
2373836	0.0895863
2373839	0.0895863
2373937	0.0895863
2373940	0.0895863
2374155	0.0895863
2374216	0.0895863
2374382	0.272094
2375662	0.272094
2375664	0.272094
2375665	0.272094
2377861	0.0265638
2378060	0.0265638
2378157	0.0265638
2378160	0.0265638
2378182	0.0265638
2378201	0.0265638
2378257	0.0265638
2378346	0.0265638
2378350	0.0265638
2378600	0.0265638
2378936	0.0265638
2379133	0.272094
2379146	0.0265638
2379392	0.272094
2379423	0.272094
2379430	0.272094
2379453	0.272094
2379454	0.272094
2379475	0.272094
2379633	0.0265638
2380277	0.272094
2380281	0.272094
2380491	0.272094
2380639	0.272094
2380680	0.272094
2380801	0.272094
4801942	0.61412
4829688	0.0461726
4829858	0.0461726
4830033	0.0461726
4830210	0.0461726
4830474	0.0461726
4833122	0.0461726
4834337	0.0461726
4835425	0.0461726
4836223	0.0461726
4837630	0.0461726
4837655	0.0461726
4837903	0.0461726
4837910	0.0461726
4838513	0.0461726
4839275	0.0461726
4839447	0.0461726
4839492	0.0461726
4839898	0.0461726
4840113	0.0461726
4840165	0.0461726
4840604	0.399034
4840654	0.0461726
4840720	0.304705
4840724	0.074865
4840748	0.287562
4840775	0.0461726
4840933	0.0461726
4841225	0.0461726
4841296	0.0461726
4845765	8.8467e-06
4845887	0.0461726
4846032	0.173645
4846614	0.0461726
4847749	0.0461726
4847753	0.0461726
4847769	0.0461726
4847780	0.0461726
4847791	0.0461726
4847804	0.0461726
4847902	0.0461726
4847914	0.0461726
4848016	2.73193e-05
4848640	0.0461726
4848820	0.0461726
4848893	0.0461726
4849261	0.0461726
4849377	0.0461726
4849383	0.0461726
4849952	0.0461726
4850291	2.73193e-05
4850572	0.0461726
4850593	0.0461726
4850737	0.0461726
4850930	0.0461726
4850966	0.0461726
4851868	0.0461726
4852189	0.0461726
4852556	0.0461726
4852562	0.0461726
4852565	0.0461726
4852646	0.0461726
4852672	0.0461726
4852732	0.0461726
4852790	0.0461726
4852904	0.0461726
4852984	0.0461726
4853058	0.0461726
4853373	0.0461726
4853616	0.0461726
4853707	0.0461726
4853708	0.0461726
4853742	0.0461726
4853834	0.0461726
4853965	0.0461726
4854165	0.0461726
4854217	0.0461726
4854351	0.0461726
4854605	0.0461726
4854958	0.0461726
4855324	0.0461726
4855409	0.0461726
4855449	0.0461726
4855751	0.0461726
4855766	0.292783
4855796	0.0461726
4855889	0.0461726
4856013	0.0461726
4856127	0.0461726
4856306	0.0461726
4856731	0.0461726
4857060	0.0461726
4857091	0.0461726
4857097	0.0461726
4857106	0.0461726
4857153	0.0461726
4857201	0.0461726
4857209	0.336581
4857235	0.336581
4857273	0.926211
4857285	0.926211
4857350	0.0461726
4857369	0.0461726
4857405	0.0461726
4857416	0.0461726
4857432	0.0461726
4857452	0.0461726
4857606	0.0461726
4857618	0.0461726
4857619	0.0461726
4857879	0.0461726
4857881	0.0461726
4857890	0.0461726
4857896	0.0461726
4857947	0.0461726
4858084	0.0461726
4858144	0.0461726
4858205	0.107084
4858303	0.0461726
4858317	0.0461726
4858362	0.0373097
4858388	0.0376545
4858393	0.0376545
4858424	0.0376545
4858500	2.73193e-05
4858504	0.0376545
4858626	0.0461726
4858690	0.0461726
4858726	0.0461726
4858738	0.0461726
4858977	0.0461726
4859405	0.0461726
4859524	0.0415651
4859621	0.0461726
4859749	0.0376545
4859795	0.0376545
4859962	0.0461726
4860139	0.0461726
4860148	0.0461726
4860298	0.0461726
4860306	0.0461726
4860354	0.0461726
4860403	0.0461726
4860475	0.0461726
4860520	0.0461726
4860599	0.0461726
4860684	0.0461726
4860734	2.73193e-05
4860867	0.0461726
4861346	0.00616525
4861376	0.0461726
4861426	0.0461726
4861618	0.0461726
4861641	0.0461726
4861648	0.0461726
4861763	0.0461726
4861782	0.0461726
4861786	0.0461726
4861939	0.0461726
4861986	0.0461726
4862349	0.482522
4862415	0.0103697
4862455	0.0104414
4862544	0.0461726
4862547	0.0461726
4862609	0.0461726
4862612	0.0461726
4862740	0.0461726
4862746	0.0733454
4862762	0.0461726
4862950	0.0461726
4862975	0.0461726
4862977	0.0461726
4863018	0.0461726
4863152	0.0461726
4863290	0.0461726
4863437	0.0461726
4863445	0.0461726
4863497	0.0461726
4863561	0.0461726
4863623	0.0461726
4863940	0.0461726
4864006	0.0461726
4864009	0.0461726
4864031	0.0461726
4864106	0.0461726
4864109	0.0461726
4864116	0.0461726
4864139	0.0461726
4864145	0.0461726
4864166	0.0461726
4864278	0.0348289
4864289	0.0249452
4864325	0.0249452
4864338	0.112442
4864373	0.0249452
4864375	0.0249452
4864462	0.0249452
4864465	0.0249452
4864468	0.0242388
4864538	0.0461726
4864585	0.0205604
4864677	0.0461726
4864752	0.0374288
4864801	0.0461726
4865022	0.0461726
4865030	0.0461726
4865493	0.435867
4865497	0.435867
4865499	0.435867
4865517	0.435867
4865774	0.435867
4865855	0.0461726
4866033	0.0461726
4866174	0.0461726
4866224	0.0461726
4866274	0.0461726
4866473	0.0461726
4866488	0.0456841
4866738	0.0461726
4866995	0.0461726
4867019	0.0461726
4867775	0.0461726
5111723	0.0297475
5112994	9.82434e-07
5113435	1.50269e-05
5114259	2.65056e-05
5114388	0.00754502
5114455	2.65056e-05
5114981	0.00149995
5115708	0.000182323
5115716	0.000204909
5117719	2.65056e-05
5118619	2.65056e-05
5118724	2.65056e-05
5119084	2.65056e-05
5119197	2.65056e-05
5119281	0.000139707
5119392	2.65056e-05
5119413	2.65056e-05
5119518	2.65056e-05
5119710	0.0195581
5119717	0.0195581
5119745	0.0195581
5119749	0.0195581
5119789	0.0195581
5120099	2.65056e-05
5120188	0.0195581
5120191	0.0195581
5120254	0.0195581
5120276	0.0195581
5120278	0.0195581
5120326	0.0195581
5120447	0.0195581
5120524	0.0195581
5120550	0.0195581
5120629	0.0195581
5120666	0.0195581
5120687	0.0195581
5120804	0.0195581
5120816	0.0195581
5120848	0.0195581
5120849	0.0195581
5121023	0.0195581
5121294	0.0195581
5121304	0.0195581
5121337	0.0195581
5121376	0.0195581
5121473	0.0195581
5121491	0.0195581
5121526	0.0195581
5121589	0.0195581
5121593	0.0195581
5121614	0.0195581
5121619	0.0195581
5121791	0.117137
5121820	0.144991
5121868	0.144991
5121954	0.0195581
5122040	0.0195581
5122057	0.0195581
5122067	0.0195581
5122080	0.0195581
5122117	0.0195581
5122279	0.0195581
5122333	0.0195581
5122374	0.0195581
5122621	0.0195581
5122627	0.0195581
5122680	0.0195581
5122681	0.0195581
5122686	0.0195581
5122920	0.0195581
5122939	0.0195581
5122948	0.0195581
5122974	0.0195581
5123018	0.0195581
5123155	0.0195581
5123161	0.0195581
5123286	0.0195581
5123307	0.0657839
5123310	0.0195581
5123400	0.0195581
5123520	0.0195581
5123551	0.0195581
5123669	0.0195581
5123714	0.0116676
5123728	0.0195581
5123773	0.0195581
5124312	0.0195581
5124334	0.0195581
5124900	0.0195581
5126062	0.0556941
5128191	0.133727
5128662	0.0563647
5128730	0.687618
5128820	0.627272
5128914	0.639519
5129545	0.639519
5129603	0.639519
5129662	0.639519
5129688	0.0563647
5129752	0.639519
5129753	0.639519
5129756	0.639519
5129759	0.639519
5129764	0.639519
5129782	0.639519
5129854	0.639519
5129855	0.639519
5130241	0.639519
5130246	0.639519
5130414	0.639519
5130659	0.639519
5130707	0.0879133
5130709	0.0879133
5131026	0.639519
5131078	0.0563647
5131115	0.639519
5131116	0.639519
5131159	0.639519
5131238	0.639519
5131296	0.0195581
5131310	0.0195581
5131336	0.639519
5131396	0.0195581
5132704	0.0195581
5132819	0.0563647
5133077	0.0563647
5134010	0.0195581
5135052	0.0563647
5135422	0.0563647
5137089	0.0563647
5137787	0.0563647
5137943	0.0563647
5142576	0.0195581
5143022	0.060097
5149810	0.00689794
5150494	0.0248577
5154611	0.0141363
5157292	0.0135396
5157486	0.0248577
5162537	0.00433299
5162563	3.07701e-08
5162581	3.86858e-07
5162595	3.86858e-07
5162597	3.86858e-07
5162599	3.86858e-07
5162694	0.000202048
5162731	0.000202048
5163293	0.0100263
5163294	0.0100263
5163296	0.0100263
5164006	0.000202048
5164046	0.00689794
5164086	0.00689794
5169595	0.464024
5171901	0.0248577
5173699	0.0248577
5174922	0.0248577
5175895	0.0528114
5177188	0.0248577
5177483	0.0248577
5178120	0.0223747
5178685	0.0248577
5179066	0.0339259
5185190	0.0248577
5188980	0.0248577
5190389	0.781312
5191079	2.88148e-05
5191939	2.88148e-05
5202935	2.88148e-05
5203159	2.88148e-05
5203572	0.000230889
5204509	4.93102e-07
5205212	2.6993e-05
5205406	2.6993e-05
5214336	0.488955
5214337	0.488955
5216206	0.000550292
5216725	0.0337102
5219480	0.0337102
5223633	0.000550292
5224583	0.0337102
6351824	0.000306744
6352768	0.000306744
6353124	0.000306744
6357686	0.000306744
6358188	0.990119
6358193	0.990119
6359261	0.237031
6359296	0.237031
6360297	0.237031
6360762	0.237031
6361807	0.00486414
6361808	0.000306744
6362151	0.237031
6362867	0.237031
6369085	0.000306744
6370020	0.000306744
6425666	0.000286373
6428932	1.28335e-07
6435109	1.21915e-07
6436394	1.21915e-07
6439199	0.230251
6440803	1.21915e-07
6445862	1.21915e-07
6450450	1.21915e-07
6451643	1.21915e-07
6453025	0.841724
6453033	0.127744
6465630	0.0958181
6465707	5.30905e-05
6468913	5.30905e-05
6471183	5.30905e-05
6471989	5.34227e-08
6474080	5.34227e-08
6476632	5.30905e-05
6476739	5.30905e-05
6477546	0.000312016
6478695	5.30905e-05
6479606	5.30905e-05
6480869	0.00297851
6480881	0.0166685
6481630	0.00236224
6481660	0.00236224
6482791	6.32611e-05
6484150	0.00236224
6484156	0.00236224
6489267	5.30905e-05
6497429	5.30905e-05
6498031	0.00236224
6498172	0.00236224
6498215	0.00215152
6498217	0.00228229
6510572	1.8666e-08
6521358	1.8666e-08
6526489	1.8666e-08
6526505	1.8666e-08
6538677	0.0726601
6540419	0.0726601
6547034	0.0726601
6549204	0.0794207
6549206	0.00408765
6549208	0.25051
7296404	0.00730423
7296423	0.00730423
7296425	0.00730423
7296646	0.0870174
7296648	0.0870174
7296649	0.0870174
7296650	0.0870174
7297103	0.0542478
7297184	0.0542478
7297194	0.0542478
7310832	0.254318
7310840	0.254318
7311892	0.00813559
7312327	0.00813559
7314050	0.00813559
7314863	0.00813559
7315489	0.00813559
7315883	0.00813559
7316687	0.00813559
7317133	0.00813559
7317193	0.00813559
7317249	0.00813559
7317263	0.00813559
7317285	0.00813559
7317304	0.00813559
7317349	0.00813559
7317369	0.00813559
7317383	0.00813559
7317395	0.00813559
7317411	0.00813559
7317424	0.00813559
7317436	0.00813559
7317448	0.00813559
7317454	0.00813559
7317534	0.00813559
7317718	0.0162943
7317738	0.0162943
7317749	0.0162943
7317793	0.00813559
7317846	0.0162943
7317851	0.0217889
7318094	0.00163692
7318275	0.00813559
7318587	0.00813559
7318827	0.00163692
7320756	0.235744
7321734	0.00813559
7321816	0.0103858
7322756	0.0642226
7322898	0.0103858
7323025	0.0103858
7323466	0.00813559
7323737	0.000639981
7323953	0.000639981
7324118	0.00163692
7324445	0.000639981
7324709	0.000639981
7324914	0.000639981
7324979	0.00134282
7325638	0.0108432
7325771	0.000639981
7325871	0.000639981
7326000	0.000639981
7326729	0.00163692
7327056	0.00163692
7328658	0.000639981
7329246	0.000639981
7329325	0.000639981
7329347	0.000639981
7329436	0.000639981
7329456	0.000639981
7329822	0.00751877
7329853	0.000639981
7329921	0.000639981
7329961	0.000639981
7329972	0.000639981
7329999	0.000639981
7330016	0.000639981
7330141	0.000639981
7330160	0.000639981
7330194	0.000639981
7330257	0.00163692
7330283	0.00163692
7330404	0.0210656
7330610	0.0103858
7331137	0.000639981
7331152	0.00472429
7331334	0.000639981
7331349	0.000639981
7331435	0.000639981
7331483	0.000639981
7331583	0.000639981
7331789	0.000639981
7332036	0.000639981
7332091	0.000639981
7332159	0.000639981
7332234	0.102828
7332259	0.000639981
7332317	0.00163692
7332384	0.000639981
7332482	0.000639981
7332483	0.00270946
7332489	0.000639981
7332499	0.000639981
7332503	0.000639981
7332620	0.000639981
7332635	0.000639981
7332648	0.000639981
7332755	0.000639981
7332774	0.00163692
7332817	0.000639981
7332886	0.000639981
7332907	0.00163692
7333207	0.000639981
7333307	0.000639981
7333461	0.00163692
7333493	0.000639981
7333595	0.00163692
7333617	0.000639981
7333860	0.000639981
7333910	0.000639981
7334342	0.000639981
7334343	0.000639981
7334600	0.0214983
7334679	0.000639981
7334927	0.00163692
7335213	0.000639981
7335484	0.000639981
7335571	0.000639981
7335625	0.000639981
7335756	0.000639981
7335814	0.000639981
7335882	0.000639981
7336062	0.000639981
7336162	0.000639981
7336205	0.000639981
7336367	0.000639981
7336446	0.000639981
7336539	0.000639981
7336546	0.000639981
7336552	0.000639981
7337142	0.000639981
7337347	0.000639981
7337363	0.000639981
7337385	0.000639981
7338106	0.60585
7338189	0.000639981
7338491	0.60585
7338541	0.000639981
7338554	0.00163692
7338631	0.000639981
7338682	0.000639981
7338852	0.000639981
7338920	0.000639981
7338952	0.000639981
7339406	0.00163692
7339962	0.0103858
7340251	0.000639981
7340798	0.000639981
7341351	0.00163692
7341648	0.000639981
7341872	0.000639981
7343374	0.00163692
7343582	0.00163692
7343705	0.000639981
7343990	0.000639981
7343996	0.000639981
7344027	0.000639981
7344215	0.00163692
7344234	0.00163692
7345055	0.0307254
7345250	0.127906
7345521	0.00704915
7351049	0.0108432
7360260	0.0443185
7367564	0.0443185
7368060	0.031032
7370339	0.0443185
7946227	0.0537378
7951032	0.0537378
7953258	0.0537378
7953721	0.0299744
7954898	0.0537378
7955823	0.0136992
7955983	0.0977088
7957098	0.0537378
7957337	0.0977088
7957933	0.0977088
7958363	0.0537378
7959536	0.0537378
7960302	0.0537378
7961357	0.0537378
7962240	0.0537378
9056124	0.261298
9063939	0.156117
9063949	0.156664
9063951	0.156664
9064042	0.156117
9068071	0.156117
9069524	0.245208
9069572	0.156117
9069609	0.156117
9069669	0.156117
9069829	0.156117
9069830	0.156117
9069848	0.156117
9069852	0.156117
9069870	0.156117
9069876	0.156117
9070199	0.156117
9070240	0.156117
9070314	0.156117
9070322	0.156117
9070335	0.156117
9070414	0.156117
9070478	0.156117
9070480	0.156117
9070557	0.156117
9070666	0.156117
9070742	0.156117
9070818	0.156117
9070822	0.156117
9070828	0.156117
9071944	0.156117
9072370	0.156117
9072709	0.156117
9072735	0.156117
9073004	0.156117
9073171	0.156117
9073307	0.156117
9073510	0.156117
9073549	0.156117
9073639	0.156117
9073678	0.156117
9073722	0.156117
9073927	0.156117
9074012	0.156117
9089038	0.935105
9089309	0.935105
9089334	0.935105
9089439	0.935105
9089571	0.935105
9089721	0.935105
9089740	0.935105
9089846	0.935105
9090031	0.935105
9090075	0.935105
9090224	0.935105
9090312	0.935105
9090538	0.935105
9090642	0.935105
9090913	0.935105
9090923	0.935105
9090958	0.935105
9090963	0.935105
9091020	0.935105
9091131	0.935105
9091138	0.935105
9096395	0.935105
9097036	0.935105
9097267	0.935105
9097284	0.935105
9097380	0.935105
9097721	0.935105
9097825	0.935105
9098180	0.935105
9098418	0.935105
9098678	0.935105
9098715	0.935105
9099275	0.935105
9099745	0.935105
9099889	0.935105
9099902	0.935105
9100312	0.935105
9100820	0.935105
9101793	0.935105
9102216	0.935105
9102341	0.935105
9102359	0.935105
9102643	0.935105
9102979	0.935105
9103254	0.935105
9103358	0.935105
9103453	0.935105
9103552	0.935105
9103574	0.935105
9103650	0.935105
9103750	0.935105
9103751	0.935105
9103764	0.935105
9103778	0.935105
9103788	0.935105
9103819	0.935105
9103834	0.935105
9103856	0.935105
9103862	0.935105
9103882	0.935105
9103884	0.935105
9103886	0.935105
9103906	0.935105
9103951	0.935105
9104049	0.935105
9104054	0.935105
9104076	0.935105
9104100	0.935105
9104111	0.935105
9104208	0.935105
9104239	0.664051
9104255	0.664051
9104302	0.935105
9104319	0.935105
9104348	0.935105
9104430	0.935105
9104506	0.935105
9104551	0.935105
9104576	0.935105
9104711	0.935105
9104737	0.935105
9104791	0.935105
9104792	0.935105
9104909	0.935105
9104956	0.935105
9104990	0.935105
9104995	0.935105
9105028	0.935105
9105106	0.935105
9105327	0.935105
9105383	0.935105
9105420	0.962786
9105653	0.935105
9105659	0.935105
9105672	0.935105
9105682	0.935105
9105807	0.935105
9105867	0.00151961
9106295	3.40122e-05
9106314	3.40122e-05
9106502	3.40122e-05
9106536	0.000215613
9106648	0.145604
9106683	0.000158022
9106798	3.40122e-05
9106809	3.40122e-05
9106812	3.40122e-05
9106862	3.40122e-05
9106983	3.40122e-05
9106990	3.40122e-05
9106996	0.935105
9107072	3.40122e-05
9107125	5.61835e-05
[truncated: 21,721 more rows]
