# Supplementary material for: The intronic branch point sequence is under strong evolutionary constraint in the bovine and human genome
Source: Commun Biol. 2021 Oct 21;4:1206. doi: 10.1038/s42003-021-02725-7 (PMC8531310; doi:10.1038/s42003-021-02725-7)
Supplement: Supplementary file 14 — Supplementary Data 11 [file 42003_2021_2725_MOESM14_ESM.xlsx]

## Sheet: IRF7_main_Figure_7
		Junction
ids	gt	50695495_50695643_+	50695495_50695660_+	50695495_50695706_+
1	0/0	0	0	90
2	0/1	14	0	16
3	0/0	0	0	71
4	0/1	26	0	24
5	1/1	80	0	19
6	0/0	0	0	24
7	0/1	40	0	55
8	0/0	0	0	71
9	1/1	46	0	28
10	1/1	66	14	20
11	0/1	29	0	44
12	0/0	0	0	71
13	0/0	0	0	76
14	0/1	20	0	40
15	0/0	0	0	101
16	0/1	30	0	38
17	1/1	43	0	14
18	1/1	47	0	12
19	1/1	45	19	24
20	1/1	69	0	17
21	0/0	0	0	77
22	0/0	0	0	38
23	0/0	0	0	49
24	0/0	0	0	110
25	0/1	30	0	28
26	0/0	0	0	49
27	1/1	61	0	24
28	1/1	57	0	18
29	0/1	29	0	33
30	0/0	0	0	32
31	0/1	19	0	21
32	0/0	0	0	53
33	0/1	44	0	97
34	0/1	20	0	14
35	0/1	35	0	43
36	0/0	0	0	66
37	0/1	0	0	24
38	0/1	23	0	22
39	1/1	58	0	0
40	0/0	0	0	171
41	1/1	47	0	0
42	0/0	0	0	32
43	1/1	31	0	0
44	0/1	13	0	32
45	0/0	0	0	64
46	0/1	19	0	26
47	1/1	41	0	0
48	1/1	38	11	12
49	0/1	14	0	29
50	0/0	0	0	67
51	1/1	32	0	20
52	0/1	27	0	45
53	0/0	0	0	66
54	0/0	0	0	39
55	0/1	44	0	71
56	0/0	0	0	85
57	1/1	22	0	12
58	1/1	53	0	20
59	1/1	52	0	13
60	0/1	15	0	44
61	0/1	30	0	48
62	0/1	26	11	37
63	0/0	0	0	134
64	0/1	26	0	43
65	0/0	0	0	121
66	0/1	30	0	32
67	0/1	62	0	115
68	0/1	22	0	40
69	0/0	0	0	67
70	0/0	0	0	80
71	1/1	55	0	25
72	1/1	49	0	0
73	0/1	38	0	59
74	1/1	30	0	0
75	0/0	0	0	61
76	0/1	22	0	23

## Sheet: SCYL1_main_Figure_8
		Junction
ids	gt	43711808_43712146_+	43711808_43712212_+
1	0/0	0	522
2	0/0	0	351
3	0/1	64	513
4	0/0	0	633
5	0/0	0	584
6	0/0	0	539
7	0/0	0	630
8	0/1	85	607
9	0/1	104	647
10	1/1	211	543
11	0/0	0	569
12	0/1	85	414
13	0/0	0	570
14	0/0	0	541
15	0/0	0	914
16	0/0	0	410
17	0/1	90	602
18	0/1	80	565
19	0/1	97	523
20	0/0	0	708
21	0/0	0	717
22	0/0	0	587
23	0/0	0	660
24	0/1	105	624
25	0/0	0	596
26	0/0	0	481
27	0/0	0	611
28	0/0	0	879
29	0/0	0	441
30	0/1	44	279
31	0/0	0	714
32	0/0	0	689
33	0/1	131	762
34	0/0	0	423
35	0/0	0	602
36	0/0	0	1021
37	0/0	0	861
38	0/0	0	541
39	0/1	105	564
40	0/0	0	676
41	0/1	88	529
42	0/0	0	443
43	0/0	0	578
44	0/0	0	665
45	0/0	0	762
46	0/0	0	490
47	0/0	0	591
48	0/0	0	624
49	0/0	0	499
50	0/0	0	757
51	0/0	0	767
52	0/0	0	884
53	0/0	0	714
54	0/0	0	638
55	0/0	0	890
56	0/0	0	573
57	0/0	0	312
58	0/0	0	652
59	0/0	0	546
60	0/1	60	373
61	0/0	0	606
62	0/1	66	464
63	0/0	0	966
64	0/0	0	739
65	0/0	0	761
66	0/1	115	676
67	0/0	0	676
68	0/0	0	662
69	0/1	69	517
70	0/1	57	455
71	0/0	0	554
72	0/0	0	823
73	0/0	0	597
74	0/1	97	459
75	0/0	0	744
76	0/0	0	736

## Sheet: WDR19_Supporting_Figure_7
		Junction
ids	gt	58373886_58374821_+	58373895_58374821_+
1	0/0	0	282
2	1/1	113	19
3	0/1	82	158
4	0/0	0	227
5	0/0	0	228
6	0/0	0	290
7	0/1	86	133
8	0/0	0	387
9	0/0	0	284
10	0/0	0	260
11	0/0	0	195
12	0/0	0	213
13	0/0	0	303
14	0/0	0	344
15	0/0	0	338
16	0/0	0	200
17	0/0	0	238
18	0/0	0	283
19	0/0	0	249
20	0/1	130	220
21	0/0	0	345
22	0/0	0	352
23	0/0	0	254
24	0/0	0	298
25	0/0	0	230
26	0/0	0	204
27	0/1	61	138
28	0/0	0	274
29	0/0	0	240
30	0/0	0	219
31	0/0	0	260
32	0/0	0	408
33	0/0	0	237
34	1/1	177	38
35	0/0	0	413
36	0/0	0	316
37	0/0	0	231
38	0/0	0	367
39	0/1	87	109
40	0/0	0	288
41	0/0	0	271
42	1/1	144	27
43	0/0	0	234
44	0/0	0	341
45	0/0	0	304
46	0/0	0	324
47	0/0	0	375
48	1/1	227	36
49	0/0	0	275
50	0/0	0	242
51	0/1	86	183
52	0/1	107	138
53	0/0	0	337
54	0/0	0	326
55	0/0	0	262
56	0/0	0	355
57	1/1	116	23
58	0/0	87	127
59	0/0	0	202
60	0/0	0	197
61	0/0	0	310
62	0/0	0	258
63	0/0	0	471
64	0/0	0	310
65	0/1	113	197
66	0/1	87	147
67	0/0	0	313
68	0/0	0	367
69	0/0	0	342
70	0/0	0	256
71	0/0	0	263
72	0/0	0	305
73	0/0	0	309
74	0/0	0	285
75	0/0	0	249
76	0/0	0	355
